# Supplementary material for: The human hepatocyte TXG-MAPr: gene co-expression network modules to support mechanism-based risk assessment
Source: Arch Toxicol. 2021 Oct 9;95(12):3745–75. doi: 10.1007/s00204-021-03141-w (PMC8536636; doi:10.1007/s00204-021-03141-w)
Supplement: Supplementary file 11 — Supplementary file11 (XLSX 25545 KB) [file 204_2021_3141_MOESM11_ESM.xlsx]

## Sheet: S1
TableS1. TG-GATEs compound list annotated for DILI Rank, including molecular identifiers.
DILIrankCode	TG-GATEs name	compound_no	canonical_smiles	inchi	inchikey	DILIrankName	PubChem_CID	Compound.Name	ApprovalYear	DILIConcern	Severity.Class	Label.Section	AdjudicatedDILI	vDILIConcern	Greene_Annotation	Sakatis_Annotation	Xu_Annotation	Zhu_Annotation	SMILES	VER_DISP..1.LTKB.BD..2.others.
FALSE	2,4-DINITROPHENOL	154	Oc1ccc(cc1[N+](=O)[O-])[N+](=O)[O-]	InChI=1S/C6H4N2O5/c9-6-2-1-4(7(10)11)3-5(6)8(12)13/h1-3,9H	UFBJCMHMOXMLKC-UHFFFAOYSA-N	FALSE	NA	NA	NA	NA	NA	NA	NA	NA	NA	NA	NA	NA	NA	NA
FALSE	2-NITROFLUORENE	160	[O-][N+](=O)c1ccc2c(Cc3ccccc23)c1	InChI=1S/C13H9NO2/c15-14(16)11-5-6-13-10(8-11)7-9-3-1-2-4-12(9)13/h1-6,8H,7H2	XFOHWECQTFIEIX-UHFFFAOYSA-N	FALSE	NA	NA	NA	NA	NA	NA	NA	NA	NA	NA	NA	NA	NA	NA
LT01034	ACARBOSE	116	C[C@H]1O[C@H](O[C@H]2[C@H](O)[C@@H](O)[C@@H](O[C@H]3[C@H](O)[C@@H](O)[C@H](O)O[C@@H]3CO)O[C@@H]2CO)[C@H](O)[C@@H](O)[C@@H]1N[C@H]4C=C(CO)[C@@H](O)[C@H](O)[C@H]4O	InChI=1S/C25H43NO18/c1-6-11(26-8-2-7(3-27)12(30)15(33)13(8)31)14(32)19(37)24(40-6)43-22-10(5-29)42-25(20(38)17(22)35)44-21-9(4-28)41-23(39)18(36)16(21)34/h2,6,8-39H,3-5H2,1H3/t6-,8+,9-,10-,11-,12-,13+,14+,15+,16-,17-,18-,19-,20-,21-,22-,23-,24-,25-/m1/s1	XUFXOAAUWZOOIT-SXARVLRPSA-N	acarbose	441184	acarbose	1995	Most-DILI-Concern	8	Warnings and precautions	Yes	vMost-DILI-Concern	.	.	.	.	C[C@@H]1[C@H]([C@@H]([C@H]([C@H](O1)O[C@@H]2[C@H](O[C@@H]([C@@H]([C@H]2O)O)O[C@@H]3[C@H](O[C@H]([C@@H]([C@H]3O)O)O)CO)CO)O)O)N[C@H]4C=C([C@@H]([C@@H]([C@H]4O)O)O)CO	1
FALSE	ACETAMIDE	169	CC(=O)N	InChI=1S/C2H5NO/c1-2(3)4/h1H3,(H2,3,4)	DLFVBJFMPXGRIB-UHFFFAOYSA-N	FALSE	NA	NA	NA	NA	NA	NA	NA	NA	NA	NA	NA	NA	NA	NA
FALSE	ACETAMIDOFLUORENE	144	CC(=O)Nc1ccc2c(Cc3ccccc23)c1	InChI=1S/C15H13NO/c1-10(17)16-13-6-7-15-12(9-13)8-11-4-2-3-5-14(11)15/h2-7,9H,8H2,1H3,(H,16,17)	CZIHNRWJTSTCEX-UHFFFAOYSA-N	FALSE	NA	NA	NA	NA	NA	NA	NA	NA	NA	NA	NA	NA	NA	NA
LT00004	ACETAMINOPHEN	1	CC(=O)Nc1ccc(O)cc1	InChI=1S/C8H9NO2/c1-6(10)9-7-2-4-8(11)5-3-7/h2-5,11H,1H3,(H,9,10)	RZVAJINKPMORJF-UHFFFAOYSA-N	acetaminophen	1983	acetaminophen	1968	Most-DILI-Concern	5	Warnings and precautions	Yes	vMost-DILI-Concern	HH	Hepatotoxic	Positive	Postive	CC(=O)NC1=CC=C(C=C1)O	2
LT00498	ACETAZOLAMIDE	108	CC(=O)Nc1nnc(s1)S(=O)(=O)N	InChI=1S/C4H6N4O3S2/c1-2(9)6-3-7-8-4(12-3)13(5,10)11/h1H3,(H2,5,10,11)(H,6,7,9)	BZKPWHYZMXOIDC-UHFFFAOYSA-N	acetazolamide	1986	acetazolamide	1953	Most-DILI-Concern	8	Warnings and precautions	Yes	vMost-DILI-Concern	HH	.	Positive	.	CC(=O)NC1=NN=C(S1)S(=O)(=O)N	2
FALSE	ADAPIN	39	Cl.CN(C)CCC=C1c2ccccc2COc3ccccc13	InChI=1S/C19H21NO.ClH/c1-20(2)13-7-11-17-16-9-4-3-8-15(16)14-21-19-12-6-5-10-18(17)19;/h3-6,8-12H,7,13-14H2,1-2H3;1H	MHNSPTUQQIYJOT-UHFFFAOYSA-N	FALSE	NA	NA	NA	NA	NA	NA	NA	NA	NA	NA	NA	NA	NA	NA
FALSE	AFLATOXIN B1	165	COc1cc2O[C@H]3OC=C[C@H]3c2c4OC(=O)C5=C(CCC5=O)c14	InChI=1S/C17H12O6/c1-20-10-6-11-14(8-4-5-21-17(8)22-11)15-13(10)7-2-3-9(18)12(7)16(19)23-15/h4-6,8,17H,2-3H2,1H3/t8-,17+/m0/s1	OQIQSTLJSLGHID-WNWIJWBNSA-N	FALSE	NA	NA	NA	NA	NA	NA	NA	NA	NA	NA	NA	NA	NA	NA
FALSE	AJMALINE	118	CCC1C2CC3C4N(C)c5ccccc5C46CC(C2[C@H]6O)N3C1O	InChI=1S/C20H26N2O2/c1-3-10-11-8-14-17-20(12-6-4-5-7-13(12)21(17)2)9-15(16(11)18(20)23)22(14)19(10)24/h4-7,10-11,14-19,23-24H,3,8-9H2,1-2H3/t10?,11?,14?,15?,16?,17?,18-,19?,20?/m1/s1	CJDRUOGAGYHKKD-FUIWMBJSSA-N	FALSE	NA	NA	NA	NA	NA	NA	NA	NA	NA	NA	NA	NA	NA	NA
LT00043	ALLOPURINOL	28	O=C1NC=Nc2[nH]ncc12	InChI=1S/C5H4N4O/c10-5-3-1-8-9-4(3)6-2-7-5/h1-2H,(H2,6,7,8,9,10)	OFCNXPDARWKPPY-UHFFFAOYSA-N	allopurinol	2094	allopurinol	1966	Most-DILI-Concern	8	Warnings and precautions	Yes	vMost-DILI-Concern	HH	Hepatotoxic	Positive	Postive	C1=C2C(=NC=NC2=O)NN1	1
FALSE	ALLYL ALCOHOL	10	OCC=C	InChI=1S/C3H6O/c1-2-3-4/h2,4H,1,3H2	XXROGKLTLUQVRX-UHFFFAOYSA-N	FALSE	NA	NA	NA	NA	NA	NA	NA	NA	NA	NA	NA	NA	NA	NA
LT01060	ALPIDEM	171	CCCN(CCC)C(=O)Cc1c(nc2ccc(Cl)cn12)c3ccc(Cl)cc3	InChI=1S/C21H23Cl2N3O/c1-3-11-25(12-4-2)20(27)13-18-21(15-5-7-16(22)8-6-15)24-19-10-9-17(23)14-26(18)19/h5-10,14H,3-4,11-13H2,1-2H3	JRTIDHTUMYMPRU-UHFFFAOYSA-N	alpidem	54897	alpidem	.	Most-DILI-Concern	8	Withdrawn	.	vMost-DILI-Concern	HH	Hepatotoxic	Positive	.	CCCN(CCC)C(=O)CC1=C(N=C2N1C=C(C=C2)Cl)C3=CC=C(C=C3)Cl	1
LT00046	AMIODARONE	33	CCCCc1oc2ccccc2c1C(=O)c3cc(I)c(OCCN(CC)CC)c(I)c3	InChI=1S/C25H29I2NO3/c1-4-7-11-22-23(18-10-8-9-12-21(18)31-22)24(29)17-15-19(26)25(20(27)16-17)30-14-13-28(5-2)6-3/h8-10,12,15-16H,4-7,11,13-14H2,1-3H3	IYIKLHRQXLHMJQ-UHFFFAOYSA-N	amiodarone	2157	amiodarone	1985	Most-DILI-Concern	8	Box warning	Yes	vMost-DILI-Concern	HH	Hepatotoxic	Positive	Postive	CCCCC1=C(C2=CC=CC=C2O1)C(=O)C3=CC(=C(C(=C3)I)OCCN(CC)CC)I	1
LT00047	AMITRIPTYLINE	70	CN(C)CCC=C1c2ccccc2CCc3ccccc13	InChI=1S/C20H23N/c1-21(2)15-7-12-20-18-10-5-3-8-16(18)13-14-17-9-4-6-11-19(17)20/h3-6,8-12H,7,13-15H2,1-2H3	KRMDCWKBEZIMAB-UHFFFAOYSA-N	amitriptyline	2160	amitriptyline	1961	Less-DILI-Concern	5	Adverse reactions	Yes	vLess-DILI-Concern	WE	Hepatotoxic	Negative	Postive	CN(C)CCC=C1C2=CC=CC=C2CCC3=CC=CC=C31	2
LT00048	AMPHOTERICIN B	157	C[C@@H]1OC(=O)C[C@H](O)C[C@H](O)CC[C@@H](O)[C@H](O)C[C@H](O)C[C@]2(O)C[C@H](O)[C@H]([C@H](C[C@@H](O[C@@H]3O[C@H](C)[C@@H](O)[C@H](N)[C@@H]3O)\C=C\C=C\C=C\C=C\C=C\C=C\C=C\[C@H](C)[C@@H](O)[C@H]1C)O2)C(=O)O	InChI=1S/C47H73NO17/c1-27-17-15-13-11-9-7-5-6-8-10-12-14-16-18-34(64-46-44(58)41(48)43(57)30(4)63-46)24-38-40(45(59)60)37(54)26-47(61,65-38)25-33(51)22-36(53)35(52)20-19-31(49)21-32(50)23-39(55)62-29(3)28(2)42(27)56/h5-18,27-38,40-44,46,49-54,56-58,61H,19-26,48H2,1-4H3,(H,59,60)/b6-5+,9-7+,10-8+,13-11+,14-12+,17-15+,18-16+/t27-,28-,29-,30+,31+,32+,33-,34-,35+,36+,37-,38-,40+,41-,42+,43+,44-,46-,4…	APKFDSVGJQXUKY-INPOYWNPSA-N	amphotericin b	14956	amphotericin b	1964	Less-DILI-Concern	3	Warnings and precautions	Yes	vLess-DILI-Concern	WE	Hepatotoxic	Negative	.	C[C@H]1C=CC=CC=CC=CC=CC=CC=C[C@@H](C[C@H]2[C@@H]([C@H](C[C@](O2)(C[C@H](C[C@H]([C@@H](CC[C@H](C[C@H](CC(=O)O[C@H]([C@@H]([C@@H]1O)C)C)O)O)O)O)O)O)O)C(=O)O)O[C@H]3[C@H]([C@H]([C@@H]([C@H](O3)C)O)N)O	2
LT00053	ASPIRIN	14	CC(=O)Oc1ccccc1C(=O)O	InChI=1S/C9H8O4/c1-6(10)13-8-5-3-2-4-7(8)9(11)12/h2-5H,1H3,(H,11,12)	BSYNRYMUTXBXSQ-UHFFFAOYSA-N	aspirin	2244	aspirin	1965	No-DILI-Concern	0	No match	Yes	vLess-DILI-Concern	.	non-hepatotixic	Negative	Postive	CC(=O)OC1=CC=CC=C1C(=O)O	2
LT00006	AZATHIOPRINE	46	Cn1cnc(c1Sc2ncnc3nc[nH]c23)[N+](=O)[O-]	InChI=1S/C9H7N7O2S/c1-15-4-14-7(16(17)18)9(15)19-8-5-6(11-2-10-5)12-3-13-8/h2-4H,1H3,(H,10,11,12,13)	LMEKQMALGUDUQG-UHFFFAOYSA-N	azathioprine	2265	azathioprine	1968	Most-DILI-Concern	5	Warnings and precautions	Yes	vMost-DILI-Concern	HH	Hepatotoxic	Positive	.	CN1C=NC(=C1SC2=NC=NC3=C2NC=N3)[N+](=O)[O-]	1
LT01117	BENDAZAC	129	OC(=O)COc1nn(Cc2ccccc2)c3ccccc13	InChI=1S/C16H14N2O3/c19-15(20)11-21-16-13-8-4-5-9-14(13)18(17-16)10-12-6-2-1-3-7-12/h1-9H,10-11H2,(H,19,20)	BYFMCKSPFYVMOU-UHFFFAOYSA-N	bendazac	2313	bendazac	.	Most-DILI-Concern	8	Withdrawn	.	vMost-DILI-Concern	.	.	.	.	C1=CC=C(C=C1)CN2C3=CC=CC=C3C(=N2)OCC(=O)O	1
LT00278	BENZBROMARONE	21	CCc1oc2ccccc2c1C(=O)c3cc(Br)c(O)c(Br)c3	InChI=1S/C17H12Br2O3/c1-2-13-15(10-5-3-4-6-14(10)22-13)16(20)9-7-11(18)17(21)12(19)8-9/h3-8,21H,2H2,1H3	WHQCHUCQKNIQEC-UHFFFAOYSA-N	benzbromarone	2333	benzbromarone	.	Most-DILI-Concern	8	Withdrawn	.	vMost-DILI-Concern	HH	Hepatotoxic	Positive	Postive	CCC1=C(C2=CC=CC=C2O1)C(=O)C3=CC(=C(C(=C3)Br)O)Br	1
LT01121	BENZIODARONE	130	CCc1oc2ccccc2c1C(=O)c3cc(I)c(O)c(I)c3	InChI=1S/C17H12I2O3/c1-2-13-15(10-5-3-4-6-14(10)22-13)16(20)9-7-11(18)17(21)12(19)8-9/h3-8,21H,2H2,1H3	CZCHIEJNWPNBDE-UHFFFAOYSA-N	benziodarone	6237	benziodarone	.	Most-DILI-Concern	8	Withdrawn	.	vMost-DILI-Concern	.	.	.	.	CCC1=C(C2=CC=CC=C2O1)C(=O)C3=CC(=C(C(=C3)I)O)I	1
FALSE	BROMOBENZENE	32	Brc1ccccc1	InChI=1S/C6H5Br/c7-6-4-2-1-3-5-6/h1-5H	QARVLSVVCXYDNA-UHFFFAOYSA-N	FALSE	NA	NA	NA	NA	NA	NA	NA	NA	NA	NA	NA	NA	NA	NA
FALSE	BROMOETHYLAMINE	134	NCCBr	InChI=1S/C2H6BrN/c3-1-2-4/h1-2,4H2	IZQAUUVBKYXMET-UHFFFAOYSA-N	FALSE	NA	NA	NA	NA	NA	NA	NA	NA	NA	NA	NA	NA	NA	NA
FALSE	BUCETIN	139	CCOc1ccc(NC(=O)CC(C)O)cc1	InChI=1S/C12H17NO3/c1-3-16-11-6-4-10(5-7-11)13-12(15)8-9(2)14/h4-7,9,14H,3,8H2,1-2H3,(H,13,15)	LIAWQASKBFCRNR-UHFFFAOYSA-N	FALSE	NA	NA	NA	NA	NA	NA	NA	NA	NA	NA	NA	NA	NA	NA
LT01148	BUSPIRONE	173	O=C1CC2(CCCC2)CC(=O)N1CCCCN3CCN(CC3)c4ncccn4	InChI=1S/C21H31N5O2/c27-18-16-21(6-1-2-7-21)17-19(28)26(18)11-4-3-10-24-12-14-25(15-13-24)20-22-8-5-9-23-20/h5,8-9H,1-4,6-7,10-17H2	QWCRAEMEVRGPNT-UHFFFAOYSA-N	buspirone	2477	buspirone	1986	Less-DILI-Concern	3	Adverse reactions	.	Ambiguous DILI-concern	NE	non-hepatotixic	Negative	.	C1CCC2(C1)CC(=O)N(C(=O)C2)CCCCN3CCN(CC3)C4=NC=CC=N4	1
FALSE	BUTHIONINE SULFOXIMINE	00A04	CCCC[S+](=N)([O-])CC[C@H](N)C(=O)O	InChI=1S/C8H18N2O3S/c1-2-3-5-14(10,13)6-4-7(9)8(11)12/h7H,2-6,9H2,1H3,(H2-,10,11,12,13)/t7-,14?/m0/s1	WDFRNLYXRQXXFS-CVSPRKDYSA-N	FALSE	NA	NA	NA	NA	NA	NA	NA	NA	NA	NA	NA	NA	NA	NA
FALSE	BUTYLATED HYDROXYANISOLE	156	COc1ccc(O)c(c1)C(C)(C)C	InChI=1S/C11H16O2/c1-11(2,3)9-7-8(13-4)5-6-10(9)12/h5-7,12H,1-4H3	MRBKEAMVRSLQPH-UHFFFAOYSA-N	FALSE	NA	NA	NA	NA	NA	NA	NA	NA	NA	NA	NA	NA	NA	NA
LT01888	CAFFEINE	97	CN1C(=O)N(C)c2ncn(C)c2C1=O	InChI=1S/C8H10N4O2/c1-10-4-9-6-5(10)7(13)12(3)8(14)11(6)2/h4H,1-3H3	RYYVLZVUVIJVGH-UHFFFAOYSA-N	caffeine	2519	caffeine	1999	No-DILI-Concern	0	No match	.	vNo-DILI-Concern	NE	non-hepatotixic	Negative	.	CN1C=NC2=C1C(=O)N(C(=O)N2C)C	2
LT00059	CAPTOPRIL	94	C[C@H](CS)C(=O)N1CCC[C@H]1C(=O)O	InChI=1S/C9H15NO3S/c1-6(5-14)8(11)10-4-2-3-7(10)9(12)13/h6-7,14H,2-5H2,1H3,(H,12,13)/t6-,7+/m1/s1	FAKRSMQSSFJEIM-RQJHMYQMSA-N	captopril	44093	captopril	1981	Less-DILI-Concern	7	Adverse reactions	Yes	vLess-DILI-Concern	HH	.	Positive	Postive	C[C@H](CS)C(=O)N1CCC[C@H]1C(=O)O	1
LT00060	CARBAMAZEPINE	18	NC(=O)N1c2ccccc2C=Cc3ccccc13	InChI=1S/C15H12N2O/c16-15(18)17-13-7-3-1-5-11(13)9-10-12-6-2-4-8-14(12)17/h1-10H,(H2,16,18)	FFGPTBGBLSHEPO-UHFFFAOYSA-N	carbamazepine	2554	carbamazepine	1968	Most-DILI-Concern	7	Warnings and precautions	Yes	vMost-DILI-Concern	HH	Hepatotoxic	Positive	Postive	C1=CC=C2C(=C1)C=CC3=CC=CC=C3N2C(=O)N	1
FALSE	CARBON TETRACHLORIDE	3	ClC(Cl)(Cl)Cl	InChI=1S/CCl4/c2-1(3,4)5	VZGDMQKNWNREIO-UHFFFAOYSA-N	FALSE	NA	NA	NA	NA	NA	NA	NA	NA	NA	NA	NA	NA	NA	NA
LT01196	CHLORAMPHENICOL	64	OC[C@@H](NC(=O)C(Cl)Cl)[C@H](O)c1ccc(cc1)[N+](=O)[O-]	InChI=1S/C11H12Cl2N2O5/c12-10(13)11(18)14-8(5-16)9(17)6-1-3-7(4-2-6)15(19)20/h1-4,8-10,16-17H,5H2,(H,14,18)/t8-,9-/m1/s1	WIIZWVCIJKGZOK-RKDXNWHRSA-N	chloramphenicol	298	chloramphenicol	1950	No-DILI-concern	0	No match	.	vNo-DILI-Concern	HH	.	Positive	.	C1=CC(=CC=C1C(C(CO)NC(=O)C(Cl)Cl)O)[N+](=O)[O-]	2
FALSE	CHLORMADINONE	126	CC(=O)[C@@]1(O)CC[C@H]2[C@@H]3C=C(Cl)C4=CC(=O)CC[C@]4(C)[C@H]3CC[C@]12C	InChI=1S/C21H27ClO3/c1-12(23)21(25)9-6-16-14-11-18(22)17-10-13(24)4-7-19(17,2)15(14)5-8-20(16,21)3/h10-11,14-16,25H,4-9H2,1-3H3/t14-,15+,16+,19-,20+,21+/m1/s1	VUHJZBBCZGVNDZ-TTYLFXKOSA-N	FALSE	NA	NA	NA	NA	NA	NA	NA	NA	NA	NA	NA	NA	NA	NA
LT01201	CHLORMEZANONE	52	CN1C(c2ccc(Cl)cc2)S(=O)(=O)CCC1=O	InChI=1S/C11H12ClNO3S/c1-13-10(14)6-7-17(15,16)11(13)8-2-4-9(12)5-3-8/h2-5,11H,6-7H2,1H3	WEQAYVWKMWHEJO-UHFFFAOYSA-N	chlormezanone	2717	chlormezanone	1960	Most-DILI-Concern	8	Withdrawn	Yes	vMost-DILI-Concern	.	.	.	Postive	CN1C(S(=O)(=O)CCC1=O)C2=CC=C(C=C2)Cl	1
LT00009	CHLORPHENIRAMINE	90	CN(C)CCC(c1ccc(Cl)cc1)c2ccccn2	InChI=1S/C16H19ClN2/c1-19(2)12-10-15(16-5-3-4-11-18-16)13-6-8-14(17)9-7-13/h3-9,11,15H,10,12H2,1-2H3	SOYKEARSMXGVTM-UHFFFAOYSA-N	chlorpheniramine	2725	chlorpheniramine	1950	No-DILI-Concern	0	No match	.	vNo-DILI-Concern	HH	.	Positive	.	CN(C)CCC(C1=CC=C(C=C1)Cl)C2=CC=CC=N2	2
LT00068	CHLORPROMAZINE	16	CN(C)CCCN1c2ccccc2Sc3ccc(Cl)cc13	InChI=1S/C17H19ClN2S/c1-19(2)10-5-11-20-14-6-3-4-7-16(14)21-17-9-8-13(18)12-15(17)20/h3-4,6-9,12H,5,10-11H2,1-2H3	ZPEIMTDSQAKGNT-UHFFFAOYSA-N	chlorpromazine	2726	chlorpromazine	1957	Less-DILI-Concern	2	Adverse reactions	Yes	vLess-DILI-Concern	HH	Hepatotoxic	Positive	Postive	CN(C)CCCN1C2=CC=CC=C2SC3=C1C=C(C=C3)Cl	1
LT00379	CHLORPROPAMIDE	80	CCCNC(=O)NS(=O)(=O)c1ccc(Cl)cc1	InChI=1S/C10H13ClN2O3S/c1-2-7-12-10(14)13-17(15,16)9-5-3-8(11)4-6-9/h3-6H,2,7H2,1H3,(H2,12,13,14)	RKWGIWYCVPQPMF-UHFFFAOYSA-N	chlorpropamide	2727	chlorpropamide	1958	Less-DILI-Concern	2	Adverse reactions	Yes	vLess-DILI-Concern	HH	Hepatotoxic	Positive	.	CCCNC(=O)NS(=O)(=O)C1=CC=C(C=C1)Cl	1
LT01218	CIMETIDINE	35	CN\C(=N/CCSCc1nc[nH]c1C)\NC#N	InChI=1S/C10H16N6S/c1-8-9(16-7-15-8)5-17-4-3-13-10(12-2)14-6-11/h7H,3-5H2,1-2H3,(H,15,16)(H2,12,13,14)	AQIXAKUUQRKLND-UHFFFAOYSA-N	cimetidine	2756	cimetidine	1977	Less-DILI-Concern	2	Adverse reactions	Yes	vLess-DILI-Concern	WE	Hepatotoxic	Negative	.	CC1=C(N=CN1)CSCCNC(=NC)NC#N	1
LT00178	CIPROFLOXACIN	50	OC(=O)C1=CN(C2CC2)c3cc(N4CCNCC4)c(F)cc3C1=O	InChI=1S/C17H18FN3O3/c18-13-7-11-14(8-15(13)20-5-3-19-4-6-20)21(10-1-2-10)9-12(16(11)22)17(23)24/h7-10,19H,1-6H2,(H,23,24)	MYSWGUAQZAJSOK-UHFFFAOYSA-N	ciprofloxacin	2764	ciprofloxacin	1987	Most-DILI-Concern	7	Warnings and precautions	Yes	vMost-DILI-Concern	HH	Hepatotoxic	Positive	Postive	C1CC1N2C=C(C(=O)C3=CC(=C(C=C32)N4CCNCC4)F)C(=O)O	1
LT00011	CLOFIBRATE	6	CCOC(=O)C(C)(C)Oc1ccc(Cl)cc1	InChI=1S/C12H15ClO3/c1-4-15-11(14)12(2,3)16-10-7-5-9(13)6-8-10/h5-8H,4H2,1-3H3	KNHUKKLJHYUCFP-UHFFFAOYSA-N	clofibrate	2796	clofibrate	1967	Less-DILI-Concern	3	Warnings and precautions	Yes	vLess-DILI-Concern	HH	non-hepatotixic	Positive	.	CCOC(=O)C(C)(C)OC1=CC=C(C=C1)Cl	1
LT00185	CLOMIPRAMINE	121	CN(C)CCCN1c2ccccc2CCc3ccc(Cl)cc13	InChI=1S/C19H23ClN2/c1-21(2)12-5-13-22-18-7-4-3-6-15(18)8-9-16-10-11-17(20)14-19(16)22/h3-4,6-7,10-11,14H,5,8-9,12-13H2,1-2H3	GDLIGKIOYRNHDA-UHFFFAOYSA-N	clomipramine	2801	clomipramine	1989	Most-DILI-Concern	8	Warnings and precautions	Yes	vMost-DILI-Concern	HH	.	Positive	.	CN(C)CCCN1C2=CC=CC=C2CCC3=C1C=C(C=C3)Cl	2
LT00287	CLOZAPINE	174	CN1CCN(CC1)C2=Nc3cc(Cl)ccc3Nc4ccccc24	InChI=1S/C18H19ClN4/c1-22-8-10-23(11-9-22)18-14-4-2-3-5-15(14)20-16-7-6-13(19)12-17(16)21-18/h2-7,12,20H,8-11H2,1H3	QZUDBNBUXVUHMW-UHFFFAOYSA-N	clozapine	2818	clozapine	1989	Most-DILI-Concern	5	Warnings and precautions	Yes	vMost-DILI-Concern	HH	Hepatotoxic	Positive	.	CN1CCN(CC1)C2=C3C=CC=CC3=NC4=C(N2)C=C(C=C4)Cl	1
LT00076	COLCHICINE	113	COC1=CC=C2C(=CC1=O)[C@H](CCc3cc(OC)c(OC)c(OC)c23)NC(=O)C	InChI=1S/C22H25NO6/c1-12(24)23-16-8-6-13-10-19(27-3)21(28-4)22(29-5)20(13)14-7-9-18(26-2)17(25)11-15(14)16/h7,9-11,16H,6,8H2,1-5H3,(H,23,24)/t16-/m0/s1	IAKHMKGGTNLKSZ-INIZCTEOSA-N	colchicine	6167	colchicine	2009	Less-DILI-Concern	6	Adverse reactions	.	Ambiguous DILI-concern	WE	non-hepatotixic	Negative	.	CC(=O)N[C@H]1CCC2=CC(=C(C(=C2C3=CC=C(C(=O)C=C13)OC)OC)OC)OC	1
FALSE	COUMARIN	27	O=C1Oc2ccccc2C=C1	InChI=1S/C9H6O2/c10-9-6-5-7-3-1-2-4-8(7)11-9/h1-6H	ZYGHJZDHTFUPRJ-UHFFFAOYSA-N	FALSE	NA	NA	NA	NA	NA	NA	NA	NA	NA	NA	NA	NA	NA	NA
FALSE	CYCLOHEXIMIDE	00A01	C[C@H]1C[C@H](C)C(=O)[C@@H](C1)[C@H](O)CC2CC(=O)NC(=O)C2	InChI=1S/C15H23NO4/c1-8-3-9(2)15(20)11(4-8)12(17)5-10-6-13(18)16-14(19)7-10/h8-12,17H,3-7H2,1-2H3,(H,16,18,19)/t8-,9-,11-,12+/m0/s1	YPHMISFOHDHNIV-FSZOTQKASA-N	FALSE	NA	NA	NA	NA	NA	NA	NA	NA	NA	NA	NA	NA	NA	NA
LT00013	CYCLOPHOSPHAMIDE	24	O.ClCCN(CCCl)P1(=O)NCCCO1	InChI=1S/C7H15Cl2N2O2P.H2O/c8-2-5-11(6-3-9)14(12)10-4-1-7-13-14;/h1-7H2,(H,10,12);1H2	PWOQRKCAHTVFLB-UHFFFAOYSA-N	cyclophosphamide	2907	cyclophosphamide	1959	Less-DILI-Concern	5	Adverse reactions	Yes	vLess-DILI-Concern	HH	Hepatotoxic	Positive	Postive	C1CNP(=O)(OC1)N(CCCl)CCCl	1
LT00380	CYCLOSPORINE A	142	CC[C@@H]1NC(=O)[C@H]([C@H](O)[C@H](C)C\C=C\C)N(C)C(=O)[C@H](C(C)C)N(C)C(=O)[C@H](CC(C)C)N(C)C(=O)[C@H](CC(C)C)N(C)C(=O)[C@@H](C)NC(=O)[C@H](C)NC(=O)[C@H](CC(C)C)N(C)C(=O)[C@@H](NC(=O)[C@H](CC(C)C)N(C)C(=O)CN(C)C1=O)C(C)C	InChI=1S/C62H111N11O12/c1-25-27-28-40(15)52(75)51-56(79)65-43(26-2)58(81)67(18)33-48(74)68(19)44(29-34(3)4)55(78)66-49(38(11)12)61(84)69(20)45(30-35(5)6)54(77)63-41(16)53(76)64-42(17)57(80)70(21)46(31-36(7)8)59(82)71(22)47(32-37(9)10)60(83)72(23)50(39(13)14)62(85)73(51)24/h25,27,34-47,49-52,75H,26,28-33H2,1-24H3,(H,63,77)(H,64,76)(H,65,79)(H,66,78)/b27-25+/t40-,41+,42-,43+,44+,45+,46+,47+,49+,50+…	PMATZTZNYRCHOR-CGLBZJNRSA-N	cyclosporine	6435893	cyclosporine	1983	Most-DILI-Concern	7	Warnings and precautions	Yes	vMost-DILI-Concern	HH	Hepatotoxic	Positive	.	CCC1C(=O)N(CC(=O)N(C(C(=O)NC(C(=O)N(C(C(=O)NC(C(=O)NC(C(=O)N(C(C(=O)N(C(C(=O)N(C(C(=O)N(C(C(=O)N1)[C@@H]([C@H](C)C/C=C/C)O)C)C(C)C)C)CC(C)C)C)CC(C)C)C)C)C)CC(C)C)C)C(C)C)CC(C)C)C)C	1
LT00539	DANAZOL	127	C[C@]12Cc3cnoc3C=C1CC[C@@H]4[C@@H]2CC[C@@]5(C)[C@H]4CC[C@@]5(O)C#C	InChI=1S/C22H27NO2/c1-4-22(24)10-8-18-16-6-5-15-11-19-14(13-23-25-19)12-20(15,2)17(16)7-9-21(18,22)3/h1,11,13,16-18,24H,5-10,12H2,2-3H3/t16-,17+,18+,20+,21+,22+/m1/s1	POZRVZJJTULAOH-LHZXLZLDSA-N	danazol	28417	danazol	1976	Most-DILI-Concern	8	Box warning	Yes	vMost-DILI-Concern	HH	Hepatotoxic	Positive	.	C[C@]12CC[C@H]3[C@H]([C@@H]1CC[C@]2(C#C)O)CCC4=CC5=C(C[C@]34C)C=NO5	1
LT00080	DANTROLENE	119	[O-][N+](=O)c1ccc(cc1)c2oc(\C=N\N3CC(=O)NC3=O)cc2	InChI=1S/C14H10N4O5/c19-13-8-17(14(20)16-13)15-7-11-5-6-12(23-11)9-1-3-10(4-2-9)18(21)22/h1-7H,8H2,(H,16,19,20)/b15-7+	OZOMQRBLCMDCEG-VIZOYTHASA-N	dantrolene	2952	dantrolene	1974	Most-DILI-Concern	8	Box warning	Yes	vMost-DILI-Concern	HH	Hepatotoxic	Positive	.	C1C(=O)NC(=O)N1N=CC2=CC=C(O2)C3=CC=C(C=C3)[N+](=O)[O-]	1
LT00082	DEXAMETHASONE	153	C[C@@H]1C[C@H]2[C@@H]3CCC4=CC(=O)C=C[C@]4(C)[C@@]3(F)[C@@H](O)C[C@]2(C)[C@@]1(O)C(=O)CO	InChI=1S/C22H29FO5/c1-12-8-16-15-5-4-13-9-14(25)6-7-19(13,2)21(15,23)17(26)10-20(16,3)22(12,28)18(27)11-24/h6-7,9,12,15-17,24,26,28H,4-5,8,10-11H2,1-3H3/t12-,15+,16+,17+,19+,20+,21+,22+/m1/s1	UREBDLICKHMUKA-CXSFZGCWSA-N	dexamethasone	5743	dexamethasone	1958	Less-DILI-Concern	3	Adverse reactions	.	Ambiguous DILI-concern	.	non-hepatotixic	Negative	.	C[C@@H]1C[C@H]2[C@@H]3CCC4=CC(=O)C=C[C@@]4([C@]3([C@H](C[C@@]2([C@]1(C(=O)CO)O)C)O)F)C	1
LT00230	DIAZEPAM	23	CN1C(=O)CN=C(c2ccccc2)c3cc(Cl)ccc13	InChI=1S/C16H13ClN2O/c1-19-14-8-7-12(17)9-13(14)16(18-10-15(19)20)11-5-3-2-4-6-11/h2-9H,10H2,1H3	AAOVKJBEBIDNHE-UHFFFAOYSA-N	diazepam	3016	diazepam	1963	Less-DILI-Concern	4	Adverse reactions	.	Ambiguous DILI-concern	.	.	.	.	CN1C(=O)CN=C(C2=C1C=CC(=C2)Cl)C3=CC=CC=C3	2
LT00084	DICLOFENAC	19	OC(=O)Cc1ccccc1Nc2c(Cl)cccc2Cl	InChI=1S/C14H11Cl2NO2/c15-10-5-3-6-11(16)14(10)17-12-7-2-1-4-9(12)8-13(18)19/h1-7,17H,8H2,(H,18,19)	DCOPUUMXTXDBNB-UHFFFAOYSA-N	diclofenac	3033	diclofenac	1988	Most-DILI-Concern	8	Warnings and precautions	Yes	vMost-DILI-Concern	HH	Hepatotoxic	Positive	Postive	C1=CC=C(C(=C1)CC(=O)O)NC2=C(C=CC=C2Cl)Cl	1
FALSE	DIETHYL MALEATE	00A05	CCOC(=O)\C=C/C(=O)OCC	InChI=1S/C8H12O4/c1-3-11-7(9)5-6-8(10)12-4-2/h5-6H,3-4H2,1-2H3/b6-5-	IEPRKVQEAMIZSS-WAYWQWQTSA-N	FALSE	NA	NA	NA	NA	NA	NA	NA	NA	NA	NA	NA	NA	NA	NA
LT01292	DILTIAZEM	92	COc1ccc(cc1)[C@@H]2Sc3ccccc3N(CCN(C)C)C(=O)[C@@H]2OC(=O)C	InChI=1S/C22H26N2O4S/c1-15(25)28-20-21(16-9-11-17(27-4)12-10-16)29-19-8-6-5-7-18(19)24(22(20)26)14-13-23(2)3/h5-12,20-21H,13-14H2,1-4H3/t20-,21+/m1/s1	HSUGRBWQSSZJOP-RTWAWAEBSA-N	diltiazem	39186	diltiazem	1982	Most-DILI-Concern	4	Warnings and precautions	Yes	vMost-DILI-Concern	.	non-hepatotixic	Negative	Postive	CC(=O)O[C@@H]1[C@@H](SC2=CC=CC=C2N(C1=O)CCN(C)C)C3=CC=C(C=C3)OC	2
LT01302	DISOPYRAMIDE	102	CC(C)N(CCC(C(=O)N)(c1ccccc1)c2ccccn2)C(C)C	InChI=1S/C21H29N3O/c1-16(2)24(17(3)4)15-13-21(20(22)25,18-10-6-5-7-11-18)19-12-8-9-14-23-19/h5-12,14,16-17H,13,15H2,1-4H3,(H2,22,25)	UVTNFZQICZKOEM-UHFFFAOYSA-N	disopyramide	3114	disopyramide	1977	Less-DILI-Concern	2	Adverse reactions	Yes	vLess-DILI-Concern	HH	.	Positive	.	CC(C)N(CCC(C1=CC=CC=C1)(C2=CC=CC=N2)C(=O)N)C(C)C	2
LT00295	DISULFIRAM	109	CCN(CC)C(=S)SSC(=S)N(CC)CC	InChI=1S/C10H20N2S4/c1-5-11(6-2)9(13)15-16-10(14)12(7-3)8-4/h5-8H2,1-4H3	AUZONCFQVSMFAP-UHFFFAOYSA-N	disulfiram	3117	disulfiram	1951	Most-DILI-Concern	8	Warnings and precautions	Yes	vMost-DILI-Concern	.	Hepatotoxic	.	Postive	CCN(CC)C(=S)SSC(=S)N(CC)CC	1
LT00335	DOXORUBICIN	149	COc1cccc2C(=O)c3c(O)c4C[C@](O)(C[C@H](O[C@H]5C[C@H](N)[C@H](O)[C@H](C)O5)c4c(O)c3C(=O)c12)C(=O)CO	InChI=1S/C27H29NO11/c1-10-22(31)13(28)6-17(38-10)39-15-8-27(36,16(30)9-29)7-12-19(15)26(35)21-20(24(12)33)23(32)11-4-3-5-14(37-2)18(11)25(21)34/h3-5,10,13,15,17,22,29,31,33,35-36H,6-9,28H2,1-2H3/t10-,13-,15-,17-,22+,27-/m0/s1	AOJJSUZBOXZQNB-TZSSRYMLSA-N	doxorubicin	31703	doxorubicin	1974	Less-DILI-Concern	3	Adverse reactions	Yes	vLess-DILI-Concern	.	Hepatotoxic	Positive	Postive	C[C@H]1[C@H]([C@H](C[C@@H](O1)O[C@H]2C[C@@](CC3=C(C4=C(C(=C23)O)C(=O)C5=C(C4=O)C=CC=C5OC)O)(C(=O)CO)O)N)O	2
LT00296	ENALAPRIL	95	CCOC(=O)[C@H](CCc1ccccc1)N[C@@H](C)C(=O)N2CCC[C@H]2C(=O)O	InChI=1S/C20H28N2O5/c1-3-27-20(26)16(12-11-15-8-5-4-6-9-15)21-14(2)18(23)22-13-7-10-17(22)19(24)25/h4-6,8-9,14,16-17,21H,3,7,10-13H2,1-2H3,(H,24,25)/t14-,16-,17-/m0/s1	GBXSMTUPTTWBMN-XIRDDKMYSA-N	enalapril	5362032	enalapril	1985	Less-DILI-Concern	7	Adverse reactions	Yes	vLess-DILI-Concern	.	.	.	Postive	CCOC(=O)[C@@H](CCC1=CC=CC=C1)N[C@@H](C)C(=O)N2CCC[C@H]2C(=O)O	1
FALSE	ERYTHROMYCIN ETHYLSUCCINATE	82	CCOC(=O)CCC(=O)O[C@H]1[C@H](O[C@@H]2[C@@H](C)[C@H](O[C@H]3C[C@@](C)(OC)[C@@H](O)[C@H](C)O3)[C@@H](C)C(=O)O[C@H](CC)[C@@](C)(O)[C@H](O)[C@@H](C)C(=O)[C@H](C)C[C@@]2(C)O)O[C@H](C)C[C@@H]1N(C)C	InChI=1S/C43H75NO16/c1-15-29-43(11,52)36(48)24(5)33(47)22(3)20-41(9,51)38(25(6)34(26(7)39(50)57-29)59-32-21-42(10,53-14)37(49)27(8)56-32)60-40-35(28(44(12)13)19-23(4)55-40)58-31(46)18-17-30(45)54-16-2/h22-29,32,34-38,40,48-49,51-52H,15-21H2,1-14H3/t22-,23-,24+,25+,26-,27+,28+,29-,32+,34+,35-,36-,37+,38-,40+,41-,42-,43-/m1/s1	NSYZCCDSJNWWJL-YXOIYICCSA-N	FALSE	NA	NA	NA	NA	NA	NA	NA	NA	NA	NA	NA	NA	NA	NA
LT01345	ETHAMBUTOL	83	CC[C@@H](CO)NCCN[C@@H](CC)CO	InChI=1S/C10H24N2O2/c1-3-9(7-13)11-5-6-12-10(4-2)8-14/h9-14H,3-8H2,1-2H3/t9-,10-/m0/s1	AEUTYOVWOVBAKS-UWVGGRQHSA-N	ethambutol	3279	ethambutol	1967	Most-DILI-Concern	8	Warnings and precautions	Yes	vMost-DILI-Concern	.	.	.	Postive	CCC(CO)NCCNC(CC)CO	1
FALSE	ETHANOL	137	CCO	InChI=1S/C2H6O/c1-2-3/h3H,2H2,1H3	LFQSCWFLJHTTHZ-UHFFFAOYSA-N	FALSE	NA	NA	NA	NA	NA	NA	NA	NA	NA	NA	NA	NA	NA	NA
FALSE	ETHINYLESTRADIOL	55	C[C@]12CC[C@H]3[C@@H](CCc4cc(O)ccc34)[C@@H]1CC[C@@]2(O)C#C	InChI=1S/C20H24O2/c1-3-20(22)11-9-18-17-6-4-13-12-14(21)5-7-15(13)16(17)8-10-19(18,20)2/h1,5,7,12,16-18,21-22H,4,6,8-11H2,2H3/t16-,17-,18+,19+,20+/m1/s1	BFPYWIDHMRZLRN-SLHNCBLASA-N	FALSE	NA	NA	NA	NA	NA	NA	NA	NA	NA	NA	NA	NA	NA	NA
LT01348	ETHIONAMIDE	135	CCc1cc(ccn1)C(=S)N	InChI=1S/C8H10N2S/c1-2-7-5-6(8(9)11)3-4-10-7/h3-5H,2H2,1H3,(H2,9,11)	AEOCXXJPGCBFJA-UHFFFAOYSA-N	ethionamide	2761171	ethionamide	1965	Less-DILI-Concern	3	Warnings and precautions	Yes	vLess-DILI-Concern	.	.	.	.	CCC1=NC=CC(=C1)C(=S)N	2
FALSE	ETHIONINE	13	CCSCC[C@H](N)C(=O)O	InChI=1S/C6H13NO2S/c1-2-10-4-3-5(7)6(8)9/h5H,2-4,7H2,1H3,(H,8,9)/t5-/m0/s1	GGLZPLKKBSSKCX-YFKPBYRVSA-N	FALSE	NA	NA	NA	NA	NA	NA	NA	NA	NA	NA	NA	NA	NA	NA
LT00094	ETOPOSIDE	131	COc1cc(cc(OC)c1O)[C@H]2[C@@H]3[C@H](COC3=O)[C@H](O[C@@H]4O[C@@H]5CO[C@@H](C)O[C@H]5[C@H](O)[C@H]4O)c6cc7OCOc7cc26	InChI=1S/C29H32O13/c1-11-36-9-20-27(40-11)24(31)25(32)29(41-20)42-26-14-7-17-16(38-10-39-17)6-13(14)21(22-15(26)8-37-28(22)33)12-4-18(34-2)23(30)19(5-12)35-3/h4-7,11,15,20-22,24-27,29-32H,8-10H2,1-3H3/t11-,15+,20-,21-,22+,24-,25-,26-,27-,29+/m1/s1	VJJPUSNTGOMMGY-MRVIYFEKSA-N	etoposide	36462	etoposide	1983	Less-DILI-Concern	3	Adverse reactions	Yes	vLess-DILI-Concern	HH	Hepatotoxic	Positive	.	C[C@@H]1OC[C@@H]2[C@@H](O1)[C@@H]([C@H]([C@@H](O2)O[C@H]3[C@H]4COC(=O)[C@@H]4[C@@H](C5=CC6=C(C=C35)OCO6)C7=CC(=C(C(=C7)OC)O)OC)O)O	2
LT00095	FAMOTIDINE	85	NC(=Nc1nc(CSCC\C(=N\S(=O)(=O)N)\N)cs1)N	InChI=1S/C8H15N7O2S3/c9-6(15-20(12,16)17)1-2-18-3-5-4-19-8(13-5)14-7(10)11/h4H,1-3H2,(H2,9,15)(H2,12,16,17)(H4,10,11,13,14)	XUFQPHANEAPEMJ-UHFFFAOYSA-N	famotidine	3325	famotidine	1986	Less-DILI-Concern	3	Adverse reactions	Yes	vLess-DILI-Concern	WE	.	Negative	.	C1=C(N=C(S1)N=C(N)N)CSCCC(=NS(=O)(=O)N)N	1
LT00098	FENOFIBRATE	79	CC(C)OC(=O)C(C)(C)Oc1ccc(cc1)C(=O)c2ccc(Cl)cc2	InChI=1S/C20H21ClO4/c1-13(2)24-19(23)20(3,4)25-17-11-7-15(8-12-17)18(22)14-5-9-16(21)10-6-14/h5-13H,1-4H3	YMTINGFKWWXKFG-UHFFFAOYSA-N	fenofibrate	3339	fenofibrate	1993	Less-DILI-Concern	3	Warnings and precautions	Yes	vLess-DILI-Concern	HH	Hepatotoxic	Positive	Postive	CC(C)OC(=O)C(C)(C)OC1=CC=C(C=C1)C(=O)C2=CC=C(C=C2)Cl	1
FALSE	FLUOXETINE HYDROCHLORIDE	158	Cl.CNCCC(Oc1ccc(cc1)C(F)(F)F)c2ccccc2	InChI=1S/C17H18F3NO.ClH/c1-21-12-11-16(13-5-3-2-4-6-13)22-15-9-7-14(8-10-15)17(18,19)20;/h2-10,16,21H,11-12H2,1H3;1H	GIYXAJPCNFJEHY-UHFFFAOYSA-N	FALSE	NA	NA	NA	NA	NA	NA	NA	NA	NA	NA	NA	NA	NA	NA
LT00400	FLUPHENAZINE	37	OCCN1CCN(CCCN2c3ccccc3Sc4ccc(cc24)C(F)(F)F)CC1	InChI=1S/C22H26F3N3OS/c23-22(24,25)17-6-7-21-19(16-17)28(18-4-1-2-5-20(18)30-21)9-3-8-26-10-12-27(13-11-26)14-15-29/h1-2,4-7,16,29H,3,8-15H2	PLDUPXSUYLZYBN-UHFFFAOYSA-N	fluphenazine	3372	fluphenazine	1959	Less-DILI-Concern	3	Warnings and precautions	.	Ambiguous DILI-concern	.	.	.	.	C1CN(CCN1CCCN2C3=CC=CC=C3SC4=C2C=C(C=C4)C(F)(F)F)CCO	2
LT00101	FLUTAMIDE	44	CC(C)C(=O)Nc1ccc(c(c1)C(F)(F)F)[N+](=O)[O-]	InChI=1S/C11H11F3N2O3/c1-6(2)10(17)15-7-3-4-9(16(18)19)8(5-7)11(12,13)14/h3-6H,1-2H3,(H,15,17)	MKXKFYHWDHIYRV-UHFFFAOYSA-N	flutamide	3397	flutamide	1989	Most-DILI-Concern	8	Box warning	Yes	vMost-DILI-Concern	HH	Hepatotoxic	Positive	Postive	CC(C)C(=O)NC1=CC(=C(C=C1)[N+](=O)[O-])C(F)(F)F	1
LT00299	FUROSEMIDE	78	NS(=O)(=O)c1cc(C(=O)O)c(NCc2occc2)cc1Cl	InChI=1S/C12H11ClN2O5S/c13-9-5-10(15-6-7-2-1-3-20-7)8(12(16)17)4-11(9)21(14,18)19/h1-5,15H,6H2,(H,16,17)(H2,14,18,19)	ZZUFCTLCJUWOSV-UHFFFAOYSA-N	furosemide	3440	furosemide	1966	Less-DILI-Concern	2	Adverse reactions	.	Ambiguous DILI-concern	HH	Hepatotoxic	Positive	.	C1=COC(=C1)CNC2=CC(=C(C=C2C(=O)O)S(=O)(=O)N)Cl	1
FALSE	GALACTOSAMINE	00A06	N[C@@H]1[C@H](O)OC(CO)[C@H](O)C1O	InChI=1S/C6H13NO5/c7-3-5(10)4(9)2(1-8)12-6(3)11/h2-6,8-11H,1,7H2/t2?,3-,4-,5?,6+/m0/s1	MSWZFWKMSRAUBD-DLGJCNIVSA-N	FALSE	NA	NA	NA	NA	NA	NA	NA	NA	NA	NA	NA	NA	NA	NA
LT00020	GEMFIBROZIL	31	Cc1ccc(C)c(OCCCC(C)(C)C(=O)O)c1	InChI=1S/C15H22O3/c1-11-6-7-12(2)13(10-11)18-9-5-8-15(3,4)14(16)17/h6-7,10H,5,8-9H2,1-4H3,(H,16,17)	HEMJJKBWTPKOJG-UHFFFAOYSA-N	gemfibrozil	3463	gemfibrozil	1981	Most-DILI-Concern	4	Warnings and precautions	Yes	vMost-DILI-Concern	HH	.	Positive	.	CC1=CC(=C(C=C1)C)OCCCC(C)(C)C(=O)O	1
LT00302	GLIBENCLAMIDE	42	COc1ccc(Cl)cc1C(=O)NCCc2ccc(cc2)S(=O)(=O)NC(=O)NC3CCCCC3	InChI=1S/C23H28ClN3O5S/c1-32-21-12-9-17(24)15-20(21)22(28)25-14-13-16-7-10-19(11-8-16)33(30,31)27-23(29)26-18-5-3-2-4-6-18/h7-12,15,18H,2-6,13-14H2,1H3,(H,25,28)(H2,26,27,29)	ZNNLBTZKUZBEKO-UHFFFAOYSA-N	glibenclamide	3488	glibenclamide	1984	Less-DILI-Concern	3	Adverse reactions	Yes	vLess-DILI-Concern	.	.	.	.	COC1=C(C=C(C=C1)Cl)C(=O)NCCC2=CC=C(C=C2)S(=O)(=O)NC(=O)NC3CCCCC3	2
LT00558	GRISEOFULVIN	43	COC1=CC(=O)C[C@@H](C)[C@]12Oc3c(Cl)c(OC)cc(OC)c3C2=O	InChI=1S/C17H17ClO6/c1-8-5-9(19)6-12(23-4)17(8)16(20)13-10(21-2)7-11(22-3)14(18)15(13)24-17/h6-8H,5H2,1-4H3/t8-,17+/m1/s1	DDUHZTYCFQRHIY-RBHXEPJQSA-N	griseofulvin	441140	griseofulvin	1962	Most-DILI-Concern	8	Warnings and precautions	Yes	vMost-DILI-Concern	HH	.	Positive	.	C[C@@H]1CC(=O)C=C([C@]12C(=O)C3=C(O2)C(=C(C=C3OC)OC)Cl)OC	1
LT00405	HALOPERIDOL	36	OC1(CCN(CCCC(=O)c2ccc(F)cc2)CC1)c3ccc(Cl)cc3	InChI=1S/C21H23ClFNO2/c22-18-7-5-17(6-8-18)21(26)11-14-24(15-12-21)13-1-2-20(25)16-3-9-19(23)10-4-16/h3-10,26H,1-2,11-15H2	LNEPOXFFQSENCJ-UHFFFAOYSA-N	haloperidol	3559	haloperidol	1967	Less-DILI-Concern	5	Adverse reactions	Yes	vLess-DILI-Concern	.	.	.	.	C1CN(CCC1(C2=CC=C(C=C2)Cl)O)CCCC(=O)C3=CC=C(C=C3)F	1
FALSE	HEPATOCYTE GROWTH FACTOR, HUMAN	183				FALSE	NA	NA	NA	NA	NA	NA	NA	NA	NA	NA	NA	NA	NA	NA
FALSE	HEXACHLOROBENZENE	22	Clc1c(Cl)c(Cl)c(Cl)c(Cl)c1Cl	InChI=1S/C6Cl6/c7-1-2(8)4(10)6(12)5(11)3(1)9	CKAPSXZOOQJIBF-UHFFFAOYSA-N	FALSE	NA	NA	NA	NA	NA	NA	NA	NA	NA	NA	NA	NA	NA	NA
LT01437	HYDROXYZINE	71	OCCOCCN1CCN(CC1)C(c2ccccc2)c3ccc(Cl)cc3	InChI=1S/C21H27ClN2O2/c22-20-8-6-19(7-9-20)21(18-4-2-1-3-5-18)24-12-10-23(11-13-24)14-16-26-17-15-25/h1-9,21,25H,10-17H2	ZQDWXGKKHFNSQK-UHFFFAOYSA-N	hydroxyzine	3658	hydroxyzine	1956	No-DILI-Concern	0	No match	.	vNo-DILI-Concern	.	non-hepatotixic	.	.	C1CN(CCN1CCOCCO)C(C2=CC=CC=C2)C3=CC=C(C=C3)Cl	1
LT00199	IBUPROFEN	72	CC(C)Cc1ccc(cc1)C(C)C(=O)O	InChI=1S/C13H18O2/c1-9(2)8-11-4-6-12(7-5-11)10(3)13(14)15/h4-7,9-10H,8H2,1-3H3,(H,14,15)	HEFNNWSXXWATRW-UHFFFAOYSA-N	ibuprofen	3672	ibuprofen	1974	Less-DILI-Concern	3	Warnings and precautions	Yes	vLess-DILI-Concern	WE	Hepatotoxic	Negative	Postive	CC(C)CC1=CC=C(C=C1)C(C)C(=O)O	1
LT00108	IMIPRAMINE	69	CN(C)CCCN1c2ccccc2CCc3ccccc13	InChI=1S/C19H24N2/c1-20(2)14-7-15-21-18-10-5-3-8-16(18)12-13-17-9-4-6-11-19(17)21/h3-6,8-11H,7,12-15H2,1-2H3	BCGWQEUPMDMJNV-UHFFFAOYSA-N	imipramine	3696	imipramine	1959	Less-DILI-Concern	3	Adverse reactions	Yes	vLess-DILI-Concern	HH	Hepatotoxic	Positive	.	CN(C)CCCN1C2=CC=CC=C2CCC3=CC=CC=C31	1
LT00022	INDOMETHACIN	15	COc1ccc2c(c1)c(CC(=O)O)c(C)n2C(=O)c3ccc(Cl)cc3	InChI=1S/C19H16ClNO4/c1-11-15(10-18(22)23)16-9-14(25-2)7-8-17(16)21(11)19(24)12-3-5-13(20)6-4-12/h3-9H,10H2,1-2H3,(H,22,23)	CGIGDMFJXJATDK-UHFFFAOYSA-N	indomethacin	3715	indomethacin	1965	Most-DILI-Concern	8	Warnings and precautions	Yes	vMost-DILI-Concern	HH	Hepatotoxic	Positive	Postive	CC1=C(C2=C(N1C(=O)C3=CC=C(C=C3)Cl)C=CC(=C2)OC)CC(=O)O	1
FALSE	INTERFERON ALPHA, HUMAN	179				FALSE	NA	NA	NA	NA	NA	NA	NA	NA	NA	NA	NA	NA	NA	NA
FALSE	INTERLEUKIN 1 BETA, HUMAN	180				FALSE	NA	NA	NA	NA	NA	NA	NA	NA	NA	NA	NA	NA	NA	NA
FALSE	INTERLEUKIN 6, HUMAN	181				FALSE	NA	NA	NA	NA	NA	NA	NA	NA	NA	NA	NA	NA	NA	NA
LT00109	IPRONIAZID	62	CC(C)NNC(=O)c1ccncc1	InChI=1S/C9H13N3O/c1-7(2)11-12-9(13)8-3-5-10-6-4-8/h3-7,11H,1-2H3,(H,12,13)	NYMGNSNKLVNMIA-UHFFFAOYSA-N	iproniazid	3748	iproniazid	.	Most-DILI-Concern	8	Withdrawn	.	vMost-DILI-Concern	HH	Hepatotoxic	Positive	Postive	CC(C)NNC(=O)C1=CC=NC=C1	1
LT00306	ISONIAZID	2	NNC(=O)c1ccncc1	InChI=1S/C6H7N3O/c7-9-6(10)5-1-3-8-4-2-5/h1-4H,7H2,(H,9,10)	QRXWMOHMRWLFEY-UHFFFAOYSA-N	isoniazid	3767	isoniazid	1952	Most-DILI-Concern	8	Box warning	Yes	vMost-DILI-Concern	HH	Hepatotoxic	Positive	Postive	C1=CN=CC=C1C(=O)NN	1
LT00111	KETOCONAZOLE	47	CC(=O)N1CCN(CC1)c2ccc(OCC3COC(Cn4ccnc4)(O3)c5ccc(Cl)cc5Cl)cc2	InChI=1S/C26H28Cl2N4O4/c1-19(33)31-10-12-32(13-11-31)21-3-5-22(6-4-21)34-15-23-16-35-26(36-23,17-30-9-8-29-18-30)24-7-2-20(27)14-25(24)28/h2-9,14,18,23H,10-13,15-17H2,1H3	XMAYWYJOQHXEEK-UHFFFAOYSA-N	ketoconazole	47576	ketoconazole	1981	Most-DILI-Concern	8	Box warning	Yes	vMost-DILI-Concern	HH	Hepatotoxic	Positive	Postive	CC(=O)N1CCN(CC1)C2=CC=C(C=C2)OC[C@@H]3CO[C@@](O3)(CN4C=CN=C4)C5=C(C=C(C=C5)Cl)Cl	1
LT00112	LABETALOL	40	CC(CCc1ccccc1)NCC(O)c2ccc(O)c(c2)C(=O)N	InChI=1S/C19H24N2O3/c1-13(7-8-14-5-3-2-4-6-14)21-12-18(23)15-9-10-17(22)16(11-15)19(20)24/h2-6,9-11,13,18,21-23H,7-8,12H2,1H3,(H2,20,24)	SGUAFYQXFOLMHL-UHFFFAOYSA-N	labetalol	3869	labetalol	1984	Most-DILI-Concern	8	Warnings and precautions	Yes	vMost-DILI-Concern	HH	Hepatotoxic	Positive	Postive	CC(CCC1=CC=CC=C1)NCC(C2=CC(=C(C=C2)O)C(=O)N)O	1
LT00575	LOMUSTINE	49	ClCCN(N=O)C(=O)NC1CCCCC1	InChI=1S/C9H16ClN3O2/c10-6-7-13(12-15)9(14)11-8-4-2-1-3-5-8/h8H,1-7H2,(H,11,14)	GQYIWUVLTXOXAJ-UHFFFAOYSA-N	lomustine	3950	lomustine	1976	Less-DILI-Concern	3	Warnings and precautions	Yes	vLess-DILI-Concern	.	.	.	.	C1CCC(CC1)NC(=O)N(CCCl)N=O	2
FALSE	LORNOXICAM	125	CN1C(=C(O)c2sc(Cl)cc2S1(=O)=O)C(=O)Nc3ccccn3	InChI=1S/C13H10ClN3O4S2/c1-17-10(13(19)16-9-4-2-3-5-15-9)11(18)12-7(23(17,20)21)6-8(14)22-12/h2-6,18H,1H3,(H,15,16,19)	WLHQHAUOOXYABV-UHFFFAOYSA-N	FALSE	NA	NA	NA	NA	NA	NA	NA	NA	NA	NA	NA	NA	NA	NA
FALSE	LPS	00A07				FALSE	NA	NA	NA	NA	NA	NA	NA	NA	NA	NA	NA	NA	NA	NA
LT00116	MEFENAMIC ACID	84	Cc1cccc(Nc2ccccc2C(=O)O)c1C	InChI=1S/C15H15NO2/c1-10-6-5-9-13(11(10)2)16-14-8-4-3-7-12(14)15(17)18/h3-9,16H,1-2H3,(H,17,18)	HYYBABOKPJLUIN-UHFFFAOYSA-N	mefenamic acid	4044	mefenamic acid	1967	Most-DILI-Concern	8	Warnings and precautions	Yes	vMost-DILI-Concern	HH	Hepatotoxic	Positive	.	CC1=C(C(=CC=C1)NC2=CC=CC=C2C(=O)O)C	2
LT00117	MELOXICAM	124	CN1C(=C(O)c2ccccc2S1(=O)=O)C(=O)Nc3ncc(C)s3	InChI=1S/C14H13N3O4S2/c1-8-7-15-14(22-8)16-13(19)11-12(18)9-5-3-4-6-10(9)23(20,21)17(11)2/h3-7,18H,1-2H3,(H,15,16,19)	ZRVUJXDFFKFLMG-UHFFFAOYSA-N	meloxicam	54677470	meloxicam	2000	Less-DILI-Concern	3	Warnings and precautions	Yes	vLess-DILI-Concern	.	.	Negative	Postive	CC1=CN=C(S1)NC(=O)C2=C(C3=CC=CC=C3S(=O)(=O)N2C)O	2
LT00119	METFORMIN	53	CN(C)C(=N)NC(=N)N	InChI=1S/C4H11N5/c1-9(2)4(7)8-3(5)6/h1-2H3,(H5,5,6,7,8)	XZWYZXLIPXDOLR-UHFFFAOYSA-N	metformin	4091	metformin	1995	No-DILI-Concern	0	No match	Yes	vLess-DILI-Concern	WE	.	Negative	.	CN(C)C(=N)N=C(N)N	2
FALSE	METHAPYRILENE	25	CN(C)CCN(Cc1cccs1)c2ccccn2	InChI=1S/C14H19N3S/c1-16(2)9-10-17(12-13-6-5-11-18-13)14-7-3-4-8-15-14/h3-8,11H,9-10,12H2,1-2H3	HNJJXZKZRAWDPF-UHFFFAOYSA-N	FALSE	NA	NA	NA	NA	NA	NA	NA	NA	NA	NA	NA	NA	NA	NA
LT00580	METHIMAZOLE	57	CN1C=CNC1=S	InChI=1S/C4H6N2S/c1-6-3-2-5-4(6)7/h2-3H,1H3,(H,5,7)	PMRYVIKBURPHAH-UHFFFAOYSA-N	methimazole	1349907	methimazole	1950	Most-DILI-Concern	8	Warnings and precautions	Yes	vMost-DILI-Concern	HH	.	Positive	.	CN1C=CNC1=S	1
LT00121	METHYLDOPA	56	C[C@](N)(Cc1ccc(O)c(O)c1)C(=O)O	InChI=1S/C10H13NO4/c1-10(11,9(14)15)5-6-2-3-7(12)8(13)4-6/h2-4,12-13H,5,11H2,1H3,(H,14,15)/t10-/m0/s1	CJCSPKMFHVPWAR-JTQLQIEISA-N	methyldopa	38853	methyldopa	1962	Most-DILI-Concern	8	Warnings and precautions	Yes	vMost-DILI-Concern	HH	Hepatotoxic	Positive	Postive	C[C@](CC1=CC(=C(C=C1)O)O)(C(=O)O)N	1
FALSE	METHYLENE DIANILINE	155	Nc1ccc(Cc2ccc(N)cc2)cc1	InChI=1S/C13H14N2/c14-12-5-1-10(2-6-12)9-11-3-7-13(15)8-4-11/h1-8H,9,14-15H2	YBRVSVVVWCFQMG-UHFFFAOYSA-N	FALSE	NA	NA	NA	NA	NA	NA	NA	NA	NA	NA	NA	NA	NA	NA
LT00222	METHYLTESTOSTERONE	41	C[C@]1(O)CC[C@H]2[C@@H]3CCC4=CC(=O)CC[C@]4(C)[C@H]3CC[C@]12C	InChI=1S/C20H30O2/c1-18-9-6-14(21)12-13(18)4-5-15-16(18)7-10-19(2)17(15)8-11-20(19,3)22/h12,15-17,22H,4-11H2,1-3H3/t15-,16+,17+,18+,19+,20+/m1/s1	GCKMFJBGXUYNAG-HLXURNFRSA-N	methyltestosterone	6010	methyltestosterone	1973	Less-DILI-Concern	2	Warnings and precautions	Yes	vLess-DILI-Concern	.	.	.	Postive	C[C@]12CCC(=O)C=C1CC[C@@H]3[C@@H]2CC[C@]4([C@H]3CC[C@]4(C)O)C	2
LT01553	MEXILETINE	103	CC(N)COc1c(C)cccc1C	InChI=1S/C11H17NO/c1-8-5-4-6-9(2)11(8)13-7-10(3)12/h4-6,10H,7,12H2,1-3H3	VLPIATFUUWWMKC-UHFFFAOYSA-N	mexiletine	4178	mexiletine	1985	Most-DILI-Concern	3	Box warning	Yes	vMost-DILI-Concern	HH	.	Positive	.	CC1=C(C(=CC=C1)C)OCC(C)N	1
FALSE	MONOCROTALINE	58	C[C@H]1C(=O)O[C@@H]2CCN3CC=C(COC(=O)[C@](C)(O)[C@]1(C)O)[C@H]23	InChI=1S/C16H23NO6/c1-9-13(18)23-11-5-7-17-6-4-10(12(11)17)8-22-14(19)16(3,21)15(9,2)20/h4,9,11-12,20-21H,5-8H2,1-3H3/t9-,11+,12+,15+,16-/m0/s1	QVCMHGGNRFRMAD-XFGHUUIASA-N	FALSE	NA	NA	NA	NA	NA	NA	NA	NA	NA	NA	NA	NA	NA	NA
LT01574	MOXISYLYTE	61	CC(C)c1cc(OC(=O)C)c(C)cc1OCCN(C)C	InChI=1S/C16H25NO3/c1-11(2)14-10-15(20-13(4)18)12(3)9-16(14)19-8-7-17(5)6/h9-11H,7-8H2,1-6H3	VRYMTAVOXVTQEF-UHFFFAOYSA-N	moxisylyte	4260	moxisylyte	.	Most-DILI-Concern	8	Withdrawn	.	vMost-DILI-Concern	.	.	.	Postive	CC1=CC(=C(C=C1OC(=O)C)C(C)C)OCCN(C)C	1
FALSE	NAPHTHYL ISOTHIOCYANATE	164	CN(N=O)C(=O)N	InChI=1S/C2H5N3O2/c1-5(4-7)2(3)6/h1H3,(H2,3,6)	ZRKWMRDKSOPRRS-UHFFFAOYSA-N	FALSE	NA	NA	NA	NA	NA	NA	NA	NA	NA	NA	NA	NA	NA	NA
LT00593	NAPROXEN	163	O=NN1CCOCC1	InChI=1S/C4H8N2O2/c7-5-6-1-3-8-4-2-6/h1-4H2	ZKXDGKXYMTYWTB-UHFFFAOYSA-N	naproxen	1302	naproxen	1976	Less-DILI-Concern	3	Warnings and precautions	Yes	vLess-DILI-Concern	WE	Hepatotoxic	Negative	Postive	CC(C1=CC2=C(C=C1)C=C(C=C2)OC)C(=O)O	1
LT00124	NEFAZODONE	9	S=C=Nc1cccc2ccccc12	InChI=1S/C11H7NS/c13-8-12-11-7-3-5-9-4-1-2-6-10(9)11/h1-7H	JBDOSUUXMYMWQH-UHFFFAOYSA-N	nefazodone	4449	nefazodone	1994	Most-DILI-Concern	8	Box warning	Yes	vMost-DILI-Concern	HH	Hepatotoxic	Positive	Postive	CCC1=NN(C(=O)N1CCOC2=CC=CC=C2)CCCN3CCN(CC3)C4=CC(=CC=C4)Cl	1
FALSE	NICOTINIC ACID	73	COc1ccc2cc(ccc2c1)[C@H](C)C(=O)O	InChI=1S/C14H14O3/c1-9(14(15)16)10-3-4-12-8-13(17-2)6-5-11(12)7-10/h3-9H,1-2H3,(H,15,16)/t9-/m0/s1	CMWTZPSULFXXJA-VIFPVBQESA-N	FALSE	NA	NA	NA	NA	NA	NA	NA	NA	NA	NA	NA	NA	NA	NA
LT00313	NIFEDIPINE	175	CCC1=NN(CCCN2CCN(CC2)c3cccc(Cl)c3)C(=O)N1CCOc4ccccc4	InChI=1S/C25H32ClN5O2/c1-2-24-27-31(25(32)30(24)18-19-33-23-10-4-3-5-11-23)13-7-12-28-14-16-29(17-15-28)22-9-6-8-21(26)20-22/h3-6,8-11,20H,2,7,12-19H2,1H3	VRBKIVRKKCLPHA-UHFFFAOYSA-N	nifedipine	4485	nifedipine	1981	Less-DILI-Concern	3	Warnings and precautions	Yes	vLess-DILI-Concern	HH	Hepatotoxic	Positive	.	CC1=C(C(C(=C(N1)C)C(=O)OC)C2=CC=CC=C2[N+](=O)[O-])C(=O)OC	1
LT00314	NIMESULIDE	81	OC(=O)c1cccnc1	InChI=1S/C6H5NO2/c8-6(9)5-2-1-3-7-4-5/h1-4H,(H,8,9)	PVNIIMVLHYAWGP-UHFFFAOYSA-N	nimesulide	4495	nimesulide	.	Most-DILI-Concern	8	Withdrawn	Yes	vMost-DILI-Concern	HH	Hepatotoxic	Positive	Postive	CS(=O)(=O)NC1=C(C=C(C=C1)[N+](=O)[O-])OC2=CC=CC=C2	1
LT00125	NITROFURANTOIN	91	COC(=O)C1=C(C)NC(=C(C1c2ccccc2[N+](=O)[O-])C(=O)OC)C	InChI=1S/C17H18N2O6/c1-9-13(16(20)24-3)15(14(10(2)18-9)17(21)25-4)11-7-5-6-8-12(11)19(22)23/h5-8,15,18H,1-4H3	HYIMSNHJOBLJNT-UHFFFAOYSA-N	nitrofurantoin	5353830	nitrofurantoin	1953	Most-DILI-Concern	8	Warnings and precautions	Yes	vMost-DILI-Concern	HH	Hepatotoxic	Positive	Postive	C1C(=O)NC(=O)N1/N=C\C2=CC=C(O2)[N+](=O)[O-]	1
FALSE	NITROFURAZONE	136	CS(=O)(=O)Nc1ccc(cc1Oc2ccccc2)[N+](=O)[O-]	InChI=1S/C13H12N2O5S/c1-21(18,19)14-12-8-7-10(15(16)17)9-13(12)20-11-5-3-2-4-6-11/h2-9,14H,1H3	HYWYRSMBCFDLJT-UHFFFAOYSA-N	FALSE	NA	NA	NA	NA	NA	NA	NA	NA	NA	NA	NA	NA	NA	NA
FALSE	NITROSODIETHYLAMINE	20	[O-][N+](=O)c1oc(\C=N\N2CC(=O)NC2=O)cc1	InChI=1S/C8H6N4O5/c13-6-4-11(8(14)10-6)9-3-5-1-2-7(17-5)12(15)16/h1-3H,4H2,(H,10,13,14)/b9-3+	NXFQHRVNIOXGAQ-YCRREMRBSA-N	FALSE	NA	NA	NA	NA	NA	NA	NA	NA	NA	NA	NA	NA	NA	NA
FALSE	N-METHYL-N-NITROSOUREA	65	OC(=N)N\N=C\c1oc(cc1)[N+](=O)[O-]	InChI=1S/C6H6N4O4/c7-6(11)9-8-3-4-1-2-5(14-4)10(12)13/h1-3H,(H3,7,9,11)/b8-3+	IAIWVQXQOWNYOU-FPYGCLRLSA-N	FALSE	NA	NA	NA	NA	NA	NA	NA	NA	NA	NA	NA	NA	NA	NA
FALSE	N-NITROSOMORPHOLINE	145				FALSE	NA	NA	NA	NA	NA	NA	NA	NA	NA	NA	NA	NA	NA	NA
LT00206	OMEPRAZOLE	12	COc1ccc2[nH]c(nc2c1)[S+]([O-])Cc3ncc(C)c(OC)c3C	InChI=1S/C17H19N3O3S/c1-10-8-18-15(11(2)16(10)23-4)9-24(21)17-19-13-6-5-12(22-3)7-14(13)20-17/h5-8H,9H2,1-4H3,(H,19,20)	SUBDBMMJDZJVOS-UHFFFAOYSA-N	omeprazole	4594	omeprazole	1989	Less-DILI-Concern	4	Adverse reactions	Yes	vLess-DILI-Concern	.	non-hepatotixic	.	Postive	CC1=CN=C(C(=C1OC)C)CS(=O)C2=NC3=C(N2)C=C(C=C3)OC	2
LT01637	PAPAVERINE	98	COc1ccc(Cc2nccc3cc(OC)c(OC)cc23)cc1OC	InChI=1S/C20H21NO4/c1-22-17-6-5-13(10-18(17)23-2)9-16-15-12-20(25-4)19(24-3)11-14(15)7-8-21-16/h5-8,10-12H,9H2,1-4H3	XQYZDYMELSJDRZ-UHFFFAOYSA-N	papaverine	4680	papaverine	.	Most-DILI-Concern	5	Warnings and precautions	Yes	vMost-DILI-Concern	.	.	.	.	COC1=C(C=C(C=C1)CC2=NC=CC3=CC(=C(C=C32)OC)OC)OC	2
LT00246	PEMOLINE	51	NC1=NC(=O)C(O1)c2ccccc2	InChI=1S/C9H8N2O2/c10-9-11-8(12)7(13-9)6-4-2-1-3-5-6/h1-5,7H,(H2,10,11,12)	NRNCYVBFPDDJNE-UHFFFAOYSA-N	pemoline	4723	pemoline	1975	Most-DILI-Concern	8	Withdrawn	.	vMost-DILI-Concern	HH	.	Positive	Postive	C1=CC=C(C=C1)C2C(=O)N=C(O2)N	1
LT00488	PENICILLAMINE	99	CC(C)(S)[C@@H](N)C(=O)O	InChI=1S/C5H11NO2S/c1-5(2,9)3(6)4(7)8/h3,9H,6H2,1-2H3,(H,7,8)/t3-/m0/s1	VVNCNSJFMMFHPL-VKHMYHEASA-N	penicillamine	5852	penicillamine	1970	Less-DILI-Concern	2	Warnings and precautions	Yes	vLess-DILI-Concern	.	.	.	.	CC(C)([C@H](C(=O)O)N)S	1
LT00131	PERHEXILINE	45	C(C(C1CCCCC1)C2CCCCC2)C3CCCCN3	InChI=1S/C19H35N/c1-3-9-16(10-4-1)19(17-11-5-2-6-12-17)15-18-13-7-8-14-20-18/h16-20H,1-15H2	CYXKNKQEMFBLER-UHFFFAOYSA-N	perhexiline	4746	perhexiline	.	Most-DILI-Concern	8	Withdrawn	.	vMost-DILI-Concern	HH	Hepatotoxic	Positive	Postive	C1CCC(CC1)C(CC2CCCCN2)C3CCCCC3	1
FALSE	PHALLOIDIN	00A11	C[C@@H](O)[C@@H]1NC(=O)[C@H](C)NC(=O)[C@H](C[C@@](C)(O)CO)NC(=O)[C@H]2NC(=O)[C@H](C)NC(=O)[C@@H]3C[C@H](O)CN3C(=O)[C@@H](CSc4[nH]c5ccccc5c24)NC1=O	InChI=1S/C34H46N8O11S/c1-14-26(46)40-24(16(3)44)30(50)38-21-12-54-32-23(18-7-5-6-8-19(18)39-32)25(31(51)37-20(28(48)35-14)10-34(4,53)13-43)41-27(47)15(2)36-29(49)22-9-17(45)11-42(22)33(21)52/h5-8,14-17,20-22,24-25,39,43-45,53H,9-13H2,1-4H3,(H,35,48)(H,36,49)(H,37,51)(H,38,50)(H,40,46)(H,41,47)/t14-,15-,16+,17-,20-,21+,22-,24-,25-,34+/m0/s1	MWJMKONRVQLRKE-UGZLBJHLSA-N	FALSE	NA	NA	NA	NA	NA	NA	NA	NA	NA	NA	NA	NA	NA	NA
FALSE	PHENACETIN	138	CCOc1ccc(NC(=O)C)cc1	InChI=1S/C10H13NO2/c1-3-13-10-6-4-9(5-7-10)11-8(2)12/h4-7H,3H2,1-2H3,(H,11,12)	CPJSUEIXXCENMM-UHFFFAOYSA-N	FALSE	NA	NA	NA	NA	NA	NA	NA	NA	NA	NA	NA	NA	NA	NA
LT00030	PHENOBARBITAL	4	CCC1(C(=O)NC(=O)NC1=O)c2ccccc2	InChI=1S/C12H12N2O3/c1-2-12(8-6-4-3-5-7-8)9(15)13-11(17)14-10(12)16/h3-7H,2H2,1H3,(H2,13,14,15,16,17)	DDBREPKUVSBGFI-UHFFFAOYSA-N	phenobarbital	4763	phenobarbital	.	Less-DILI-Concern	3	Warnings and precautions	Yes	vLess-DILI-Concern	.	Hepatotoxic	.	Postive	CCC1(C(=O)NC(=O)NC1=O)C2=CC=CC=C2	1
FALSE	PHENYLANTHRANILIC ACID	140	OC(=O)c1ccccc1Nc2ccccc2	InChI=1S/C13H11NO2/c15-13(16)11-8-4-5-9-12(11)14-10-6-2-1-3-7-10/h1-9,14H,(H,15,16)	ZWJINEZUASEZBH-UHFFFAOYSA-N	FALSE	NA	NA	NA	NA	NA	NA	NA	NA	NA	NA	NA	NA	NA	NA
FALSE	PHENYLBUTAZONE	11	CCCCC1C(=O)N(N(C1=O)c2ccccc2)c3ccccc3	InChI=1S/C19H20N2O2/c1-2-3-14-17-18(22)20(15-10-6-4-7-11-15)21(19(17)23)16-12-8-5-9-13-16/h4-13,17H,2-3,14H2,1H3	VYMDGNCVAMGZFE-UHFFFAOYSA-N	FALSE	NA	NA	NA	NA	NA	NA	NA	NA	NA	NA	NA	NA	NA	NA
LT00032	PHENYTOIN	26	OC1=NC(=O)C(N1)(c2ccccc2)c3ccccc3	InChI=1S/C15H12N2O2/c18-13-15(17-14(19)16-13,11-7-3-1-4-8-11)12-9-5-2-6-10-12/h1-10H,(H2,16,17,18,19)	CXOFVDLJLONNDW-UHFFFAOYSA-N	phenytoin	1775	phenytoin	1953	Most-DILI-Concern	8	Warnings and precautions	Yes	vMost-DILI-Concern	HH	Hepatotoxic	Positive	Postive	C1=CC=C(C=C1)C2(C(=O)NC(=O)N2)C3=CC=CC=C3	1
FALSE	PHORONE	00A03	CC(=CC(=O)C=C(C)C)C	InChI=1S/C9H14O/c1-7(2)5-9(10)6-8(3)4/h5-6H,1-4H3	MTZWHHIREPJPTG-UHFFFAOYSA-N	FALSE	NA	NA	NA	NA	NA	NA	NA	NA	NA	NA	NA	NA	NA	NA
LT00205	PROMETHAZINE	110	CC(CN1c2ccccc2Sc3ccccc13)N(C)C	InChI=1S/C17H20N2S/c1-13(18(2)3)12-19-14-8-4-6-10-16(14)20-17-11-7-5-9-15(17)19/h4-11,13H,12H2,1-3H3	PWWVAXIEGOYWEE-UHFFFAOYSA-N	promethazine	4927	promethazine	1951	Less-DILI-Concern	5	Adverse reactions	Yes	vLess-DILI-Concern	NE	.	Negative	.	CC(CN1C2=CC=CC=C2SC3=CC=CC=C31)N(C)C	2
LT01706	PROPRANOLOL	170	CC(C)NCC(O)COc1cccc2ccccc12	InChI=1S/C16H21NO2/c1-12(2)17-10-14(18)11-19-16-9-5-7-13-6-3-4-8-15(13)16/h3-9,12,14,17-18H,10-11H2,1-2H3	AQHHHDLHHXJYJD-UHFFFAOYSA-N	propranolol	4946	propranolol	1967	Less-DILI-Concern	3	Warnings and precautions	.	Ambiguous DILI-concern	NE	non-hepatotixic	Negative	.	CC(C)NCC(COC1=CC=CC2=CC=CC=C21)O	1
LT00136	PROPYLTHIOURACIL	29	CCCC1=CC(=O)NC(=S)N1	InChI=1S/C7H10N2OS/c1-2-3-5-4-6(10)9-7(11)8-5/h4H,2-3H2,1H3,(H2,8,9,10,11)	KNAHARQHSZJURB-UHFFFAOYSA-N	propylthiouracil	657298	propylthiouracil	1947	Most-DILI-Concern	8	Box warning	Yes	vMost-DILI-Concern	.	Hepatotoxic	.	Postive	CCCC1=CC(=O)NC(=S)N1	1
LT01725	QUINIDINE	74	COc1ccc2nccc([C@H](O)[C@H]3CC4CCN3C[C@@H]4C=C)c2c1	InChI=1S/C20H24N2O2/c1-3-13-12-22-9-7-14(13)10-19(22)20(23)16-6-8-21-18-5-4-15(24-2)11-17(16)18/h3-6,8,11,13-14,19-20,23H,1,7,9-10,12H2,2H3/t13-,14?,19+,20-/m0/s1	LOUPRKONTZGTKE-NBGVHYBESA-N	quinidine	441074	quinidine	1950	Less-DILI-Concern	3	Adverse reactions	Yes	vLess-DILI-Concern	HH	Hepatotoxic	Positive	.	COC1=CC2=C(C=CN=C2C=C1)[C@@H]([C@H]3C[C@@H]4CCN3C[C@@H]4C=C)O	2
LT00138	RANITIDINE	86	CNC(=C[N+](=O)[O-])NCCSCc1oc(CN(C)C)cc1	InChI=1S/C13H22N4O3S/c1-14-13(9-17(18)19)15-6-7-21-10-12-5-4-11(20-12)8-16(2)3/h4-5,9,14-15H,6-8,10H2,1-3H3	VMXUWOKSQNHOCA-UHFFFAOYSA-N	ranitidine	3001055	ranitidine	1977	Less-DILI-Concern	5	Adverse reactions	Yes	vLess-DILI-Concern	WE	Hepatotoxic	Negative	Postive	CN/C(=C\[N+](=O)[O-])/NCCSCC1=CC=C(O1)CN(C)C	1
FALSE	RIFAMPICIN	8	CO[C@H]1\C=C\O[C@@]2(C)Oc3c(C)c(O)c4c(O)c(NC(=O)\C(=C/C=C/[C@H](C)[C@H](O)[C@@H](C)[C@@H](O)[C@@H](C)[C@H](OC(=O)C)[C@@H]1C)\C)c(\C=N\N5CCN(C)CC5)c(O)c4c3C2=O	InChI=1S/C43H58N4O12/c1-21-12-11-13-22(2)42(55)45-33-28(20-44-47-17-15-46(9)16-18-47)37(52)30-31(38(33)53)36(51)26(6)40-32(30)41(54)43(8,59-40)57-19-14-29(56-10)23(3)39(58-27(7)48)25(5)35(50)24(4)34(21)49/h11-14,19-21,23-25,29,34-35,39,49-53H,15-18H2,1-10H3,(H,45,55)/b12-11+,19-14+,22-13-,44-20+/t21-,23+,24+,25+,29-,34-,35+,39+,43-/m0/s1	JQXXHWHPUNPDRT-WLSIYKJHSA-N	FALSE	NA	NA	NA	NA	NA	NA	NA	NA	NA	NA	NA	NA	NA	NA
FALSE	ROSIGLITAZONE MALEATE	151	CN(CCOc1ccc(CC2SC(=O)NC2=O)cc1)c3ccccn3.OC(=O)\C=C/C(=O)O	InChI=1S/C18H19N3O3S.C4H4O4/c1-21(16-4-2-3-9-19-16)10-11-24-14-7-5-13(6-8-14)12-15-17(22)20-18(23)25-15;5-3(6)1-2-4(7)8/h2-9,15H,10-12H2,1H3,(H,20,22,23);1-2H,(H,5,6)(H,7,8)/b;2-1-	SUFUKZSWUHZXAV-BTJKTKAUSA-N	FALSE	NA	NA	NA	NA	NA	NA	NA	NA	NA	NA	NA	NA	NA	NA
FALSE	ROTENONE	152	COc1cc2OC[C@H]3Oc4c5C[C@@H](Oc5ccc4C(=O)[C@H]3c2cc1OC)C(=C)C	InChI=1S/C23H22O6/c1-11(2)16-8-14-15(28-16)6-5-12-22(24)21-13-7-18(25-3)19(26-4)9-17(13)27-10-20(21)29-23(12)14/h5-7,9,16,20-21H,1,8,10H2,2-4H3/t16-,20-,21+/m1/s1	JUVIOZPCNVVQFO-HBGVWJBISA-N	FALSE	NA	NA	NA	NA	NA	NA	NA	NA	NA	NA	NA	NA	NA	NA
LT00142	SIMVASTATIN	117	CCC(C)(C)C(=O)O[C@H]1C[C@@H](C)C=C2C=C[C@H](C)[C@H](CC[C@@H]3C[C@@H](O)CC(=O)O3)[C@@H]12	InChI=1S/C25H38O5/c1-6-25(4,5)24(28)30-21-12-15(2)11-17-8-7-16(3)20(23(17)21)10-9-19-13-18(26)14-22(27)29-19/h7-8,11,15-16,18-21,23,26H,6,9-10,12-14H2,1-5H3/t15-,16-,18+,19+,20-,21-,23-/m0/s1	RYMZZMVNJRMUDD-HGQWONQESA-N	simvastatin	54454	simvastatin	1991	Less-DILI-Concern	3	Warnings and precautions	Yes	vLess-DILI-Concern	.	non-hepatotixic	Negative	Postive	CCC(C)(C)C(=O)O[C@H]1C[C@H](C=C2[C@H]1[C@H]([C@H](C=C2)C)CC[C@@H]3C[C@H](CC(=O)O3)O)C	1
LT00147	SULFASALAZINE	34	OC(=O)c1cc(ccc1O)N=Nc2ccc(cc2)S(=O)(=O)Nc3ccccn3	InChI=1S/C18H14N4O5S/c23-16-9-6-13(11-15(16)18(24)25)21-20-12-4-7-14(8-5-12)28(26,27)22-17-3-1-2-10-19-17/h1-11,23H,(H,19,22)(H,24,25)	NCEXYHBECQHGNR-UHFFFAOYSA-N	sulfasalazine	5353980	sulfasalazine	1950	Most-DILI-Concern	5	Warnings and precautions	Yes	vMost-DILI-Concern	HH	Hepatotoxic	Positive	Postive	C1=CC=NC(=C1)NS(=O)(=O)C2=CC=C(C=C2)N/N=C/3\C=CC(=O)C(=C3)C(=O)O	2
LT00148	SULINDAC	100	C[S+]([O-])c1ccc(\C=C/2\C(=C(CC(=O)O)c3cc(F)ccc23)C)cc1	InChI=1S/C20H17FO3S/c1-12-17(9-13-3-6-15(7-4-13)25(2)24)16-8-5-14(21)10-19(16)18(12)11-20(22)23/h3-10H,11H2,1-2H3,(H,22,23)/b17-9-	MLKXDPUZXIRXEP-MFOYZWKCSA-N	sulindac	5352	sulindac	1978	Most-DILI-Concern	8	Warnings and precautions	Yes	vMost-DILI-Concern	HH	Hepatotoxic	Positive	.	CC1=C(C2=C(C1=CC3=CC=C(C=C3)S(=O)C)C=CC(=C2)F)CC(=O)O	1
FALSE	SULPIRIDE	115	CCN1CCCC1CNC(=O)c2cc(ccc2OC)S(=O)(=O)N	InChI=1S/C15H23N3O4S/c1-3-18-8-4-5-11(18)10-17-15(19)13-9-12(23(16,20)21)6-7-14(13)22-2/h6-7,9,11H,3-5,8,10H2,1-2H3,(H,17,19)(H2,16,20,21)	BGRJTUBHPOOWDU-UHFFFAOYSA-N	FALSE	NA	NA	NA	NA	NA	NA	NA	NA	NA	NA	NA	NA	NA	NA
FALSE	TACRINE	60	Nc1c2CCCCc2nc3ccccc13	InChI=1S/C13H14N2/c14-13-9-5-1-3-7-11(9)15-12-8-4-2-6-10(12)13/h1,3,5,7H,2,4,6,8H2,(H2,14,15)	YLJREFDVOIBQDA-UHFFFAOYSA-N	FALSE	NA	NA	NA	NA	NA	NA	NA	NA	NA	NA	NA	NA	NA	NA
LT00152	TAMOXIFEN	54	CC\C(=C(/c1ccccc1)\c2ccc(OCCN(C)C)cc2)\c3ccccc3	InChI=1S/C26H29NO/c1-4-25(21-11-7-5-8-12-21)26(22-13-9-6-10-14-22)23-15-17-24(18-16-23)28-20-19-27(2)3/h5-18H,4,19-20H2,1-3H3/b26-25-	NKANXQFJJICGDU-QPLCGJKRSA-N	tamoxifen	2733526	tamoxifen	1977	Most-DILI-Concern	8	Warnings and precautions	Yes	vMost-DILI-Concern	HH	Hepatotoxic	Positive	Postive	CC/C(=C(\C1=CC=CC=C1)/C2=CC=C(C=C2)OCCN(C)C)/C3=CC=CC=C3	1
FALSE	TANNIC ACID	93	Oc1cc(cc(O)c1O)C(=O)Oc2cc(cc(O)c2O)C(=O)OC[C@H]3O[C@@H](OC(=O)c4cc(O)c(O)c(OC(=O)c5cc(O)c(O)c(O)c5)c4)[C@H](OC(=O)c6cc(O)c(O)c(OC(=O)c7cc(O)c(O)c(O)c7)c6)[C@@H](OC(=O)c8cc(O)c(O)c(OC(=O)c9cc(O)c(O)c(O)c9)c8)[C@@H]3OC(=O)c%10cc(O)c(O)c(OC(=O)c%11cc(O)c(O)c(O)c%11)c%10	InChI=1S/C76H52O46/c77-32-1-22(2-33(78)53(32)92)67(103)113-47-16-27(11-42(87)58(47)97)66(102)112-21-52-63(119-72(108)28-12-43(88)59(98)48(17-28)114-68(104)23-3-34(79)54(93)35(80)4-23)64(120-73(109)29-13-44(89)60(99)49(18-29)115-69(105)24-5-36(81)55(94)37(82)6-24)65(121-74(110)30-14-45(90)61(100)50(19-30)116-70(106)25-7-38(83)56(95)39(84)8-25)76(118-52)122-75(111)31-15-46(91)62(101)51(20-31)117-71…	LRBQNJMCXXYXIU-PPKXGCFTSA-N	FALSE	NA	NA	NA	NA	NA	NA	NA	NA	NA	NA	NA	NA	NA	NA
LT00634	TERBINAFINE	123	CN(C\C=C\C#CC(C)(C)C)Cc1cccc2ccccc12	InChI=1S/C21H25N/c1-21(2,3)15-8-5-9-16-22(4)17-19-13-10-12-18-11-6-7-14-20(18)19/h5-7,9-14H,16-17H2,1-4H3/b9-5+	DOMXUEMWDBAQBQ-WEVVVXLNSA-N	terbinafine	5402	terbinafine	1992	Most-DILI-Concern	8	Warnings and precautions	Yes	vMost-DILI-Concern	.	.	.	Postive	CC(C)(C)C#CC=CCN(C)CC1=CC=CC2=CC=CC=C21	1
LT00036	TETRACYCLINE	48	CN(C)[C@H]1[C@@H]2C[C@H]3C(=C(O)[C@]2(O)C(=O)C(=C1O)C(=O)N)C(=O)c4c(O)cccc4[C@@]3(C)O	InChI=1S/C22H24N2O8/c1-21(31)8-5-4-6-11(25)12(8)16(26)13-9(21)7-10-15(24(2)3)17(27)14(20(23)30)19(29)22(10,32)18(13)28/h4-6,9-10,15,25,27-28,31-32H,7H2,1-3H3,(H2,23,30)/t9-,10-,15-,21+,22-/m0/s1	OFVLGDICTFRJMM-WESIUVDSSA-N	tetracycline	5353990	tetracycline	1953	Less-DILI-Concern	2	Warnings and precautions	Yes	vLess-DILI-Concern	HH	Hepatotoxic	Positive	Postive	CC1(C2CC3C(C(=O)/C(=C(\N)/O)/C(=O)C3(C(=O)C2=C(C4=C1C=CC=C4O)O)O)N(C)C)O	1
LT00154	THEOPHYLLINE	96	CN1C(=O)N(C)c2nc[nH]c2C1=O	InChI=1S/C7H8N4O2/c1-10-5-4(8-3-9-5)6(12)11(2)7(10)13/h3H,1-2H3,(H,8,9)	ZFXYFBGIUFBOJW-UHFFFAOYSA-N	theophylline	2153	theophylline	1970	No-DILI-Concern	0	No match	.	vNo-DILI-Concern	NE	non-hepatotixic	Negative	.	CN1C2=C(C(=O)N(C1=O)C)NC=N2	2
FALSE	THIOACETAMIDE	17	CC(=N)S	InChI=1S/C2H5NS/c1-2(3)4/h1H3,(H2,3,4)	YUKQRDCYNOVPGJ-UHFFFAOYSA-N	FALSE	NA	NA	NA	NA	NA	NA	NA	NA	NA	NA	NA	NA	NA	NA
LT00451	THIORIDAZINE	38	CSc1ccc2Sc3ccccc3N(CCC4CCCCN4C)c2c1	InChI=1S/C21H26N2S2/c1-22-13-6-5-7-16(22)12-14-23-18-8-3-4-9-20(18)25-21-11-10-17(24-2)15-19(21)23/h3-4,8-11,15-16H,5-7,12-14H2,1-2H3	KLBQZWRITKRQQV-UHFFFAOYSA-N	thioridazine	5452	thioridazine	1962	Less-DILI-Concern	5	Adverse reactions	Yes	vLess-DILI-Concern	.	.	.	.	CN1CCCCC1CCN2C3=CC=CC=C3SC4=C2C=C(C=C4)SC	2
LT00227	TICLOPIDINE	146	Clc1ccccc1CN2CCc3sccc3C2	InChI=1S/C14H14ClNS/c15-13-4-2-1-3-11(13)9-16-7-5-14-12(10-16)6-8-17-14/h1-4,6,8H,5,7,9-10H2	PHWBOXQYWZNQIN-UHFFFAOYSA-N	ticlopidine	5472	ticlopidine	1991	Most-DILI-Concern	4	Warnings and precautions	Yes	vMost-DILI-Concern	HH	Hepatotoxic	Positive	Postive	C1CN(CC2=C1SC=C2)CC3=CC=CC=C3Cl	1
LT01818	TIOPRONIN	104	CC(S)C(=O)NCC(=O)O	InChI=1S/C5H9NO3S/c1-3(10)5(9)6-2-4(7)8/h3,10H,2H2,1H3,(H,6,9)(H,7,8)	YTGJWQPHMWSCST-UHFFFAOYSA-N	tiopronin	5483	tiopronin	1988	Less-DILI-Concern	3	Warnings and precautions	.	Ambiguous DILI-concern	.	.	.	.	CC(C(=O)NCC(=O)O)S	2
FALSE	TNF-ALPHA, RAT	00A08				FALSE	NA	NA	NA	NA	NA	NA	NA	NA	NA	NA	NA	NA	NA	NA
LT00453	TOLBUTAMIDE	114	CCCCNC(=O)NS(=O)(=O)c1ccc(C)cc1	InChI=1S/C12H18N2O3S/c1-3-4-9-13-12(15)14-18(16,17)11-7-5-10(2)6-8-11/h5-8H,3-4,9H2,1-2H3,(H2,13,14,15)	JLRGJRBPOGGCBT-UHFFFAOYSA-N	tolbutamide	5505	tolbutamide	1961	Less-DILI-Concern	2	Adverse reactions	.	Ambiguous DILI-concern	HH	.	Positive	.	CCCCNC(=O)NS(=O)(=O)C1=CC=C(C=C1)C	1
FALSE	TRANSFORMING GROWTH FACTOR BETA 1	182				FALSE	NA	NA	NA	NA	NA	NA	NA	NA	NA	NA	NA	NA	NA	NA
LT01834	TRIAZOLAM	120	Cc1nnc2CN=C(c3ccccc3Cl)c4cc(Cl)ccc4n12	InChI=1S/C17H12Cl2N4/c1-10-21-22-16-9-20-17(12-4-2-3-5-14(12)19)13-8-11(18)6-7-15(13)23(10)16/h2-8H,9H2,1H3	JOFWLTCLBGQGBO-UHFFFAOYSA-N	triazolam	5556	triazolam	1982	Less-DILI-Concern	4	Adverse reactions	.	Ambiguous DILI-concern	.	.	.	.	CC1=NN=C2N1C3=C(C=C(C=C3)Cl)C(=NC2)C4=CC=CC=C4Cl	2
LT01840	TRIMETHADIONE	122	CN1C(=O)OC(C)(C)C1=O	InChI=1S/C6H9NO3/c1-6(2)4(8)7(3)5(9)10-6/h1-3H3	IRYJRGCIQBGHIV-UHFFFAOYSA-N	trimethadione	5576	trimethadione	1946	Most-DILI-Concern	5	Warnings and precautions	.	Ambiguous DILI-concern	HH	.	Positive	.	CC1(C(=O)N(C(=O)O1)C)C	2
FALSE	TUNICAMYCIN	00A02	CC(C)C\C=C\C(=O)N[C@@H]1[C@@H](O)[C@@H](O)[C@@H](CC(O)[C@H]2O[C@H]([C@H](O)[C@@H]2O)N3C=CC(=O)NC3=O)O[C@H]1O[C@H]4O[C@H](CO)[C@@H](N)[C@H](O)[C@H]4NC(=O)C	InChI=1S/C30H47N5O15/c1-11(2)5-4-6-16(39)33-20-23(43)21(41)14(47-29(20)50-28-19(32-12(3)37)22(42)18(31)15(10-36)48-28)9-13(38)26-24(44)25(45)27(49-26)35-8-7-17(40)34-30(35)46/h4,6-8,11,13-15,18-29,36,38,41-45H,5,9-10,31H2,1-3H3,(H,32,37)(H,33,39)(H,34,40,46)/b6-4+/t13?,14-,15-,18-,19-,20-,21+,22+,23-,24+,25-,26-,27-,28-,29+/m1/s1	VYEWZWBILJHHCU-OMQUDAQFSA-N	FALSE	NA	NA	NA	NA	NA	NA	NA	NA	NA	NA	NA	NA	NA	NA
LT00160	VALPROIC ACID	5	CCCC(CCC)C(=O)O	InChI=1S/C8H16O2/c1-3-5-7(6-4-2)8(9)10/h7H,3-6H2,1-2H3,(H,9,10)	NIJJYAXOARWZEE-UHFFFAOYSA-N	valproic acid	3121	valproic acid	1978	Most-DILI-Concern	8	Box warning	Yes	vMost-DILI-Concern	HH	Hepatotoxic	Positive	Postive	CCCC(CCC)C(=O)O	1
LT00174	VENLAFAXINE	172	COc1ccc(cc1)C(CN(C)C)C2(O)CCCCC2	InChI=1S/C17H27NO2/c1-18(2)13-16(17(19)11-5-4-6-12-17)14-7-9-15(20-3)10-8-14/h7-10,16,19H,4-6,11-13H2,1-3H3	PNVNVHUZROJLTJ-UHFFFAOYSA-N	venlafaxine	5656	venlafaxine	1993	Less-DILI-Concern	7	Adverse reactions	Yes	vLess-DILI-Concern	.	non-hepatotixic	.	Postive	CN(C)CC(C1=CC=C(C=C1)OC)C2(CCCCC2)O	1
LT00162	VITAMIN A	59	C\C(=C/C=C/C(=C/C(=O)O)/C)\C=C\C1=C(C)CCCC1(C)C	InChI=1S/C20H28O2/c1-15(8-6-9-16(2)14-19(21)22)11-12-18-17(3)10-7-13-20(18,4)5/h6,8-9,11-12,14H,7,10,13H2,1-5H3,(H,21,22)/b9-6+,12-11+,15-8+,16-14+	SHGAZHPCJJPHSC-YCNIQYBTSA-N	vitamin a	445354	vitamin a	1949	Less-DILI-Concern	3	Warnings and precautions	Yes	vLess-DILI-Concern	.	.	Positive	.	CC1=C(C(CCC1)(C)C)/C=C/C(=C/C=C/C(=C/CO)/C)/C	2
FALSE	WY-14643	30	Cc1cccc(Nc2cc(Cl)nc(SCC(=O)O)n2)c1C	InChI=1S/C14H14ClN3O2S/c1-8-4-3-5-10(9(8)2)16-12-6-11(15)17-14(18-12)21-7-13(19)20/h3-6H,7H2,1-2H3,(H,19,20)(H,16,17,18)	SZRPDCCEHVWOJX-UHFFFAOYSA-N	FALSE	NA	NA	NA	NA	NA	NA	NA	NA	NA	NA	NA	NA	NA	NA

## Sheet: S2
Table S2. PHH modules membership.
human.entrez.gene.id	human.gene.symbol	module	correlationEG	branch
85463	ZC3H12C	PHH:7	0.666302	A.I.a
23211	ZC3H4	PHH:7	0.679866	A.I.a
9044	BTAF1	PHH:7	0.648607	A.I.a
254170	FBXO33	PHH:7	0.568056	A.I.a
262	AMD1	PHH:7	0.672982	A.I.a
284309	ZNF776	PHH:328	0.786977	A.I.a
51366	UBR5	PHH:7	0.633728	A.I.a
64207	IRF2BPL	PHH:7	0.427008	A.I.a
29841	GRHL1	PHH:45	0.368998	A.I.a
7559	ZNF12	PHH:328	0.818427	A.I.a
6591	SNAI2	PHH:7	0.299255	A.I.a
26750	RPS6KC1	PHH:7	0.517742	A.I.a
9668	ZNF432	PHH:71	0.732417	A.I.a
7770	ZNF227	PHH:71	0.807943	A.I.a
7693	ZNF134	PHH:71	0.766911	A.I.a
8139	GAN	PHH:45	0.602815	A.I.a
79673	ZNF329	PHH:71	0.807402	A.I.a
7596	ZNF45	PHH:46	0.842531	A.I.a
147947	ZNF542P	PHH:46	0.710259	A.I.a
163081	ZNF567	PHH:71	0.819003	A.I.a
79088	ZNF426	PHH:71	0.647195	A.I.a
84527	ZNF559	PHH:46	0.802129	A.I.a
80110	ZNF614	PHH:46	0.631377	A.I.a
7699	ZNF140	PHH:71	0.676495	A.I.a
25836	NIPBL	PHH:7	0.657237	A.I.a
147923	ZNF420	PHH:71	0.806047	A.I.a
7767	ZNF224	PHH:46	0.662594	A.I.a
3097	HIVEP2	PHH:7	0.61823	A.I.a
10781	ZNF266	PHH:46	0.71902	A.I.a
23271	CAMSAP2	PHH:7	0.686088	A.I.a
148266	ZNF569	PHH:46	0.764962	A.I.a
374899	ZNF829	PHH:71	0.503097	A.I.a
10520	ZNF211	PHH:71	0.660125	A.I.a
55659	ZNF416	PHH:71	0.686073	A.I.a
170960	ZNF721	PHH:71	0.721408	A.I.a
9889	ZBED4	PHH:7	0.672384	A.I.a
255967	PAN3	PHH:7	0.643561	A.I.a
114932	MRFAP1L1	PHH:328	0.819213	A.I.a
199704	ZNF585A	PHH:71	0.704144	A.I.a
130074	FAM168B	PHH:45	0.733482	A.I.a
90333	ZNF468	PHH:71	0.59553	A.I.a
342371	ATXN1L	PHH:45	0.692864	A.I.a
57343	ZNF304	PHH:71	0.757785	A.I.a
55054	ATG16L1	PHH:45	0.623423	A.I.a
1105	CHD1	PHH:7	0.76053	A.I.a
23080	AVL9	PHH:7	0.573051	A.I.a
79596	RNF219	PHH:7	0.713578	A.I.a
9440	MED17	PHH:7	0.671408	A.I.a
7337	UBE3A	PHH:45	0.761204	A.I.a
7766	ZNF223	PHH:71	0.475758	A.I.a
10765	KDM5B	PHH:7	0.643075	A.I.a
23126	POGZ	PHH:7	0.611056	A.I.a
154743	BMT2	PHH:7	0.471906	A.I.a
84146	ZNF644	PHH:7	0.664353	A.I.a
7994	KAT6A	PHH:7	0.66813	A.I.a
7695	ZNF136	PHH:7	0.511099	A.I.a
126070	ZNF440	PHH:332	0.686592	A.I.a
64398	MPP5	PHH:7	0.565068	A.I.a
10773	ZBTB6	PHH:46	0.654856	A.I.a
89122	TRIM4	PHH:45	0.661071	A.I.a
55252	ASXL2	PHH:7	0.679845	A.I.a
51130	ASB3	PHH:7	0.407052	A.I.a
23379	ICE1	PHH:45	0.755186	A.I.a
55727	BTBD7	PHH:7	0.629546	A.I.a
30837	SOCS7	PHH:45	0.743884	A.I.a
54471	MIEF1	PHH:45	0.778975	A.I.a
29855	UBN1	PHH:45	0.777443	A.I.a
10724	MGEA5	PHH:7	0.471403	A.I.a
5987	TRIM27	PHH:7	0.568886	A.I.a
9425	CDYL	PHH:7	0.669823	A.I.a
259282	BOD1L1	PHH:7	0.614814	A.I.a
372	ARCN1	PHH:142	0.62671	A.I.a
116984	ARAP2	PHH:7	0.586199	A.I.a
84132	USP42	PHH:7	0.678313	A.I.a
23034	SAMD4A	PHH:7	0.433959	A.I.a
26039	SS18L1	PHH:45	0.643895	A.I.a
7772	ZNF229	PHH:46	0.456851	A.I.a
9908	G3BP2	PHH:142	0.597195	A.I.a
80335	WDR82	PHH:7	0.706291	A.I.a
90592	ZNF700	PHH:7	0.498301	A.I.a
80095	ZNF606	PHH:71	0.487415	A.I.a
5980	REV3L	PHH:7	0.699979	A.I.a
57448	BIRC6	PHH:7	0.645431	A.I.a
9857	CEP350	PHH:7	0.711109	A.I.a
10140	TOB1	PHH:7	0.48413	A.I.a
23077	MYCBP2	PHH:7	0.540559	A.I.a
5926	ARID4A	PHH:7	0.512543	A.I.a
8867	SYNJ1	PHH:7	0.677163	A.I.a
56478	EIF4ENIF1	PHH:7	0.597748	A.I.a
285527	FRYL	PHH:7	0.605348	A.I.a
9736	USP34	PHH:7	0.569771	A.I.a
57532	NUFIP2	PHH:7	0.765183	A.I.a
9422	ZNF264	PHH:7	0.609735	A.I.a
79893	GGNBP2	PHH:7	0.708086	A.I.a
4216	MAP3K4	PHH:7	0.690777	A.I.a
79230	ZNF557	PHH:46	0.695963	A.I.a
56257	MEPCE	PHH:7	0.449391	A.I.a
57727	NCOA5	PHH:142	0.65529	A.I.a
9475	ROCK2	PHH:7	0.572983	A.I.a
84133	ZNRF3	PHH:7	0.643937	A.I.a
23014	FBXO21	PHH:7	0.661081	A.I.a
9520	NPEPPS	PHH:7	0.665531	A.I.a
23095	KIF1B	PHH:7	0.601492	A.I.a
7871	SLMAP	PHH:7	0.672138	A.I.a
57551	TAOK1	PHH:7	0.766004	A.I.a
285464	CRIPAK	PHH:7	0.494315	A.I.a
23387	SIK3	PHH:7	0.640274	A.I.a
4289	MKLN1	PHH:7	0.580416	A.I.a
54906	FAM208B	PHH:7	0.684776	A.I.a
5128	CDK17	PHH:7	0.684343	A.I.a
2976	GTF3C2	PHH:7	0.546808	A.I.a
9931	HELZ	PHH:7	0.632543	A.I.a
253943	YTHDF3	PHH:7	0.71621	A.I.a
10664	CTCF	PHH:7	0.595327	A.I.a
100500850	MIR3682	PHH:7	0.494677	A.I.a
22835	ZFP30	PHH:46	0.675263	A.I.a
55294	FBXW7	PHH:7	0.470474	A.I.a
7586	ZKSCAN1	PHH:7	0.48305	A.I.a
80204	FBXO11	PHH:7	0.755735	A.I.a
54454	ATAD2B	PHH:7	0.652272	A.I.a
8826	IQGAP1	PHH:7	0.552634	A.I.a
57508	INTS2	PHH:7	0.66353	A.I.a
55028	C17orf80	PHH:332	0.628793	A.I.a
57492	ARID1B	PHH:7	0.454617	A.I.a
10513	APPBP2	PHH:7	0.72403	A.I.a
5516	PPP2CB	PHH:45	0.235804	A.I.a
7707	ZNF148	PHH:7	0.739497	A.I.a
10206	TRIM13	PHH:7	0.676723	A.I.a
196528	ARID2	PHH:7	0.587228	A.I.a
58508	KMT2C	PHH:7	0.686222	A.I.a
9891	NUAK1	PHH:7	0.409062	A.I.a
143872	ARHGAP42	PHH:7	0.40663	A.I.a
158586	ZXDB	PHH:7	0.510163	A.I.a
23394	ADNP	PHH:7	0.744697	A.I.a
23064	SETX	PHH:7	0.534735	A.I.a
8289	ARID1A	PHH:7	0.603912	A.I.a
23063	WAPL	PHH:7	0.759058	A.I.a
8454	CUL1	PHH:7	0.677089	A.I.a
10179	RBM7	PHH:7	0.575565	A.I.a
54877	ZCCHC2	PHH:7	0.428062	A.I.a
57659	ZBTB4	PHH:7	0.550205	A.I.a
29890	RBM15B	PHH:7	0.563029	A.I.a
57215	THAP11	PHH:46	0.598818	A.I.a
115509	ZNF689	PHH:7	0.425041	A.I.a
51441	YTHDF2	PHH:7	0.699197	A.I.a
79007	DBNDD1	PHH:7	-0.390616	A.I.a
196264	MPZL3	PHH:7	0.276053	A.I.a
27107	ZBTB11	PHH:7	0.625297	A.I.a
6416	MAP2K4	PHH:45	0.638208	A.I.a
57498	KIDINS220	PHH:45	0.692744	A.I.a
23366	KIAA0895	PHH:46	0.573292	A.I.a
7637	ZNF84	PHH:46	0.555923	A.I.a
4293	MAP3K9	PHH:45	0.624105	A.I.a
84924	ZNF566	PHH:46	0.595005	A.I.a
55769	ZNF83	PHH:46	0.66068	A.I.a
92	ACVR2A	PHH:7	0.59319	A.I.a
10927	SPIN1	PHH:7	0.29613	A.I.a
8899	PRPF4B	PHH:7	0.658554	A.I.a
23498	HAAO	PHH:7	-0.474183	A.I.a
56243	KIAA1217	PHH:7	0.566171	A.I.a
147339	C18orf25	PHH:7	0.572845	A.I.a
26130	GAPVD1	PHH:45	0.792982	A.I.a
23049	SMG1	PHH:7	0.612809	A.I.a
79959	CEP76	PHH:332	0.788627	A.I.a
166968	MIER3	PHH:7	0.798899	A.I.a
26122	EPC2	PHH:7	0.574547	A.I.a
6874	TAF4	PHH:7	0.528061	A.I.a
285172	FAM126B	PHH:7	0.705583	A.I.a
2932	GSK3B	PHH:7	0.611833	A.I.a
55147	RBM23	PHH:7	0.410824	A.I.a
23592	LEMD3	PHH:7	0.687349	A.I.a
6047	RNF4	PHH:7	0.522278	A.I.a
9698	PUM1	PHH:7	0.725328	A.I.a
53944	CSNK1G1	PHH:7	0.568725	A.I.a
66036	MTMR9	PHH:142	0.696937	A.I.a
23253	ANKRD12	PHH:7	0.729823	A.I.a
8621	CDK13	PHH:7	0.789445	A.I.a
122830	NAA30	PHH:7	0.746388	A.I.a
9655	SOCS5	PHH:7	0.692182	A.I.a
6879	TAF7	PHH:328	0.778783	A.I.a
164	AP1G1	PHH:7	0.665212	A.I.a
83591	THAP2	PHH:7	0.331604	A.I.a
348793	WDR53	PHH:7	0.381615	A.I.a
114821	ZBED9	PHH:7	0.566318	A.I.a
126298	IRGQ	PHH:142	0.772992	A.I.a
51710	ZNF44	PHH:7	0.474281	A.I.a
8930	MBD4	PHH:7	0.411709	A.I.a
1453	CSNK1D	PHH:7	0.551343	A.I.a
10210	TOPORS	PHH:7	0.688901	A.I.a
54778	RNF111	PHH:7	0.814602	A.I.a
64844	2007-03-01	PHH:7	0.672724	A.I.a
2186	BPTF	PHH:7	0.552215	A.I.a
11128	POLR3A	PHH:142	0.730477	A.I.a
7544	ZFY	PHH:7	0.523385	A.I.a
9794	MAML1	PHH:7	0.72131	A.I.a
54665	RSBN1	PHH:7	0.795919	A.I.a
22890	ZBTB1	PHH:7	0.537003	A.I.a
27252	KLHL20	PHH:7	0.712098	A.I.a
55802	DCP1A	PHH:7	0.606721	A.I.a
81573	ANKRD13C	PHH:7	0.757652	A.I.a
29110	TBK1	PHH:7	0.737129	A.I.a
5966	REL	PHH:7	0.506158	A.I.a
55870	ASH1L	PHH:7	0.58707	A.I.a
9969	MED13	PHH:7	0.698057	A.I.a
140460	ASB7	PHH:7	0.614761	A.I.a
54915	YTHDF1	PHH:7	0.689438	A.I.a
29100	TMEM208	PHH:7	-0.402271	A.I.a
26057	ANKRD17	PHH:7	0.739328	A.I.a
51111	KMT5B	PHH:7	0.585691	A.I.a
23389	MED13L	PHH:7	0.467003	A.I.a
158427	TSTD2	PHH:7	0.3371	A.I.a
3628	INPP1	PHH:7	0.362316	A.I.a
345462	ZNF879	PHH:46	0.567957	A.I.a
80232	WDR26	PHH:7	0.640839	A.I.a
51755	CDK12	PHH:7	0.695358	A.I.a
6670	SP3	PHH:7	0.567277	A.I.a
23760	PITPNB	PHH:7	0.667948	A.I.a
54014	BRWD1	PHH:7	0.659392	A.I.a
8742	TNFSF12	PHH:7	-0.266229	A.I.a
55011	PIH1D1	PHH:7	-0.510279	A.I.a
8661	EIF3A	PHH:7	0.565942	A.I.a
1399	CRKL	PHH:7	0.729504	A.I.a
9489	PGS1	PHH:7	0.512904	A.I.a
55291	PPP6R3	PHH:142	0.658268	A.I.a
9100	USP10	PHH:7	0.554982	A.I.a
115024	NT5C3B	PHH:7	-0.466728	A.I.a
1654	DDX3X	PHH:142	0.562861	A.I.a
23185	LARP4B	PHH:7	0.61674	A.I.a
5469	MED1	PHH:7	0.602672	A.I.a
114803	MYSM1	PHH:7	0.567214	A.I.a
54851	ANKRD49	PHH:328	0.773396	A.I.a
51734	MSRB1	PHH:7	-0.307888	A.I.a
9807	IP6K1	PHH:45	0.70424	A.I.a
64895	PAPOLG	PHH:7	0.596226	A.I.a
23510	KCTD2	PHH:45	0.582014	A.I.a
10782	ZNF274	PHH:328	0.705678	A.I.a
5298	PI4KB	PHH:7	0.500683	A.I.a
23067	SETD1B	PHH:45	0.560322	A.I.a
23304	UBR2	PHH:7	0.568185	A.I.a
23198	PSME4	PHH:7	0.386797	A.I.a
23384	SPECC1L	PHH:7	0.475632	A.I.a
79776	ZFHX4	PHH:7	0.333283	A.I.a
51455	REV1	PHH:7	0.574902	A.I.a
57720	GPR107	PHH:142	0.578298	A.I.a
84933	C8orf76	PHH:7	0.541649	A.I.a
387032	ZKSCAN4	PHH:46	0.532512	A.I.a
140901	STK35	PHH:45	0.791592	A.I.a
85464	SSH2	PHH:7	0.476823	A.I.a
9031	BAZ1B	PHH:7	0.545421	A.I.a
259173	ALS2CL	PHH:7	-0.265287	A.I.a
55623	THUMPD1	PHH:7	0.664741	A.I.a
55422	ZNF331	PHH:46	0.562865	A.I.a
123879	DCUN1D3	PHH:7	0.52833	A.I.a
647979	NORAD	PHH:7	0.58879	A.I.a
91661	ZNF765	PHH:332	0.737517	A.I.a
7569	ZNF182	PHH:46	0.603144	A.I.a
79598	CEP97	PHH:332	0.722395	A.I.a
8737	RIPK1	PHH:142	0.558401	A.I.a
905	CCNT2	PHH:7	0.639411	A.I.a
168374	ZNF92	PHH:46	0.570579	A.I.a
4089	SMAD4	PHH:7	0.585666	A.I.a
93624	TADA2B	PHH:7	0.64394	A.I.a
25820	ARIH1	PHH:7	0.589377	A.I.a
57148	RALGAPB	PHH:7	0.603395	A.I.a
9439	MED23	PHH:7	0.646009	A.I.a
53345	TM6SF2	PHH:7	-0.453187	A.I.a
150275	CCDC117	PHH:7	0.49078	A.I.a
27327	TNRC6A	PHH:7	0.731866	A.I.a
51780	KDM3B	PHH:7	0.612786	A.I.a
163590	TOR1AIP2	PHH:7	0.501035	A.I.a
51281	ANKMY1	PHH:7	-0.237568	A.I.a
79780	CCDC82	PHH:332	0.663711	A.I.a
339123	JMJD8	PHH:7	-0.425996	A.I.a
26063	DECR2	PHH:7	-0.494214	A.I.a
101927526	LINC01656	PHH:7	-0.236638	A.I.a
1398	CRK	PHH:45	0.726743	A.I.a
25778	DSTYK	PHH:7	0.58394	A.I.a
57649	PHF12	PHH:7	0.424247	A.I.a
7541	ZBTB14	PHH:46	0.597212	A.I.a
116255	MOGAT1	PHH:7	-0.237036	A.I.a
7629	ZNF76	PHH:7	-0.340904	A.I.a
4040	LRP6	PHH:7	0.461402	A.I.a
123688	HYKK	PHH:7	-0.211389	A.I.a
388284	C16orf86	PHH:7	-0.397229	A.I.a
3516	RBPJ	PHH:7	0.585393	A.I.a
170622	COMMD6	PHH:7	-0.33308	A.I.a
10735	STAG2	PHH:7	0.476354	A.I.a
7248	TSC1	PHH:45	0.72742	A.I.a
84067	FAM160A2	PHH:7	0.304277	A.I.a
284349	ZNF283	PHH:46	0.597661	A.I.a
56658	TRIM39	PHH:7	0.496413	A.I.a
6738	TROVE2	PHH:142	0.711898	A.I.a
5927	KDM5A	PHH:7	0.629092	A.I.a
2551	GABPA	PHH:7	0.271199	A.I.a
342908	ZNF404	PHH:46	0.46419	A.I.a
11013	TMSB15A	PHH:7	-0.174074	A.I.a
55296	TBC1D19	PHH:7	-0.161752	A.I.a
221092	HNRNPUL2	PHH:45	0.453818	A.I.a
8645	KCNK5	PHH:10	0.344316	A.I.b
9592	IER2	PHH:151	0.776335	A.I.b
51720	UIMC1	PHH:10	0.609169	A.I.b
3667	IRS1	PHH:10	0.406262	A.I.b
27125	AFF4	PHH:50	0.734779	A.I.b
22887	FOXJ3	PHH:50	0.793581	A.I.b
29072	SETD2	PHH:50	0.81846	A.I.b
84981	MIR22HG	PHH:159	0.794371	A.I.b
22889	KIAA0907	PHH:159	0.787978	A.I.b
29950	SERTAD1	PHH:151	0.902385	A.I.b
6046	BRD2	PHH:151	0.780311	A.I.b
55279	ZNF654	PHH:151	0.810358	A.I.b
123720	WHAMM	PHH:159	0.734401	A.I.b
163882	CNST	PHH:50	0.768172	A.I.b
7753	ZNF202	PHH:10	0.636459	A.I.b
54880	BCOR	PHH:10	0.572921	A.I.b
57693	ZNF317	PHH:67	0.791722	A.I.b
55015	PRPF39	PHH:50	0.546991	A.I.b
54934	KANSL2	PHH:67	0.73363	A.I.b
79691	QTRT2	PHH:10	0.699468	A.I.b
2959	GTF2B	PHH:151	0.767833	A.I.b
55257	MRGBP	PHH:227	0.673998	A.I.b
1810	DR1	PHH:241	0.782626	A.I.b
22850	ADNP2	PHH:393	0.748081	A.I.b
51496	CTDSPL2	PHH:50	0.72682	A.I.b
3298	HSF2	PHH:50	0.809746	A.I.b
23609	MKRN2	PHH:241	0.718592	A.I.b
84541	KBTBD8	PHH:10	0.495742	A.I.b
23011	RAB21	PHH:10	0.468973	A.I.b
57786	RBAK	PHH:67	0.78802	A.I.b
10116	FEM1B	PHH:50	0.822092	A.I.b
51132	RLIM	PHH:10	0.774502	A.I.b
29803	REPIN1	PHH:10	0.396785	A.I.b
84060	RBM48	PHH:10	0.646974	A.I.b
57688	ZSWIM6	PHH:151	0.75188	A.I.b
25983	NGDN	PHH:10	0.779163	A.I.b
5977	DPF2	PHH:227	0.712271	A.I.b
93474	ZNF670	PHH:10	0.599114	A.I.b
7705	ZNF146	PHH:10	0.802301	A.I.b
466	ATF1	PHH:10	0.573877	A.I.b
23660	ZKSCAN5	PHH:159	0.715918	A.I.b
27153	ZNF777	PHH:10	0.468285	A.I.b
10199	MPHOSPH10	PHH:10	0.733519	A.I.b
80012	PHC3	PHH:10	0.73192	A.I.b
57703	CWC22	PHH:10	0.74517	A.I.b
10915	TCERG1	PHH:10	0.684624	A.I.b
4520	MTF1	PHH:159	0.781128	A.I.b
140775	SMCR8	PHH:393	0.769832	A.I.b
9600	PITPNM1	PHH:10	-0.29185	A.I.b
84890	ADO	PHH:67	0.710122	A.I.b
55299	BRIX1	PHH:10	0.753402	A.I.b
54971	BANP	PHH:10	0.561725	A.I.b
5515	PPP2CA	PHH:10	0.744194	A.I.b
200933	FBXO45	PHH:67	0.710422	A.I.b
23036	ZNF292	PHH:50	0.71287	A.I.b
55552	ZNF823	PHH:67	0.74667	A.I.b
10762	NUP50	PHH:241	0.694981	A.I.b
84759	PCGF1	PHH:227	0.743782	A.I.b
6651	SON	PHH:10	0.760303	A.I.b
55284	UBE2W	PHH:10	0.529552	A.I.b
55609	ZNF280C	PHH:10	0.545094	A.I.b
8493	PPM1D	PHH:151	0.784578	A.I.b
84640	USP38	PHH:67	0.7435	A.I.b
85313	PPIL4	PHH:10	0.543086	A.I.b
91746	YTHDC1	PHH:10	0.608543	A.I.b
55180	LINS1	PHH:10	0.601659	A.I.b
55527	FEM1A	PHH:10	0.622426	A.I.b
79647	AKIRIN1	PHH:159	0.731575	A.I.b
7326	UBE2G1	PHH:50	0.707603	A.I.b
91603	ZNF830	PHH:10	0.695001	A.I.b
9733	SART3	PHH:10	0.800204	A.I.b
79684	MSANTD2	PHH:159	0.703524	A.I.b
140459	ASB6	PHH:241	0.810011	A.I.b
5606	MAP2K3	PHH:10	0.299808	A.I.b
7543	ZFX	PHH:10	0.656435	A.I.b
10285	SMNDC1	PHH:10	0.722614	A.I.b
6903	TBCC	PHH:67	0.73544	A.I.b
55149	MTPAP	PHH:10	0.836157	A.I.b
904	CCNT1	PHH:67	0.791735	A.I.b
55432	YOD1	PHH:10	0.651887	A.I.b
6908	TBP	PHH:241	0.631455	A.I.b
4659	PPP1R12A	PHH:10	0.76702	A.I.b
79609	VCPKMT	PHH:10	0.676322	A.I.b
54955	C1orf109	PHH:10	0.533927	A.I.b
1662	DDX10	PHH:10	0.592447	A.I.b
92344	GORAB	PHH:10	0.532055	A.I.b
55787	TXLNG	PHH:10	0.675008	A.I.b
22938	SNW1	PHH:10	0.784362	A.I.b
23082	PPRC1	PHH:10	0.720001	A.I.b
7469	NELFA	PHH:10	0.730098	A.I.b
51278	IER5	PHH:151	0.834093	A.I.b
10766	TOB2	PHH:393	0.700979	A.I.b
5930	RBBP6	PHH:151	0.813265	A.I.b
55023	PHIP	PHH:10	0.625974	A.I.b
10181	RBM5	PHH:10	0.635697	A.I.b
79666	PLEKHF2	PHH:50	0.695729	A.I.b
10276	NET1	PHH:10	0.54268	A.I.b
26058	GIGYF2	PHH:10	0.612458	A.I.b
11218	DDX20	PHH:10	0.766796	A.I.b
22992	KDM2A	PHH:393	0.85552	A.I.b
6311	ATXN2	PHH:10	0.505099	A.I.b
51104	ABHD17B	PHH:67	0.772107	A.I.b
55183	RIF1	PHH:10	0.646867	A.I.b
112858	TP53RK	PHH:10	0.672126	A.I.b
84923	FAM104A	PHH:67	0.653033	A.I.b
7071	KLF10	PHH:10	0.429149	A.I.b
7737	RNF113A	PHH:227	0.77711	A.I.b
8446	DUSP11	PHH:10	0.560264	A.I.b
6877	TAF5	PHH:10	0.501517	A.I.b
60673	ATG101	PHH:227	0.833004	A.I.b
55175	KLHL11	PHH:67	0.734477	A.I.b
7764	ZNF217	PHH:10	0.534501	A.I.b
9972	NUP153	PHH:10	0.757073	A.I.b
55781	RIOK2	PHH:10	0.559285	A.I.b
10602	CDC42EP3	PHH:67	0.414936	A.I.b
54617	INO80	PHH:10	0.578868	A.I.b
22847	ZNF507	PHH:10	0.688756	A.I.b
9126	SMC3	PHH:10	0.590178	A.I.b
51575	ESF1	PHH:10	0.680117	A.I.b
54093	SETD4	PHH:10	0.475958	A.I.b
90826	PRMT9	PHH:10	0.529684	A.I.b
11236	RNF139	PHH:50	0.785369	A.I.b
11021	RAB35	PHH:241	0.773793	A.I.b
51421	AMOTL2	PHH:10	0.531063	A.I.b
149371	EXOC8	PHH:10	0.632789	A.I.b
22828	SCAF8	PHH:10	0.762262	A.I.b
57570	TRMT5	PHH:10	0.72614	A.I.b
8161	COIL	PHH:10	0.754242	A.I.b
10557	RPP38	PHH:10	0.653355	A.I.b
65260	COA7	PHH:10	0.605027	A.I.b
27042	DIEXF	PHH:10	0.695096	A.I.b
121536	AEBP2	PHH:10	0.664211	A.I.b
5193	PEX12	PHH:10	0.619841	A.I.b
79612	NAA16	PHH:10	0.576682	A.I.b
6239	RREB1	PHH:10	0.31057	A.I.b
5194	PEX13	PHH:10	0.578954	A.I.b
222194	RSBN1L	PHH:10	0.547589	A.I.b
23528	ZNF281	PHH:10	0.577702	A.I.b
5511	PPP1R8	PHH:10	0.786555	A.I.b
285237	C3orf38	PHH:10	0.731812	A.I.b
4800	NFYA	PHH:50	0.511807	A.I.b
51067	YARS2	PHH:10	0.461609	A.I.b
30836	DNTTIP2	PHH:10	0.588921	A.I.b
4848	CNOT2	PHH:10	0.529824	A.I.b
84081	NSRP1	PHH:10	0.743862	A.I.b
23409	SIRT4	PHH:67	0.479745	A.I.b
10826	FAXDC2	PHH:10	-0.350125	A.I.b
79441	HAUS3	PHH:67	0.739832	A.I.b
10793	ZNF273	PHH:10	0.252507	A.I.b
8554	PIAS1	PHH:10	0.46635	A.I.b
8945	BTRC	PHH:10	0.496733	A.I.b
51531	TRMO	PHH:10	0.503087	A.I.b
126731	CCSAP	PHH:50	0.496188	A.I.b
51619	UBE2D4	PHH:10	-0.541631	A.I.b
9988	DMTF1	PHH:159	0.491631	A.I.b
988	CDC5L	PHH:10	0.632866	A.I.b
57680	CHD8	PHH:10	0.49773	A.I.b
79581	SLC52A2	PHH:227	0.748322	A.I.b
79595	SAP130	PHH:10	0.228749	A.I.b
8864	PER2	PHH:10	0.319599	A.I.b
8481	OFD1	PHH:10	0.322564	A.I.b
10569	SLU7	PHH:10	0.463298	A.I.b
1656	DDX6	PHH:10	0.378627	A.I.b
9825	SPATA2	PHH:67	0.58711	A.I.b
5520	PPP2R2A	PHH:10	0.608165	A.I.b
23197	FAF2	PHH:159	0.717786	A.I.b
80131	LRRC8E	PHH:10	0.54711	A.I.b
10049	DNAJB6	PHH:159	0.76593	A.I.b
55007	FAM118A	PHH:10	0.369387	A.I.b
375341	C3orf62	PHH:10	0.428184	A.I.b
138241	C9orf85	PHH:10	0.535894	A.I.b
55181	SMG8	PHH:10	0.621553	A.I.b
10978	CLP1	PHH:67	0.804026	A.I.b
11070	TMEM115	PHH:227	0.727819	A.I.b
58155	PTBP2	PHH:10	0.476596	A.I.b
51399	TRAPPC4	PHH:10	0.563081	A.I.b
65251	ZNF649	PHH:10	0.607067	A.I.b
55892	MYNN	PHH:10	0.801372	A.I.b
26354	GNL3	PHH:10	0.639246	A.I.b
6433	SFSWAP	PHH:10	0.483373	A.I.b
29107	NXT1	PHH:10	0.670235	A.I.b
51735	RAPGEF6	PHH:10	0.618141	A.I.b
146434	ZNF597	PHH:10	0.511979	A.I.b
147179	WIPF2	PHH:393	0.798798	A.I.b
64794	DDX31	PHH:10	0.537465	A.I.b
57602	USP36	PHH:10	0.628064	A.I.b
64062	RBM26	PHH:10	0.745124	A.I.b
153443	SRFBP1	PHH:10	0.654314	A.I.b
55596	ZCCHC8	PHH:10	0.702916	A.I.b
91833	WDR20	PHH:67	0.7402	A.I.b
29966	STRN3	PHH:10	0.432598	A.I.b
7572	ZNF24	PHH:10	0.749409	A.I.b
8846	ALKBH1	PHH:10	0.677447	A.I.b
115950	ZNF653	PHH:10	0.367101	A.I.b
55629	PNRC2	PHH:10	0.286871	A.I.b
96764	TGS1	PHH:10	0.702057	A.I.b
55105	GPATCH2	PHH:10	0.67048	A.I.b
79027	ZNF655	PHH:10	0.428679	A.I.b
113251	LARP4	PHH:10	0.571585	A.I.b
79869	CPSF7	PHH:10	0.507756	A.I.b
11193	WBP4	PHH:10	0.379031	A.I.b
25898	RCHY1	PHH:10	0.620667	A.I.b
55758	RCOR3	PHH:10	0.516892	A.I.b
10523	CHERP	PHH:10	0.506524	A.I.b
11163	NUDT4	PHH:50	0.50286	A.I.b
25871	NEPRO	PHH:10	0.59743	A.I.b
134266	GRPEL2	PHH:10	0.564637	A.I.b
83707	TRPT1	PHH:10	-0.393498	A.I.b
23172	FAM175B	PHH:10	0.763546	A.I.b
55094	GPATCH1	PHH:10	0.649732	A.I.b
5929	RBBP5	PHH:10	0.527385	A.I.b
55573	CDV3	PHH:10	0.48966	A.I.b
26036	ZNF451	PHH:10	0.697456	A.I.b
11142	PKIG	PHH:10	-0.359102	A.I.b
10078	TSSC4	PHH:10	0.51666	A.I.b
145483	FAM161B	PHH:50	0.318662	A.I.b
64225	ATL2	PHH:10	0.752409	A.I.b
55819	RNF130	PHH:10	-0.534598	A.I.b
1024	CDK8	PHH:50	0.686772	A.I.b
29063	ZCCHC4	PHH:10	0.50162	A.I.b
20	ABCA2	PHH:10	-0.384277	A.I.b
283237	TTC9C	PHH:227	0.6704	A.I.b
10427	SEC24B	PHH:10	0.718013	A.I.b
84304	NUDT22	PHH:10	-0.382225	A.I.b
55339	WDR33	PHH:10	0.502563	A.I.b
9169	SCAF11	PHH:10	0.510205	A.I.b
1759	DNM1	PHH:10	-0.280953	A.I.b
221	ALDH3B1	PHH:10	-0.337023	A.I.b
57175	CORO1B	PHH:10	-0.505949	A.I.b
5326	PLAGL2	PHH:10	0.453315	A.I.b
171023	ASXL1	PHH:10	0.622842	A.I.b
7690	ZNF131	PHH:10	0.631619	A.I.b
64746	ACBD3	PHH:50	0.693516	A.I.b
79848	CSPP1	PHH:10	0.603383	A.I.b
10138	YAF2	PHH:10	0.508047	A.I.b
5546	PRCC	PHH:241	0.765536	A.I.b
9869	SETDB1	PHH:10	0.411284	A.I.b
102157402	AK6	PHH:10	0.462895	A.I.b
284695	ZNF326	PHH:10	0.330956	A.I.b
7711	ZNF155	PHH:151	0.35942	A.I.b
29066	ZC3H7A	PHH:10	0.409969	A.I.b
10449	ACAA2	PHH:10	-0.348436	A.I.b
4125	MAN2B1	PHH:10	-0.349979	A.I.b
54790	TET2	PHH:10	0.354463	A.I.b
2621	GAS6	PHH:10	-0.485864	A.I.b
64417	TMEM267	PHH:10	0.396155	A.I.b
7549	ZNF2	PHH:10	0.351678	A.I.b
57661	PHRF1	PHH:241	0.658717	A.I.b
1947	EFNB1	PHH:10	-0.211936	A.I.b
90580	TIMM29	PHH:10	0.540699	A.I.b
11235	PDCD10	PHH:10	0.285057	A.I.b
80185	TTI2	PHH:10	0.542087	A.I.b
58487	CREBZF	PHH:50	0.570478	A.I.b
5912	RAP2B	PHH:50	0.499113	A.I.b
373	TRIM23	PHH:50	0.608479	A.I.b
54870	QRICH1	PHH:10	0.567297	A.I.b
6813	STXBP2	PHH:10	-0.382288	A.I.b
9960	USP3	PHH:10	0.37297	A.I.b
254394	MCM9	PHH:10	0.509974	A.I.b
7539	ZFP37	PHH:10	0.299084	A.I.b
57462	KIAA1161	PHH:10	-0.26775	A.I.b
3181	HNRNPA2B1	PHH:10	0.309947	A.I.b
83986	FAM234A	PHH:10	-0.406887	A.I.b
158056	MAMDC4	PHH:10	-0.273597	A.I.b
23241	PACS2	PHH:10	-0.405683	A.I.b
134353	LSM11	PHH:10	0.42592	A.I.b
116115	ZNF526	PHH:10	0.184458	A.I.b
9477	MED20	PHH:50	0.435794	A.I.b
7741	ZSCAN26	PHH:10	0.280829	A.I.b
6990	DYNLT3	PHH:10	-0.414981	A.I.b
84900	RNFT2	PHH:10	-0.267465	A.I.b
6272	SORT1	PHH:10	-0.261939	A.I.b
166379	BBS12	PHH:165	0.668775	A.II.a.1
8030	CCDC6	PHH:309	0.762593	A.II.a.1
27246	RNF115	PHH:309	0.788434	A.II.a.1
9841	ZBTB24	PHH:88	0.680646	A.II.a.1
195827	AAED1	PHH:165	0.456169	A.II.a.1
6575	SLC20A2	PHH:309	0.655269	A.II.a.1
83737	ITCH	PHH:165	0.775119	A.II.a.1
7589	ZSCAN21	PHH:216	0.796857	A.II.a.1
55346	TCP11L1	PHH:165	0.565955	A.II.a.1
6429	SRSF4	PHH:54	0.707034	A.II.a.1
9991	PTBP3	PHH:165	0.723432	A.II.a.1
23269	MGA	PHH:343	0.811288	A.II.a.1
5195	PEX14	PHH:54	0.627394	A.II.a.1
56160	NSMCE3	PHH:88	0.717927	A.II.a.1
55636	CHD7	PHH:343	0.738155	A.II.a.1
6100	RP9	PHH:88	0.648516	A.II.a.1
81847	RNF146	PHH:216	0.824981	A.II.a.1
199692	ZNF627	PHH:216	0.720762	A.II.a.1
83608	C18orf21	PHH:88	0.713205	A.II.a.1
285636	C5orf51	PHH:216	0.665138	A.II.a.1
151903	CCDC12	PHH:54	0.760756	A.II.a.1
57541	ZNF398	PHH:343	0.786997	A.II.a.1
9874	TLK1	PHH:271	0.802179	A.II.a.1
5509	PPP1R3D	PHH:271	0.705758	A.II.a.1
127703	C1orf216	PHH:54	0.554868	A.II.a.1
55909	BIN3	PHH:54	0.568609	A.II.a.1
51193	ZNF639	PHH:271	0.812314	A.II.a.1
79142	PHF23	PHH:54	0.827377	A.II.a.1
115353	LRRC42	PHH:54	0.574492	A.II.a.1
286319	TUSC1	PHH:54	0.666642	A.II.a.1
84186	ZCCHC7	PHH:88	0.671293	A.II.a.1
55957	LIN37	PHH:88	0.734719	A.II.a.1
90268	OTULIN	PHH:54	0.61926	A.II.a.1
7918	GPANK1	PHH:54	0.599453	A.II.a.1
55035	NOL8	PHH:54	0.658927	A.II.a.1
9817	KEAP1	PHH:54	0.742167	A.II.a.1
84975	MFSD5	PHH:54	0.80076	A.II.a.1
382	ARF6	PHH:54	0.680325	A.II.a.1
28991	COMMD5	PHH:54	0.702887	A.II.a.1
51601	LIPT1	PHH:88	0.651035	A.II.a.1
116224	FAM122A	PHH:88	0.708053	A.II.a.1
65243	ZFP69B	PHH:271	0.688331	A.II.a.1
28512	NKIRAS1	PHH:88	0.652886	A.II.a.1
149420	PDIK1L	PHH:271	0.765485	A.II.a.1
11179	ZNF277	PHH:165	0.700465	A.II.a.1
55182	RNF220	PHH:54	0.534802	A.II.a.1
55665	URGCP	PHH:54	0.636878	A.II.a.1
4214	MAP3K1	PHH:343	0.706184	A.II.a.1
80820	EEPD1	PHH:309	0.686549	A.II.a.1
51592	TRIM33	PHH:343	0.790117	A.II.a.1
79840	NHEJ1	PHH:309	0.617278	A.II.a.1
51460	SFMBT1	PHH:309	0.590088	A.II.a.1
79648	MCPH1	PHH:271	0.778267	A.II.a.1
10168	ZNF197	PHH:216	0.637046	A.II.a.1
54856	GON4L	PHH:88	0.572057	A.II.a.1
55229	PANK4	PHH:216	0.606138	A.II.a.1
23074	UHRF1BP1L	PHH:165	0.736167	A.II.a.1
29766	TMOD3	PHH:165	0.671884	A.II.a.1
9204	ZMYM6	PHH:88	0.592339	A.II.a.1
90321	ZNF766	PHH:216	0.681649	A.II.a.1
79759	ZNF668	PHH:54	0.621918	A.II.a.1
163050	ZNF564	PHH:216	0.627574	A.II.a.1
8220	DGCR14	PHH:88	0.703965	A.II.a.1
113510	HELQ	PHH:88	0.659605	A.II.a.1
6733	SRPK2	PHH:271	0.742701	A.II.a.1
6448	SGSH	PHH:54	0.56134	A.II.a.1
60682	SMAP1	PHH:165	0.738106	A.II.a.1
9392	TGFBRAP1	PHH:54	0.556545	A.II.a.1
1352	COX10	PHH:54	0.566709	A.II.a.1
83479	DDX59	PHH:165	0.603131	A.II.a.1
7692	ZNF133	PHH:88	0.618148	A.II.a.1
7553	ZNF7	PHH:88	0.612655	A.II.a.1
55638	SYBU	PHH:152	0.709546	A.II.a.2
116064	LRRC58	PHH:293	0.724141	A.II.a.2
84976	DISP1	PHH:366	0.758316	A.II.a.2
162966	ZNF600	PHH:152	0.638698	A.II.a.2
3622	ING2	PHH:152	0.604183	A.II.a.2
22869	ZNF510	PHH:366	0.673873	A.II.a.2
22880	MORC2	PHH:169	0.674248	A.II.a.2
8445	DYRK2	PHH:152	0.773627	A.II.a.2
7738	ZNF184	PHH:152	0.722343	A.II.a.2
64145	RBSN	PHH:169	0.536606	A.II.a.2
57546	PDP2	PHH:293	0.792019	A.II.a.2
114885	OSBPL11	PHH:293	0.798747	A.II.a.2
55216	C11orf57	PHH:169	0.761022	A.II.a.2
5884	RAD17	PHH:169	0.744694	A.II.a.2
22841	RAB11FIP2	PHH:179	0.720829	A.II.a.2
9480	ONECUT2	PHH:169	0.470335	A.II.a.2
120227	CYP2R1	PHH:169	0.736098	A.II.a.2
115992	RNF166	PHH:179	0.574023	A.II.a.2
57620	STIM2	PHH:366	0.766081	A.II.a.2
113263	GLCCI1	PHH:366	0.783067	A.II.a.2
10401	PIAS3	PHH:366	0.728465	A.II.a.2
55331	ACER3	PHH:179	0.716827	A.II.a.2
90693	CCDC126	PHH:152	0.737084	A.II.a.2
81550	TDRD3	PHH:179	0.73151	A.II.a.2
23545	ATP6V0A2	PHH:179	0.66441	A.II.a.2
200845	KCTD6	PHH:152	0.80985	A.II.a.2
54980	C2orf42	PHH:169	0.567108	A.II.a.2
84451	MAP3K21	PHH:152	0.674449	A.II.a.2
7462	LAT2	PHH:179	-0.535358	A.II.a.2
148156	ZNF558	PHH:169	0.649225	A.II.a.2
165324	UBXN2A	PHH:152	0.512316	A.II.a.2
80067	DCAF17	PHH:179	0.762209	A.II.a.2
157753	TMEM74	PHH:293	0.666152	A.II.a.2
91526	ANKRD44	PHH:293	0.655616	A.II.a.2
9530	BAG4	PHH:152	0.684905	A.II.a.2
91452	ACBD5	PHH:293	0.690856	A.II.a.2
8550	MAPKAPK5	PHH:179	0.71671	A.II.a.2
84307	ZNF397	PHH:169	0.662374	A.II.a.2
63894	VIPAS39	PHH:169	0.600387	A.II.a.2
9863	MAGI2	PHH:179	0.555812	A.II.a.2
9518	GDF15	PHH:4	0.570675	A.II.b.1
2669	GEM	PHH:4	0.669511	A.II.b.1
26959	HBP1	PHH:4	0.762224	A.II.b.1
153222	CREBRF	PHH:4	0.80192	A.II.b.1
467	ATF3	PHH:4	0.72381	A.II.b.1
64121	RRAGC	PHH:4	0.754081	A.II.b.1
23645	PPP1R15A	PHH:4	0.812898	A.II.b.1
55818	KDM3A	PHH:4	0.793017	A.II.b.1
4783	NFIL3	PHH:4	0.669897	A.II.b.1
54800	KLHL24	PHH:4	0.786194	A.II.b.1
8462	KLF11	PHH:4	0.647029	A.II.b.1
11221	DUSP10	PHH:4	0.583557	A.II.b.1
9975	NR1D2	PHH:4	0.81901	A.II.b.1
415116	PIM3	PHH:4	0.735783	A.II.b.1
6809	STX3	PHH:4	0.722045	A.II.b.1
9792	SERTAD2	PHH:4	0.795159	A.II.b.1
64651	CSRNP1	PHH:4	0.565167	A.II.b.1
132864	CPEB2	PHH:4	0.794217	A.II.b.1
23411	SIRT1	PHH:4	0.868042	A.II.b.1
51129	ANGPTL4	PHH:4	-0.425969	A.II.b.1
148479	PHF13	PHH:4	0.685013	A.II.b.1
221662	RBM24	PHH:4	0.583353	A.II.b.1
79663	HSPBAP1	PHH:4	0.682565	A.II.b.1
133746	JMY	PHH:4	0.712719	A.II.b.1
220213	OTUD1	PHH:4	0.779713	A.II.b.1
1106	CHD2	PHH:4	0.722097	A.II.b.1
55603	FAM46A	PHH:4	0.554288	A.II.b.1
23764	MAFF	PHH:4	0.8037	A.II.b.1
51526	OSER1	PHH:4	0.86597	A.II.b.1
89887	ZNF628	PHH:4	0.423582	A.II.b.1
51545	ZNF581	PHH:4	0.530218	A.II.b.1
9821	RB1CC1	PHH:4	0.648017	A.II.b.1
1195	CLK1	PHH:4	0.787729	A.II.b.1
6095	RORA	PHH:4	0.67265	A.II.b.1
10672	GNA13	PHH:4	0.716444	A.II.b.1
286343	LURAP1L	PHH:4	0.67172	A.II.b.1
23469	PHF3	PHH:4	0.521108	A.II.b.1
11099	PTPN21	PHH:4	0.618049	A.II.b.1
3592	IL12A	PHH:4	0.255917	A.II.b.1
4144	MAT2A	PHH:4	-0.544517	A.II.b.1
2131	EXT1	PHH:4	0.317652	A.II.b.1
5533	PPP3CC	PHH:4	0.609422	A.II.b.1
51306	FAM13B	PHH:4	0.457243	A.II.b.1
1022	CDK7	PHH:4	0.740504	A.II.b.1
9205	ZMYM5	PHH:4	0.764925	A.II.b.1
9903	KLHL21	PHH:4	0.856263	A.II.b.1
6016	RIT1	PHH:4	0.735308	A.II.b.1
56929	FEM1C	PHH:4	0.800054	A.II.b.1
56180	MOSPD1	PHH:4	0.696164	A.II.b.1
220929	ZNF438	PHH:4	0.665507	A.II.b.1
57154	SMURF1	PHH:4	0.789056	A.II.b.1
84662	GLIS2	PHH:4	0.493416	A.II.b.1
3142	HLX	PHH:4	0.456751	A.II.b.1
60468	BACH2	PHH:4	0.582472	A.II.b.1
6018	RLF	PHH:4	0.806532	A.II.b.1
84612	PARD6B	PHH:4	0.68829	A.II.b.1
10560	SLC19A2	PHH:4	0.694941	A.II.b.1
80315	CPEB4	PHH:4	0.797181	A.II.b.1
734	OSGIN2	PHH:172	0.728543	A.II.b.1
96459	FNIP1	PHH:4	0.704773	A.II.b.1
221749	PXDC1	PHH:4	0.639091	A.II.b.1
10966	RAB40B	PHH:4	0.536098	A.II.b.1
284058	KANSL1	PHH:4	0.786179	A.II.b.1
51696	HECA	PHH:4	0.656432	A.II.b.1
6477	SIAH1	PHH:4	0.691683	A.II.b.1
81566	CSRNP2	PHH:4	0.61966	A.II.b.1
4205	MEF2A	PHH:4	0.681056	A.II.b.1
65986	ZBTB10	PHH:4	0.729288	A.II.b.1
9262	STK17B	PHH:4	0.621565	A.II.b.1
23235	SIK2	PHH:4	0.539007	A.II.b.1
23099	ZBTB43	PHH:4	0.835484	A.II.b.1
3344	FOXN2	PHH:4	0.732468	A.II.b.1
3162	HMOX1	PHH:4	0.533197	A.II.b.1
127544	RNF19B	PHH:4	0.68097	A.II.b.1
22838	RNF44	PHH:4	0.742391	A.II.b.1
152006	RNF38	PHH:4	0.618601	A.II.b.1
79631	EFL1	PHH:4	0.565643	A.II.b.1
81532	MOB2	PHH:4	0.690581	A.II.b.1
80318	GKAP1	PHH:4	0.577907	A.II.b.1
7159	TP53BP2	PHH:4	0.776946	A.II.b.1
9584	RBM39	PHH:4	0.56748	A.II.b.1
7182	NR2C2	PHH:334	0.836382	A.II.b.1
81559	TRIM11	PHH:4	0.695166	A.II.b.1
64241	ABCG8	PHH:4	-0.612501	A.II.b.1
8767	RIPK2	PHH:4	0.561287	A.II.b.1
57621	ZBTB2	PHH:4	0.525787	A.II.b.1
115426	UHRF2	PHH:334	0.791045	A.II.b.1
51430	SUCO	PHH:4	0.548345	A.II.b.1
128077	LIX1L	PHH:4	-0.374335	A.II.b.1
64782	AEN	PHH:4	0.663787	A.II.b.1
170954	PPP1R18	PHH:4	0.580986	A.II.b.1
5993	RFX5	PHH:4	-0.599052	A.II.b.1
51320	MEX3C	PHH:4	0.745482	A.II.b.1
254225	RNF169	PHH:4	0.491655	A.II.b.1
11108	PRDM4	PHH:4	0.661849	A.II.b.1
403341	ZBTB34	PHH:4	0.723683	A.II.b.1
144402	CPNE8	PHH:4	0.493083	A.II.b.1
8028	MLLT10	PHH:4	0.461323	A.II.b.1
23515	MORC3	PHH:4	0.661803	A.II.b.1
117283	IP6K3	PHH:4	-0.257015	A.II.b.1
604	BCL6	PHH:4	0.659611	A.II.b.1
284904	SEC14L4	PHH:4	-0.532357	A.II.b.1
54700	RRN3	PHH:4	0.531596	A.II.b.1
5272	SERPINB9	PHH:4	0.064001	A.II.b.1
79669	C3orf52	PHH:4	0.493636	A.II.b.1
7702	ZNF143	PHH:4	0.575637	A.II.b.1
83452	RAB33B	PHH:4	0.367732	A.II.b.1
10725	NFAT5	PHH:4	0.660979	A.II.b.1
51646	YPEL5	PHH:4	0.683889	A.II.b.1
65117	RSRC2	PHH:4	0.673636	A.II.b.1
49854	ZBTB21	PHH:4	0.699377	A.II.b.1
26524	LATS2	PHH:4	0.79711	A.II.b.1
64282	PAPD5	PHH:4	0.520749	A.II.b.1
55791	LRIF1	PHH:4	0.559873	A.II.b.1
64112	MOAP1	PHH:4	0.560557	A.II.b.1
10127	ZNF263	PHH:4	0.688988	A.II.b.1
23199	GSE1	PHH:4	0.58616	A.II.b.1
50640	PNPLA8	PHH:4	0.557482	A.II.b.1
83607	AMMECR1L	PHH:4	0.779551	A.II.b.1
493861	EID3	PHH:4	0.554653	A.II.b.1
1901	S1PR1	PHH:4	0.329193	A.II.b.1
9015	TAF1A	PHH:4	0.626122	A.II.b.1
80306	MED28	PHH:4	0.579928	A.II.b.1
10208	USPL1	PHH:4	0.628449	A.II.b.1
390	RND3	PHH:4	0.537476	A.II.b.1
163859	SDE2	PHH:4	0.77296	A.II.b.1
59348	ZNF350	PHH:4	0.472347	A.II.b.1
65977	PLEKHA3	PHH:4	0.523624	A.II.b.1
55435	AP1AR	PHH:4	0.601576	A.II.b.1
9519	TBPL1	PHH:4	0.62842	A.II.b.1
7571	ZNF23	PHH:4	0.398857	A.II.b.1
56650	CLDND1	PHH:4	0.529027	A.II.b.1
26780	SNORA68	PHH:4	0.325676	A.II.b.1
55167	MSL2	PHH:4	0.77855	A.II.b.1
55671	PPP4R3A	PHH:314	0.800434	A.II.b.1
27	ABL2	PHH:4	0.596275	A.II.b.1
54532	USP53	PHH:4	0.722644	A.II.b.1
51271	UBAP1	PHH:4	0.83113	A.II.b.1
114789	SLC25A25	PHH:4	0.665581	A.II.b.1
55031	USP47	PHH:4	0.590806	A.II.b.1
286006	LSMEM1	PHH:4	0.579338	A.II.b.1
25949	SYF2	PHH:4	0.764268	A.II.b.1
11120	BTN2A1	PHH:4	0.701348	A.II.b.1
27291	R3HCC1L	PHH:4	0.672862	A.II.b.1
388591	RNF207	PHH:4	-0.430491	A.II.b.1
7574	ZNF26	PHH:4	0.610783	A.II.b.1
60485	SAV1	PHH:4	0.544102	A.II.b.1
80314	EPC1	PHH:4	0.7613	A.II.b.1
25988	HINFP	PHH:4	0.644864	A.II.b.1
7701	ZNF142	PHH:4	0.500254	A.II.b.1
7673	ZNF222	PHH:4	0.434071	A.II.b.1
155435	RBM33	PHH:4	0.795179	A.II.b.1
7746	ZSCAN9	PHH:4	0.426702	A.II.b.1
26009	ZZZ3	PHH:4	0.550097	A.II.b.1
55777	MBD5	PHH:4	0.294265	A.II.b.1
144108	SPTY2D1	PHH:4	0.618451	A.II.b.1
6935	ZEB1	PHH:4	0.767119	A.II.b.1
165918	RNF168	PHH:4	0.615905	A.II.b.1
160760	PPTC7	PHH:4	0.740316	A.II.b.1
55041	PLEKHB2	PHH:380	0.824221	A.II.b.1
85403	EAF1	PHH:4	0.680745	A.II.b.1
57862	ZNF410	PHH:4	0.729647	A.II.b.1
6009	RHEB	PHH:4	0.397476	A.II.b.1
8227	AKAP17A	PHH:4	0.610371	A.II.b.1
9337	CNOT8	PHH:314	0.763211	A.II.b.1
81602	CDADC1	PHH:4	0.563609	A.II.b.1
55196	KIAA1551	PHH:4	0.66346	A.II.b.1
5564	PRKAB1	PHH:4	0.572576	A.II.b.1
54834	GDAP2	PHH:4	0.387352	A.II.b.1
84058	WDR54	PHH:4	-0.342558	A.II.b.1
23013	SPEN	PHH:4	0.818773	A.II.b.1
6687	SPG7	PHH:4	-0.445399	A.II.b.1
51029	DESI2	PHH:4	0.518731	A.II.b.1
55122	AKIRIN2	PHH:4	0.783714	A.II.b.1
51773	RSF1	PHH:4	0.761911	A.II.b.1
22853	LMTK2	PHH:380	0.834795	A.II.b.1
10866	HCP5	PHH:4	-0.397102	A.II.b.1
51719	CAB39	PHH:92	0.740479	A.II.b.1
155061	ZNF746	PHH:4	0.681453	A.II.b.1
390980	ZNF805	PHH:4	0.498544	A.II.b.1
57018	CCNL1	PHH:4	0.72796	A.II.b.1
80727	TTYH3	PHH:4	-0.454028	A.II.b.1
54520	CCDC93	PHH:4	0.622757	A.II.b.1
9925	ZBTB5	PHH:4	0.674093	A.II.b.1
54813	KLHL28	PHH:4	0.570122	A.II.b.1
84986	ARHGAP19	PHH:4	0.301746	A.II.b.1
53918	PELO	PHH:4	0.725497	A.II.b.1
200424	TET3	PHH:4	0.60045	A.II.b.1
8731	RNMT	PHH:4	0.671555	A.II.b.1
63906	GPATCH3	PHH:4	0.697878	A.II.b.1
22879	MON1B	PHH:4	0.415454	A.II.b.1
649	BMP1	PHH:4	-0.36063	A.II.b.1
3174	HNF4G	PHH:4	0.434484	A.II.b.1
55602	CDKN2AIP	PHH:4	0.697852	A.II.b.1
54812	AFTPH	PHH:4	0.711425	A.II.b.1
11044	PAPD7	PHH:4	0.610142	A.II.b.1
4140	MARK3	PHH:314	0.784502	A.II.b.1
285704	RGMB	PHH:4	0.518347	A.II.b.1
29035	C16orf72	PHH:4	0.623662	A.II.b.1
130557	ZNF513	PHH:4	0.409278	A.II.b.1
9853	RUSC2	PHH:4	0.46448	A.II.b.1
375790	AGRN	PHH:4	-0.334148	A.II.b.1
441212	RP9P	PHH:4	0.448709	A.II.b.1
4194	MDM4	PHH:4	0.313344	A.II.b.1
23429	RYBP	PHH:4	0.77901	A.II.b.1
9710	KIAA0355	PHH:4	0.716196	A.II.b.1
90799	CEP95	PHH:4	0.549727	A.II.b.1
22978	NT5C2	PHH:4	0.371941	A.II.b.1
80219	COQ10B	PHH:4	0.759141	A.II.b.1
10691	GMEB1	PHH:4	0.550059	A.II.b.1
79183	TTPAL	PHH:4	-0.54379	A.II.b.1
151987	PPP4R2	PHH:4	0.586223	A.II.b.1
7748	ZNF195	PHH:4	0.256517	A.II.b.1
84085	FBXO30	PHH:4	0.770088	A.II.b.1
8027	STAM	PHH:172	0.736546	A.II.b.1
55088	CCDC186	PHH:4	0.632591	A.II.b.1
51608	GET4	PHH:4	0.65114	A.II.b.1
90933	TRIM41	PHH:4	0.286562	A.II.b.1
64240	ABCG5	PHH:4	-0.610087	A.II.b.1
124491	TMEM170A	PHH:4	0.667829	A.II.b.1
55209	SETD5	PHH:4	0.654418	A.II.b.1
2553	GABPB1	PHH:4	0.493993	A.II.b.1
389072	PLEKHM3	PHH:258	0.79994	A.II.b.1
54764	ZRANB1	PHH:380	0.773654	A.II.b.1
23677	SH3BP4	PHH:4	0.495803	A.II.b.1
25853	DCAF12	PHH:4	0.388042	A.II.b.1
51742	ARID4B	PHH:4	0.619902	A.II.b.1
51562	MBIP	PHH:4	0.373128	A.II.b.1
8936	WASF1	PHH:4	0.567812	A.II.b.1
91694	LONRF1	PHH:286	0.770369	A.II.b.1
22863	ATG14	PHH:4	0.736332	A.II.b.1
7405	UVRAG	PHH:4	0.555066	A.II.b.1
2961	GTF2E2	PHH:4	0.324685	A.II.b.1
23401	FRAT2	PHH:4	0.502237	A.II.b.1
6242	RTKN	PHH:4	-0.391616	A.II.b.1
143684	FAM76B	PHH:4	0.517625	A.II.b.1
5859	QARS	PHH:4	-0.511679	A.II.b.1
331	XIAP	PHH:4	0.232667	A.II.b.1
2861	GPR37	PHH:92	0.6273	A.II.b.1
162972	ZNF550	PHH:4	0.447735	A.II.b.1
51227	PIGP	PHH:4	-0.391632	A.II.b.1
26127	FGFR1OP2	PHH:4	0.52945	A.II.b.1
9587	MAD2L1BP	PHH:4	0.588612	A.II.b.1
23360	FNBP4	PHH:4	0.764739	A.II.b.1
8178	ELL	PHH:4	0.681941	A.II.b.1
84851	TRIM52	PHH:4	0.368366	A.II.b.1
23118	TAB2	PHH:4	0.551466	A.II.b.1
64376	IKZF5	PHH:4	0.69609	A.II.b.1
673	BRAF	PHH:4	0.679862	A.II.b.1
171017	ZNF384	PHH:4	0.51117	A.II.b.1
57711	ZNF529	PHH:4	0.551093	A.II.b.1
56990	CDC42SE2	PHH:314	0.685938	A.II.b.1
8897	MTMR3	PHH:4	0.669916	A.II.b.1
11216	AKAP10	PHH:4	0.506777	A.II.b.1
7975	MAFK	PHH:4	0.750067	A.II.b.1
158358	KIAA2026	PHH:334	0.828709	A.II.b.1
8569	MKNK1	PHH:4	-0.431352	A.II.b.1
23403	FBXO46	PHH:4	0.547022	A.II.b.1
27309	ZNF330	PHH:4	0.605407	A.II.b.1
9150	CTDP1	PHH:4	0.448204	A.II.b.1
6478	SIAH2	PHH:4	0.595333	A.II.b.1
54439	RBM27	PHH:4	0.419175	A.II.b.1
10294	DNAJA2	PHH:4	0.467582	A.II.b.1
90362	FAM110B	PHH:130	0.674163	A.II.b.1
2309	FOXO3	PHH:334	0.798125	A.II.b.1
8427	ZNF282	PHH:4	0.577822	A.II.b.1
867	CBL	PHH:4	0.583525	A.II.b.1
1827	RCAN1	PHH:4	0.376464	A.II.b.1
27297	CRCP	PHH:4	0.516329	A.II.b.1
5152	PDE9A	PHH:4	-0.342738	A.II.b.1
5868	RAB5A	PHH:4	0.545931	A.II.b.1
2117	ETV3	PHH:4	0.539164	A.II.b.1
26523	AGO1	PHH:4	-0.273755	A.II.b.1
730094	C16orf52	PHH:4	0.441081	A.II.b.1
388272	C16orf87	PHH:4	0.456728	A.II.b.1
8660	IRS2	PHH:4	0.606681	A.II.b.1
25963	TMEM87A	PHH:4	0.369212	A.II.b.1
4929	NR4A2	PHH:4	0.447057	A.II.b.1
8915	BCL10	PHH:4	0.741666	A.II.b.1
10678	B3GNT2	PHH:4	0.556826	A.II.b.1
3621	ING1	PHH:4	0.568788	A.II.b.1
25948	KBTBD2	PHH:4	0.80621	A.II.b.1
9441	MED26	PHH:4	0.663781	A.II.b.1
80124	VCPIP1	PHH:4	0.740261	A.II.b.1
80311	KLHL15	PHH:4	0.523084	A.II.b.1
23580	CDC42EP4	PHH:4	0.370388	A.II.b.1
1027	CDKN1B	PHH:4	0.375952	A.II.b.1
6158	RPL28	PHH:4	0.392796	A.II.b.1
85415	RHPN2	PHH:4	0.644374	A.II.b.1
9929	JOSD1	PHH:99	0.757153	A.II.b.1
64763	ZNF574	PHH:4	0.603439	A.II.b.1
221037	JMJD1C	PHH:4	0.710513	A.II.b.1
7763	ZFAND5	PHH:4	0.696035	A.II.b.1
60370	AVPI1	PHH:4	0.344192	A.II.b.1
65124	SOWAHC	PHH:172	0.787646	A.II.b.1
84458	LCOR	PHH:258	0.72354	A.II.b.1
9728	SECISBP2L	PHH:4	0.419783	A.II.b.1
163087	ZNF383	PHH:4	0.4833	A.II.b.1
25819	NOCT	PHH:4	0.508519	A.II.b.1
10289	EIF1B	PHH:4	0.597757	A.II.b.1
79872	CBLL1	PHH:4	0.564204	A.II.b.1
6497	SKI	PHH:4	0.318474	A.II.b.1
57466	SCAF4	PHH:4	0.6865	A.II.b.1
26775	SNORA72	PHH:4	0.211729	A.II.b.1
90355	C5orf30	PHH:130	0.694577	A.II.b.1
8805	TRIM24	PHH:130	0.726254	A.II.b.1
8924	HERC2	PHH:4	-0.435641	A.II.b.1
26353	HSPB8	PHH:4	0.447291	A.II.b.1
360023	ZBTB41	PHH:258	0.758857	A.II.b.1
10794	ZNF460	PHH:4	0.427637	A.II.b.1
23303	KIF13B	PHH:4	0.207559	A.II.b.1
51147	ING4	PHH:4	0.395928	A.II.b.1
5922	RASA2	PHH:4	0.384002	A.II.b.1
79862	ZNF669	PHH:4	0.397561	A.II.b.1
659	BMPR2	PHH:92	0.727764	A.II.b.1
100507316	MINCR	PHH:4	0.307731	A.II.b.1
80818	ZNF436	PHH:4	0.566677	A.II.b.1
85364	ZCCHC3	PHH:4	0.598531	A.II.b.1
128866	CHMP4B	PHH:4	0.312367	A.II.b.1
7745	ZKSCAN8	PHH:4	0.387826	A.II.b.1
63916	ELMO2	PHH:92	0.727642	A.II.b.1
22911	WDR47	PHH:4	0.477221	A.II.b.1
126295	ZNF57	PHH:4	0.447338	A.II.b.1
79797	ZNF408	PHH:4	0.638431	A.II.b.1
23032	USP33	PHH:92	0.639334	A.II.b.1
51274	KLF3	PHH:258	0.636556	A.II.b.1
55048	VPS37C	PHH:4	0.751427	A.II.b.1
53349	ZFYVE1	PHH:4	0.694162	A.II.b.1
414328	IDNK	PHH:92	-0.678282	A.II.b.1
55837	EAPP	PHH:4	0.509055	A.II.b.1
54807	ZNF586	PHH:4	0.253413	A.II.b.1
6461	SHB	PHH:4	0.37743	A.II.b.1
55841	WWC3	PHH:99	0.649839	A.II.b.1
387119	CEP85L	PHH:4	0.485954	A.II.b.1
59344	ALOXE3	PHH:4	0.326509	A.II.b.1
113179	ADAT3	PHH:4	0.246655	A.II.b.1
146059	CDAN1	PHH:4	0.292354	A.II.b.1
57458	TMCC3	PHH:92	0.585055	A.II.b.1
1039	CDR2	PHH:4	0.560809	A.II.b.1
3170	FOXA2	PHH:4	0.484875	A.II.b.1
5187	PER1	PHH:4	0.4754	A.II.b.1
677	ZFP36L1	PHH:4	0.448724	A.II.b.1
151050	KANSL1L	PHH:4	0.329012	A.II.b.1
54926	UBE2R2	PHH:130	0.609283	A.II.b.1
64766	S100PBP	PHH:4	0.424891	A.II.b.1
84809	CROCCP2	PHH:4	0.146309	A.II.b.1
4088	SMAD3	PHH:4	0.263679	A.II.b.1
9842	PLEKHM1	PHH:99	0.649541	A.II.b.1
79670	ZCCHC6	PHH:4	0.6395	A.II.b.1
8202	NCOA3	PHH:92	0.853485	A.II.b.1
166929	SGMS2	PHH:172	0.702316	A.II.b.1
1955	MEGF9	PHH:130	0.811888	A.II.b.1
132158	GLYCTK	PHH:92	-0.539175	A.II.b.1
22955	SCMH1	PHH:4	-0.484899	A.II.b.1
9043	SPAG9	PHH:99	0.769352	A.II.b.1
10048	RANBP9	PHH:4	0.534347	A.II.b.1
23473	CAPN7	PHH:286	0.775836	A.II.b.1
7803	PTP4A1	PHH:4	0.283943	A.II.b.1
729085	FAM198A	PHH:4	-0.322363	A.II.b.1
10114	HIPK3	PHH:314	0.721581	A.II.b.1
5524	PTPA	PHH:4	-0.185405	A.II.b.1
79602	ADIPOR2	PHH:99	0.568972	A.II.b.1
79836	LONRF3	PHH:4	0.432537	A.II.b.1
147929	ZNF565	PHH:4	0.492436	A.II.b.1
1456	CSNK1G3	PHH:4	0.414467	A.II.b.1
339287	MSL1	PHH:4	0.329001	A.II.b.1
5051	PAFAH2	PHH:4	-0.414742	A.II.b.1
374868	ATP9B	PHH:4	-0.341011	A.II.b.1
64089	SNX16	PHH:4	0.631855	A.II.b.1
5062	PAK2	PHH:4	0.460851	A.II.b.1
1020	CDK5	PHH:4	-0.416071	A.II.b.1
8405	SPOP	PHH:4	0.53027	A.II.b.1
2119	ETV5	PHH:4	0.254887	A.II.b.1
3068	HDGF	PHH:4	-0.3215	A.II.b.1
1616	DAXX	PHH:4	0.260376	A.II.b.1
4665	NAB2	PHH:4	0.419985	A.II.b.1
8704	B4GALT2	PHH:4	-0.202229	A.II.b.1
8464	SUPT3H	PHH:4	0.224693	A.II.b.1
51621	KLF13	PHH:130	0.766623	A.II.b.1
90	ACVR1	PHH:172	0.666338	A.II.b.1
4335	MNT	PHH:4	0.588574	A.II.b.1
11011	TLK2	PHH:4	0.356871	A.II.b.1
65056	GPBP1	PHH:4	0.665879	A.II.b.1
7328	UBE2H	PHH:4	0.485422	A.II.b.1
9858	PPP1R26	PHH:130	0.690008	A.II.b.1
54704	PDP1	PHH:172	0.698299	A.II.b.1
26511	CHIC2	PHH:4	0.626421	A.II.b.1
6655	SOS2	PHH:258	0.753282	A.II.b.1
338657	CCDC84	PHH:4	-0.192797	A.II.b.1
7403	KDM6A	PHH:4	0.711184	A.II.b.1
23522	KAT6B	PHH:4	0.626336	A.II.b.1
29946	SERTAD3	PHH:4	0.586288	A.II.b.1
58492	ZNF77	PHH:4	0.266169	A.II.b.1
85001	MGC16275	PHH:4	0.36472	A.II.b.1
84124	ZNF394	PHH:4	0.440738	A.II.b.1
64783	RBM15	PHH:4	0.61233	A.II.b.1
2033	EP300	PHH:4	0.666155	A.II.b.1
125170	MIEF2	PHH:4	0.505676	A.II.b.1
203245	NAIF1	PHH:4	0.377134	A.II.b.1
90187	EMILIN3	PHH:4	-0.375703	A.II.b.1
55633	TBC1D22B	PHH:4	0.471266	A.II.b.1
57799	RAB40C	PHH:130	0.713143	A.II.b.1
145853	C15orf61	PHH:4	0.591783	A.II.b.1
23087	TRIM35	PHH:4	0.571998	A.II.b.1
1387	CREBBP	PHH:4	0.723432	A.II.b.1
90326	THAP3	PHH:4	0.430708	A.II.b.1
3607	FOXK2	PHH:4	0.615685	A.II.b.1
472	ATM	PHH:4	-0.356409	A.II.b.1
400566	C17orf97	PHH:4	-0.367989	A.II.b.1
118987	PDZD8	PHH:172	0.734492	A.II.b.1
9209	LRRFIP2	PHH:4	0.573488	A.II.b.1
7862	BRPF1	PHH:4	0.49166	A.II.b.1
64718	UNKL	PHH:4	0.349455	A.II.b.1
7050	TGIF1	PHH:4	0.649423	A.II.b.1
407026	MIR29C	PHH:4	0.35116	A.II.b.1
10802	SEC24A	PHH:4	0.475944	A.II.b.1
9231	DLG5	PHH:286	0.752069	A.II.b.1
192670	AGO4	PHH:99	0.737604	A.II.b.1
9665	KIAA0430	PHH:99	0.778851	A.II.b.1
1390	CREM	PHH:4	0.407463	A.II.b.1
23097	CDK19	PHH:99	0.753841	A.II.b.1
79724	ZNF768	PHH:4	0.367071	A.II.b.1
54941	RNF125	PHH:99	0.562526	A.II.b.1
5372	PMM1	PHH:4	0.467663	A.II.b.1
148268	ZNF570	PHH:4	0.256485	A.II.b.1
10428	CFDP1	PHH:4	0.386854	A.II.b.1
84961	FBXL20	PHH:4	0.635983	A.II.b.1
283219	KCTD21	PHH:4	0.460755	A.II.b.1
83856	FSD1L	PHH:4	0.451679	A.II.b.1
11183	MAP4K5	PHH:4	0.466275	A.II.b.1
221443	OARD1	PHH:4	0.289533	A.II.b.1
79725	THAP9	PHH:4	0.516634	A.II.b.1
118472	ZNF511	PHH:4	-0.399477	A.II.b.1
548645	DNAJC25	PHH:4	0.327387	A.II.b.1
203523	ZNF449	PHH:4	0.49952	A.II.b.1
9159	PCSK7	PHH:4	-0.412439	A.II.b.1
9367	RAB9A	PHH:4	0.641849	A.II.b.1
26205	GMEB2	PHH:4	0.428838	A.II.b.1
4780	NFE2L2	PHH:4	0.720276	A.II.b.1
23131	GPATCH8	PHH:4	0.543879	A.II.b.1
55188	RIC8B	PHH:4	0.154888	A.II.b.1
55729	ATF7IP	PHH:4	0.501924	A.II.b.1
661	POLR3D	PHH:4	0.586194	A.II.b.1
56985	ADPRM	PHH:4	0.450685	A.II.b.1
23774	BRD1	PHH:4	0.691207	A.II.b.1
6844	VAMP2	PHH:4	0.481114	A.II.b.1
4297	KMT2A	PHH:4	0.490837	A.II.b.1
79753	SNIP1	PHH:4	0.692019	A.II.b.1
10308	ZNF267	PHH:4	0.586331	A.II.b.1
22849	CPEB3	PHH:4	0.539041	A.II.b.1
2339	FNTA	PHH:4	0.356693	A.II.b.1
51322	WAC	PHH:4	0.821732	A.II.b.1
8603	FAM193A	PHH:4	0.585218	A.II.b.1
56957	OTUD7B	PHH:4	0.709925	A.II.b.1
54149	C21orf91	PHH:4	0.596836	A.II.b.1
171568	POLR3H	PHH:4	-0.510527	A.II.b.1
55625	ZDHHC7	PHH:130	0.811888	A.II.b.1
10491	CRTAP	PHH:4	-0.593411	A.II.b.1
7988	ZNF212	PHH:4	0.491478	A.II.b.1
137492	VPS37A	PHH:4	0.524118	A.II.b.1
23060	ZNF609	PHH:4	0.588476	A.II.b.1
7008	TEF	PHH:4	0.475183	A.II.b.1
10010	TANK	PHH:258	0.776214	A.II.b.1
6667	SP1	PHH:334	0.788321	A.II.b.1
10336	PCGF3	PHH:4	0.352317	A.II.b.1
80351	TNKS2	PHH:258	0.778605	A.II.b.1
23368	PPP1R13B	PHH:4	0.31882	A.II.b.1
91151	TIGD7	PHH:4	0.306937	A.II.b.1
54882	ANKHD1	PHH:4	0.570212	A.II.b.1
1459	CSNK2A2	PHH:4	0.399775	A.II.b.1
23345	SYNE1	PHH:4	0.151943	A.II.b.1
9904	RBM19	PHH:4	0.222691	A.II.b.1
9295	SRSF11	PHH:4	0.370137	A.II.b.1
55773	TBC1D23	PHH:4	0.286853	A.II.b.1
5734	PTGER4	PHH:4	0.363927	A.II.b.1
23483	TGDS	PHH:4	0.391231	A.II.b.1
9923	ZBTB40	PHH:4	0.525693	A.II.b.1
129685	TAF8	PHH:4	0.410903	A.II.b.1
836	CASP3	PHH:4	0.577017	A.II.b.1
7528	YY1	PHH:4	0.565095	A.II.b.1
51588	PIAS4	PHH:4	0.48184	A.II.b.1
7404	UTY	PHH:4	0.244503	A.II.b.1
896	CCND3	PHH:4	-0.311201	A.II.b.1
4850	CNOT4	PHH:4	0.63976	A.II.b.1
7564	ZNF16	PHH:4	0.373461	A.II.b.1
166793	ZBTB49	PHH:4	0.460667	A.II.b.1
80778	ZNF34	PHH:4	0.456032	A.II.b.1
51244	CCDC174	PHH:4	0.66187	A.II.b.1
57708	MIER1	PHH:4	0.596597	A.II.b.1
1659	DHX8	PHH:4	0.472378	A.II.b.1
51375	SNX7	PHH:4	-0.360516	A.II.b.1
23524	SRRM2	PHH:4	0.427361	A.II.b.1
6314	ATXN7	PHH:4	0.51523	A.II.b.1
9860	LRIG2	PHH:4	0.385781	A.II.b.1
57459	GATAD2B	PHH:4	0.497245	A.II.b.1
10645	CAMKK2	PHH:4	-0.418613	A.II.b.1
7323	UBE2D3	PHH:4	0.148246	A.II.b.1
6668	SP2	PHH:4	0.319763	A.II.b.1
57585	CRAMP1	PHH:4	0.366788	A.II.b.1
84079	ANKRD27	PHH:99	0.770039	A.II.b.1
23054	NCOA6	PHH:380	0.747119	A.II.b.1
54840	APTX	PHH:4	0.0623377	A.II.b.1
9647	PPM1F	PHH:4	-0.402137	A.II.b.1
80742	PRR3	PHH:4	-0.216944	A.II.b.1
5885	RAD21	PHH:4	0.403603	A.II.b.1
138050	HGSNAT	PHH:4	-0.36541	A.II.b.1
64852	TUT1	PHH:4	0.281772	A.II.b.1
286053	NSMCE2	PHH:4	0.23523	A.II.b.1
5108	PCM1	PHH:4	-0.418098	A.II.b.1
10395	DLC1	PHH:4	0.239414	A.II.b.1
7789	ZXDA	PHH:4	0.455068	A.II.b.1
6322	SCML1	PHH:4	0.326267	A.II.b.1
8649	LAMTOR3	PHH:4	0.348004	A.II.b.1
9767	JADE3	PHH:4	0.41928	A.II.b.1
4982	TNFRSF11B	PHH:4	0.125753	A.II.b.1
219333	USP12	PHH:4	0.351038	A.II.b.1
79089	TMUB2	PHH:4	0.232901	A.II.b.1
60313	GPBP1L1	PHH:4	0.546307	A.II.b.1
55114	ARHGAP17	PHH:4	0.399933	A.II.b.1
90678	LRSAM1	PHH:4	-0.344528	A.II.b.1
54726	OTUD4	PHH:4	0.329058	A.II.b.1
8073	PTP4A2	PHH:4	0.215692	A.II.b.1
8036	SHOC2	PHH:4	0.696403	A.II.b.1
25831	HECTD1	PHH:286	0.807501	A.II.b.1
55810	FOXJ2	PHH:4	0.528657	A.II.b.1
2549	GAB1	PHH:130	0.718703	A.II.b.1
254048	UBN2	PHH:4	0.496704	A.II.b.1
7005	TEAD3	PHH:4	0.174865	A.II.b.1
55353	LAPTM4B	PHH:4	-0.318661	A.II.b.1
257397	TAB3	PHH:4	0.345797	A.II.b.1
140862	ISM1	PHH:4	-0.236518	A.II.b.1
80223	RAB11FIP1	PHH:4	0.312843	A.II.b.1
8862	APLN	PHH:4	-0.297093	A.II.b.1
10228	STX6	PHH:4	0.392133	A.II.b.1
64773	PCED1A	PHH:4	-0.276758	A.II.b.1
23265	EXOC7	PHH:4	-0.345683	A.II.b.1
100381270	ZBED6	PHH:4	0.324392	A.II.b.1
9474	ATG5	PHH:4	0.498544	A.II.b.1
11334	TUSC2	PHH:4	-0.187565	A.II.b.1
126669	SHE	PHH:4	-0.230393	A.II.b.1
25942	SIN3A	PHH:4	0.466062	A.II.b.1
142891	SAMD8	PHH:4	0.581688	A.II.b.1
11083	DIDO1	PHH:314	0.6073	A.II.b.1
7189	TRAF6	PHH:4	0.587353	A.II.b.1
26043	UBXN7	PHH:334	0.778541	A.II.b.1
2055	CLN8	PHH:380	0.693275	A.II.b.1
114799	ESCO1	PHH:4	0.623202	A.II.b.1
64645	MFSD14A	PHH:172	0.74764	A.II.b.1
9541	CIR1	PHH:4	0.44006	A.II.b.1
65125	WNK1	PHH:286	0.657041	A.II.b.1
113419	TEX261	PHH:4	-0.230744	A.II.b.1
10006	ABI1	PHH:4	0.590846	A.II.b.1
3654	IRAK1	PHH:4	-0.201176	A.II.b.1
6654	SOS1	PHH:92	0.669638	A.II.b.1
6146	RPL22	PHH:92	-0.641627	A.II.b.1
64224	HERPUD2	PHH:99	0.711768	A.II.b.1
148022	TICAM1	PHH:4	0.440116	A.II.b.1
5290	PIK3CA	PHH:99	0.66705	A.II.b.1
3795	KHK	PHH:4	-0.394428	A.II.b.1
64420	SUSD1	PHH:4	0.245855	A.II.b.1
10818	FRS2	PHH:4	0.56114	A.II.b.1
136647	MPLKIP	PHH:4	0.23189	A.II.b.1
7321	UBE2D1	PHH:4	0.546162	A.II.b.1
8195	MKKS	PHH:4	0.116798	A.II.b.1
5597	MAPK6	PHH:4	0.523049	A.II.b.1
8816	DCAF5	PHH:4	0.365164	A.II.b.1
221178	SPATA13	PHH:4	0.433171	A.II.b.1
10892	MALT1	PHH:92	0.545217	A.II.b.1
9798	IST1	PHH:4	0.635223	A.II.b.1
54542	RC3H2	PHH:4	0.250502	A.II.b.1
23248	RPRD2	PHH:4	0.450381	A.II.b.1
4299	AFF1	PHH:4	0.423801	A.II.b.1
2969	GTF2I	PHH:4	-0.350496	A.II.b.1
388566	ZNF470	PHH:4	0.196253	A.II.b.1
79815	NIPAL2	PHH:4	-0.428503	A.II.b.1
80829	ZFP91	PHH:4	0.44243	A.II.b.1
84886	C1orf198	PHH:4	0.478918	A.II.b.1
55748	CNDP2	PHH:4	-0.325047	A.II.b.1
9466	IL27RA	PHH:4	-0.315848	A.II.b.1
55626	AMBRA1	PHH:4	0.488109	A.II.b.1
57584	ARHGAP21	PHH:4	0.338145	A.II.b.1
219931	TPCN2	PHH:4	-0.406958	A.II.b.1
55506	H2AFY2	PHH:286	-0.505152	A.II.b.1
463	ZFHX3	PHH:4	0.358717	A.II.b.1
10126	DNAL4	PHH:4	0.151999	A.II.b.1
291	SLC25A4	PHH:4	-0.333668	A.II.b.1
5566	PRKACA	PHH:4	-0.267195	A.II.b.1
4775	NFATC3	PHH:92	0.670252	A.II.b.1
729830	FAM160A1	PHH:172	0.687694	A.II.b.1
8500	PPFIA1	PHH:286	0.805162	A.II.b.1
5412	UBL3	PHH:4	0.387066	A.II.b.1
375346	TMEM110	PHH:4	-0.280027	A.II.b.1
56888	KCMF1	PHH:4	0.436461	A.II.b.1
3175	ONECUT1	PHH:4	-0.23404	A.II.b.1
9658	ZNF516	PHH:172	0.633302	A.II.b.1
51665	ASB1	PHH:4	0.398564	A.II.b.1
83693	HSDL1	PHH:99	0.647959	A.II.b.1
167227	DCP2	PHH:4	0.253088	A.II.b.1
121665	SPPL3	PHH:4	0.655142	A.II.b.1
64793	CEP85	PHH:4	0.458263	A.II.b.1
582	BBS1	PHH:4	-0.362303	A.II.b.1
9414	TJP2	PHH:4	0.252469	A.II.b.1
284996	RNF149	PHH:4	0.32323	A.II.b.1
81037	CLPTM1L	PHH:4	-0.465524	A.II.b.1
148362	BROX	PHH:4	0.381737	A.II.b.1
161176	SYNE3	PHH:4	0.258977	A.II.b.1
9862	MED24	PHH:4	-0.40315	A.II.b.1
29935	RPA4	PHH:4	0.245933	A.II.b.1
54453	RIN2	PHH:4	-0.0946981	A.II.b.1
8330	HIST1H2AK	PHH:4	0.196729	A.II.b.1
10749	KIF1C	PHH:4	-0.385818	A.II.b.1
8863	PER3	PHH:4	0.286297	A.II.b.1
9701	PPP6R2	PHH:4	-0.214677	A.II.b.1
79831	KDM8	PHH:4	-0.403234	A.II.b.1
285346	ZNF852	PHH:4	0.427641	A.II.b.1
154881	KCTD7	PHH:4	0.400722	A.II.b.1
81577	GFOD2	PHH:130	0.649524	A.II.b.1
54993	ZSCAN2	PHH:4	0.28079	A.II.b.1
51277	DNAJC27	PHH:4	0.365065	A.II.b.1
5316	PKNOX1	PHH:4	0.230954	A.II.b.1
91750	LIN52	PHH:4	0.360985	A.II.b.1
7923	HSD17B8	PHH:92	-0.595921	A.II.b.1
81876	RAB1B	PHH:4	-0.181903	A.II.b.1
93986	FOXP2	PHH:4	0.342365	A.II.b.1
221400	TDRD6	PHH:4	0.19015	A.II.b.1
27324	TOX3	PHH:248	0.731922	A.II.b.2.i
54206	ERRFI1	PHH:158	0.68861	A.II.b.2.i
83742	MARVELD1	PHH:248	-0.456989	A.II.b.2.i
221079	ARL5B	PHH:392	0.780755	A.II.b.2.i
9451	EIF2AK3	PHH:392	0.778439	A.II.b.2.i
3491	CYR61	PHH:158	0.728066	A.II.b.2.i
65983	GRAMD3	PHH:232	0.767768	A.II.b.2.i
1998	ELF2	PHH:232	0.776301	A.II.b.2.i
1843	DUSP1	PHH:158	0.855412	A.II.b.2.i
54861	SNRK	PHH:232	0.754106	A.II.b.2.i
7538	ZFP36	PHH:158	0.604863	A.II.b.2.i
113402	SFT2D1	PHH:117	0.76545	A.II.b.2.i
29994	BAZ2B	PHH:117	0.781076	A.II.b.2.i
4170	MCL1	PHH:117	0.754762	A.II.b.2.i
54407	SLC38A2	PHH:117	0.839036	A.II.b.2.i
94134	ARHGAP12	PHH:117	0.790118	A.II.b.2.i
57630	SH3RF1	PHH:117	0.717255	A.II.b.2.i
868	CBLB	PHH:248	0.795621	A.II.b.2.i
2908	NR3C1	PHH:248	0.825699	A.II.b.2.i
23369	PUM2	PHH:117	0.870056	A.II.b.2.i
4609	MYC	PHH:158	0.817375	A.II.b.2.i
23143	LRCH1	PHH:117	0.633691	A.II.b.2.i
51186	TCEAL9	PHH:392	0.698546	A.II.b.2.i
196	AHR	PHH:248	0.821676	A.II.b.2.i
10221	TRIB1	PHH:117	0.632852	A.II.b.2.i
1316	KLF6	PHH:158	0.845059	A.II.b.2.i
25976	TIPARP	PHH:158	0.774909	A.II.b.2.i
1997	ELF1	PHH:232	0.821846	A.II.b.2.i
55904	KMT2E	PHH:232	0.811776	A.II.b.2.i
200734	SPRED2	PHH:117	0.762536	A.II.b.2.i
91574	C12orf65	PHH:117	0.656288	A.II.b.2.i
2308	FOXO1	PHH:158	0.592151	A.II.b.2.i
55030	FBXO34	PHH:232	0.818091	A.II.b.2.i
25897	RNF19A	PHH:232	0.727441	A.II.b.2.i
9819	TSC22D2	PHH:158	0.670604	A.II.b.2.i
7855	FZD5	PHH:248	0.725202	A.II.b.2.i
26224	FBXL3	PHH:232	0.778885	A.II.b.2.i
3725	JUN	PHH:158	0.672926	A.II.b.2.i
92421	CHMP4C	PHH:392	0.687702	A.II.b.2.i
375061	FAM89A	PHH:248	-0.375331	A.II.b.2.i
23548	TTC33	PHH:392	0.699451	A.II.b.2.i
311	ANXA11	PHH:117	-0.457202	A.II.b.2.i
182	JAG1	PHH:369	0.852592	A.II.b.2.ii
79660	PPP1R3B	PHH:369	0.768557	A.II.b.2.ii
8412	BCAR3	PHH:369	0.857413	A.II.b.2.ii
6498	SKIL	PHH:371	0.783568	A.II.b.2.ii
8204	NRIP1	PHH:371	0.762852	A.II.b.2.ii
1462	VCAN	PHH:371	0.678874	A.II.b.2.ii
51523	CXXC5	PHH:289	0.644909	A.II.b.2.ii
8609	KLF7	PHH:371	0.787461	A.II.b.2.ii
4092	SMAD7	PHH:369	0.75401	A.II.b.2.ii
253260	RICTOR	PHH:210	0.821998	A.II.b.2.ii
22882	ZHX2	PHH:193	0.682332	A.II.b.2.ii
6249	CLIP1	PHH:193	0.757628	A.II.b.2.ii
7204	TRIO	PHH:210	0.771538	A.II.b.2.ii
23150	FRMD4B	PHH:371	0.576832	A.II.b.2.ii
57553	MICAL3	PHH:289	0.727163	A.II.b.2.ii
6934	TCF7L2	PHH:193	0.755076	A.II.b.2.ii
23002	DAAM1	PHH:210	0.73962	A.II.b.2.ii
10579	TACC2	PHH:193	0.756183	A.II.b.2.ii
10746	MAP3K2	PHH:289	0.81251	A.II.b.2.ii
9306	SOCS6	PHH:193	0.742665	A.II.b.2.ii
23499	MACF1	PHH:210	0.735135	A.II.b.2.ii
23506	GLTSCR1L	PHH:193	0.813346	A.II.b.2.ii
57478	USP31	PHH:289	0.712936	A.II.b.2.ii
11214	AKAP13	PHH:210	0.763515	A.II.b.2.ii
57178	ZMIZ1	PHH:289	0.783803	A.II.b.2.ii
7494	XBP1	PHH:193	0.611495	A.II.b.2.ii
64083	GOLPH3	PHH:193	0.73991	A.II.b.2.ii
55914	ERBIN	PHH:193	0.727633	A.II.b.2.ii
23075	SWAP70	PHH:210	0.646913	A.II.b.2.ii
1523	CUX1	PHH:210	0.637384	A.II.b.2.ii
160851	DGKH	PHH:210	0.659078	A.II.b.2.ii
7082	TJP1	PHH:289	0.65626	A.II.b.2.ii
128710	SLX4IP	PHH:369	0.645154	A.II.b.2.ii
8991	SELENBP1	PHH:80	0.727269	B.I.a
55325	UFSP2	PHH:316	0.745514	B.I.a
64080	RBKS	PHH:80	0.808924	B.I.a
196743	PAOX	PHH:80	0.655208	B.I.a
4285	MIPEP	PHH:316	0.761898	B.I.a
30	ACAA1	PHH:80	0.77763	B.I.a
51098	IFT52	PHH:316	0.748433	B.I.a
51019	WASHC3	PHH:80	0.707537	B.I.a
2954	GSTZ1	PHH:156	0.800181	B.I.a
57804	POLD4	PHH:156	0.653993	B.I.a
9380	GRHPR	PHH:80	0.778653	B.I.a
27109	ATP5S	PHH:188	0.706349	B.I.a
79814	AGMAT	PHH:80	0.792906	B.I.a
79763	ISOC2	PHH:156	0.76659	B.I.a
2184	FAH	PHH:80	0.726901	B.I.a
10591	DNPH1	PHH:156	0.776107	B.I.a
27077	B9D1	PHH:156	0.735498	B.I.a
51084	CRYL1	PHH:80	0.751714	B.I.a
92840	REEP6	PHH:80	0.791152	B.I.a
619208	FAM229B	PHH:316	0.734051	B.I.a
1069	CETN2	PHH:175	0.789515	B.I.a
51643	TMBIM4	PHH:175	0.661349	B.I.a
2109	ETFB	PHH:156	0.792534	B.I.a
85437	ZCRB1	PHH:175	0.607489	B.I.a
55848	PLGRKT	PHH:188	0.706742	B.I.a
26355	FAM162A	PHH:80	0.695779	B.I.a
6302	TSPAN31	PHH:188	0.708006	B.I.a
4190	MDH1	PHH:80	0.802864	B.I.a
4329	ALDH6A1	PHH:175	0.75461	B.I.a
8678	BECN1	PHH:188	0.711774	B.I.a
9946	CRYZL1	PHH:316	0.817106	B.I.a
51660	MPC1	PHH:175	0.653325	B.I.a
7385	UQCRC2	PHH:188	0.741903	B.I.a
112942	CFAP36	PHH:175	0.716001	B.I.a
2990	GUSB	PHH:175	0.618387	B.I.a
26123	TCTN3	PHH:316	0.795644	B.I.a
5191	PEX7	PHH:188	0.661624	B.I.a
4701	NDUFA7	PHH:80	0.686651	B.I.a
100506144	TMEM35B	PHH:156	0.689255	B.I.a
27068	PPA2	PHH:188	0.733365	B.I.a
56267	KYAT3	PHH:188	0.676329	B.I.a
550643	NBDY	PHH:175	0.551389	B.I.a
25814	ATXN10	PHH:188	0.605711	B.I.a
171425	CLYBL	PHH:175	0.693397	B.I.a
80279	CDK5RAP3	PHH:175	0.6124	B.I.a
54059	YBEY	PHH:302	0.720572	B.I.a
10654	PMVK	PHH:80	0.733539	B.I.a
51300	TIMMDC1	PHH:302	0.763482	B.I.a
25979	DHRS7B	PHH:156	0.788494	B.I.a
55860	ACTR10	PHH:302	0.653932	B.I.a
22921	MSRB2	PHH:302	0.688229	B.I.a
154467	CCDC167	PHH:156	0.671734	B.I.a
5777	PTPN6	PHH:80	0.369878	B.I.a
5510	PPP1R7	PHH:302	0.750371	B.I.a
8228	PNPLA4	PHH:302	0.71142	B.I.a
64374	SIL1	PHH:156	0.773965	B.I.a
8536	CAMK1	PHH:80	0.415697	B.I.a
147965	FAM98C	PHH:181	0.606173	B.I.b.1
10791	VAMP5	PHH:113	0.650851	B.I.b.1
374291	NDUFS7	PHH:113	0.663041	B.I.b.1
140465	MYL6B	PHH:181	0.652916	B.I.b.1
6150	MRPL23	PHH:113	0.775712	B.I.b.1
1460	CSNK2B	PHH:181	0.680453	B.I.b.1
4255	MGMT	PHH:133	0.739985	B.I.b.1
7264	TSTA3	PHH:181	0.770399	B.I.b.1
79004	CUEDC2	PHH:113	0.811777	B.I.b.1
25915	NDUFAF3	PHH:133	0.797627	B.I.b.1
51248	PDZD11	PHH:113	0.712542	B.I.b.1
1666	DECR1	PHH:113	0.69474	B.I.b.1
23474	ETHE1	PHH:133	0.73499	B.I.b.1
56954	NIT2	PHH:113	0.701399	B.I.b.1
282969	FUOM	PHH:133	0.704912	B.I.b.1
517	ATP5G2	PHH:133	0.782874	B.I.b.1
6834	SURF1	PHH:397	0.739654	B.I.b.1
4716	NDUFB10	PHH:113	0.735252	B.I.b.1
7001	PRDX2	PHH:113	0.690558	B.I.b.1
3421	IDH3G	PHH:113	0.777075	B.I.b.1
64960	MRPS15	PHH:113	0.730445	B.I.b.1
1155	TBCB	PHH:133	0.67169	B.I.b.1
8192	CLPP	PHH:113	0.753589	B.I.b.1
6881	TAF10	PHH:181	0.752858	B.I.b.1
27243	CHMP2A	PHH:133	0.691304	B.I.b.1
29082	CHMP4A	PHH:133	0.684984	B.I.b.1
60314	C12orf10	PHH:181	0.669666	B.I.b.1
6284	S100A13	PHH:397	0.729373	B.I.b.1
25864	ABHD14A	PHH:397	0.6355	B.I.b.1
51226	COPZ2	PHH:397	0.711785	B.I.b.1
91689	SMDT1	PHH:397	0.800973	B.I.b.1
5438	POLR2I	PHH:181	0.786071	B.I.b.1
84269	CHCHD5	PHH:133	0.774863	B.I.b.1
84326	METTL26	PHH:133	0.74692	B.I.b.1
126003	TRAPPC5	PHH:133	0.678852	B.I.b.1
122704	MRPL52	PHH:181	0.780663	B.I.b.1
51506	UFC1	PHH:113	0.644259	B.I.b.1
4201	MEA1	PHH:181	0.680237	B.I.b.1
84064	HDHD2	PHH:32	0.785345	B.I.b.2
27165	GLS2	PHH:164	0.630891	B.I.b.2
400569	MED11	PHH:154	0.75428	B.I.b.2
9200	HACD1	PHH:32	0.418012	B.I.b.2
28982	FLVCR1	PHH:32	-0.355926	B.I.b.2
3145	HMBS	PHH:32	0.781497	B.I.b.2
54938	SARS2	PHH:345	0.765845	B.I.b.2
9552	SPAG7	PHH:154	0.758138	B.I.b.2
11284	PNKP	PHH:250	0.816491	B.I.b.2
54987	C1orf123	PHH:154	0.777292	B.I.b.2
29085	PHPT1	PHH:154	0.792114	B.I.b.2
8625	RFXANK	PHH:33	0.547338	B.I.b.2
2937	GSS	PHH:32	0.773944	B.I.b.2
327	APEH	PHH:32	0.782203	B.I.b.2
10069	RWDD2B	PHH:33	0.787565	B.I.b.2
7260	TSSC1	PHH:32	0.755102	B.I.b.2
55850	USE1	PHH:345	0.80479	B.I.b.2
285148	IAH1	PHH:154	0.721826	B.I.b.2
79703	C11orf80	PHH:32	0.434551	B.I.b.2
5096	PCCB	PHH:32	0.798303	B.I.b.2
51021	MRPS16	PHH:33	0.773667	B.I.b.2
5192	PEX10	PHH:250	0.763243	B.I.b.2
51103	NDUFAF1	PHH:33	0.29462	B.I.b.2
25839	COG4	PHH:32	0.599315	B.I.b.2
64210	MMS19	PHH:32	0.567173	B.I.b.2
79641	ROGDI	PHH:32	0.411949	B.I.b.2
84964	ALKBH6	PHH:164	0.59717	B.I.b.2
283377	SPRYD4	PHH:164	0.818114	B.I.b.2
84284	NTPCR	PHH:164	0.811577	B.I.b.2
55163	PNPO	PHH:164	0.764683	B.I.b.2
28958	COA3	PHH:164	0.660689	B.I.b.2
84319	CMSS1	PHH:33	0.346515	B.I.b.2
57143	ADCK1	PHH:154	0.401909	B.I.b.2
84303	CHCHD6	PHH:33	0.480904	B.I.b.2
85395	FAM207A	PHH:97	0.641206	B.I.b.2
26121	PRPF31	PHH:97	0.721946	B.I.b.2
3396	MRPL58	PHH:97	0.762043	B.I.b.2
51081	MRPS7	PHH:97	0.774664	B.I.b.2
78988	MRPL57	PHH:33	0.838117	B.I.b.2
79087	ALG12	PHH:32	0.536749	B.I.b.2
28976	ACAD9	PHH:32	0.760678	B.I.b.2
10295	BCKDK	PHH:250	0.785209	B.I.b.2
4350	MPG	PHH:250	0.752279	B.I.b.2
55152	DALRD3	PHH:250	0.773991	B.I.b.2
28988	DBNL	PHH:250	0.752488	B.I.b.2
128240	NAXE	PHH:154	0.794652	B.I.b.2
10120	ACTR1B	PHH:32	0.768766	B.I.b.2
9784	SNX17	PHH:32	0.772847	B.I.b.2
8842	PROM1	PHH:32	-0.231213	B.I.b.2
100137047	JMJD7	PHH:33	0.536706	B.I.b.2
5092	PCBD1	PHH:33	0.556121	B.I.b.2
284106	CISD3	PHH:32	0.406262	B.I.b.2
25996	REXO2	PHH:32	0.458099	B.I.b.2
57474	ZNF490	PHH:32	-0.242987	B.I.b.2
116540	MRPL53	PHH:154	0.655918	B.I.b.2
154791	FMC1	PHH:33	0.361178	B.I.b.2
51650	MRPS33	PHH:33	0.861295	B.I.b.2
152100	CMC1	PHH:33	0.577996	B.I.b.2
89891	WDR34	PHH:164	0.726012	B.I.b.2
5875	RABGGTA	PHH:164	0.605513	B.I.b.2
60509	AGBL5	PHH:32	0.31095	B.I.b.2
79033	ERI3	PHH:33	0.443708	B.I.b.2
93343	MVB12A	PHH:164	0.712484	B.I.b.2
5702	PSMC3	PHH:97	0.704292	B.I.b.2
10669	CGREF1	PHH:32	0.317803	B.I.b.2
54973	INTS11	PHH:32	0.506817	B.I.b.2
57128	LYRM4	PHH:33	0.424056	B.I.b.2
5245	PHB	PHH:97	0.691293	B.I.b.2
27247	NFU1	PHH:33	0.70412	B.I.b.2
79058	ASPSCR1	PHH:33	0.467345	B.I.b.2
5571	PRKAG1	PHH:33	0.656076	B.I.b.2
284370	ZNF615	PHH:32	-0.393567	B.I.b.2
1207	CLNS1A	PHH:33	0.668678	B.I.b.2
151258	SLC38A11	PHH:33	-0.248257	B.I.b.2
28989	NTMT1	PHH:97	0.677744	B.I.b.2
26298	EHF	PHH:33	-0.319314	B.I.b.2
5269	SERPINB6	PHH:33	0.598716	B.I.b.2
55486	PARL	PHH:97	0.714598	B.I.b.2
54960	GEMIN8	PHH:33	0.498475	B.I.b.2
83443	SF3B5	PHH:33	0.678585	B.I.b.2
79178	THTPA	PHH:33	0.516084	B.I.b.2
55101	ATP5SL	PHH:33	0.466325	B.I.b.2
10806	SDCCAG8	PHH:33	0.417596	B.I.b.2
29095	ORMDL2	PHH:154	0.75192	B.I.b.2
116541	MRPL54	PHH:345	0.844783	B.I.b.2
84277	DNAJC30	PHH:33	0.557578	B.I.b.2
50813	COPS7A	PHH:164	0.622254	B.I.b.2
219927	MRPL21	PHH:97	0.778636	B.I.b.2
55644	OSGEP	PHH:97	0.696616	B.I.b.2
51102	MECR	PHH:32	0.528782	B.I.b.2
92170	MTG1	PHH:32	0.646407	B.I.b.2
28952	CCDC22	PHH:33	0.538657	B.I.b.2
115939	TSR3	PHH:32	0.513261	B.I.b.2
92259	MRPS36	PHH:33	0.287019	B.I.b.2
11243	PMF1	PHH:345	0.735369	B.I.b.2
729991	BORCS8	PHH:33	0.674186	B.I.b.2
2068	ERCC2	PHH:250	0.639345	B.I.b.2
57418	WDR18	PHH:97	0.685096	B.I.b.2
91408	BTF3L4	PHH:32	-0.334748	B.I.b.2
64978	MRPL38	PHH:32	0.499748	B.I.b.2
30968	STOML2	PHH:97	0.81341	B.I.b.2
10227	MFSD10	PHH:97	0.390987	B.I.b.2
24139	EML2	PHH:32	0.425966	B.I.b.2
22980	TCF25	PHH:345	0.769179	B.I.b.2
192286	HIGD2A	PHH:154	0.755109	B.I.b.2
51466	EVL	PHH:53	0.706638	B.II.a
3913	LAMB2	PHH:339	0.771544	B.II.a
6709	SPTAN1	PHH:128	0.763464	B.II.a
5351	PLOD1	PHH:53	0.686798	B.II.a
5339	PLEC	PHH:128	0.681698	B.II.a
23654	PLXNB2	PHH:53	0.616303	B.II.a
949	SCARB1	PHH:53	0.817529	B.II.a
55191	NADSYN1	PHH:339	0.74233	B.II.a
3995	FADS3	PHH:381	0.74797	B.II.a
23061	TBC1D9B	PHH:53	0.674591	B.II.a
613	BCR	PHH:128	0.692731	B.II.a
6238	RRBP1	PHH:339	0.735694	B.II.a
63891	RNF123	PHH:128	0.721143	B.II.a
1639	DCTN1	PHH:128	0.732975	B.II.a
9780	PIEZO1	PHH:128	0.623823	B.II.a
166	AES	PHH:53	0.7012	B.II.a
823	CAPN1	PHH:53	0.772037	B.II.a
93185	IGSF8	PHH:145	0.602773	B.II.a
7297	TYK2	PHH:53	0.586684	B.II.a
1173	AP2M1	PHH:203	0.718098	B.II.a
1487	CTBP1	PHH:145	0.733947	B.II.a
4833	NME4	PHH:53	0.726845	B.II.a
5654	HTRA1	PHH:53	0.693561	B.II.a
5127	CDK16	PHH:203	0.691538	B.II.a
83605	CCM2	PHH:203	0.765291	B.II.a
223	ALDH9A1	PHH:53	0.551611	B.II.a
2771	GNAI2	PHH:203	0.696614	B.II.a
23400	ATP13A2	PHH:203	0.579481	B.II.a
58485	TRAPPC1	PHH:53	0.669253	B.II.a
29780	PARVB	PHH:53	0.692955	B.II.a
1727	CYB5R3	PHH:381	0.817366	B.II.a
10494	STK25	PHH:145	0.723024	B.II.a
64787	EPS8L2	PHH:381	0.810605	B.II.a
4641	MYO1C	PHH:53	0.617485	B.II.a
8907	AP1M1	PHH:145	0.653599	B.II.a
10280	SIGMAR1	PHH:145	0.750018	B.II.a
84514	GHDC	PHH:53	0.598694	B.II.a
10908	PNPLA6	PHH:128	0.725825	B.II.a
404093	CUEDC1	PHH:53	0.480988	B.II.a
10072	DPP3	PHH:203	0.668047	B.II.a
7094	TLN1	PHH:128	0.671209	B.II.a
79874	RABEP2	PHH:203	0.62484	B.II.a
116983	ACAP3	PHH:145	0.648031	B.II.a
2817	GPC1	PHH:145	0.616078	B.II.a
9112	MTA1	PHH:145	0.613303	B.II.a
682	BSG	PHH:381	0.685658	B.II.a
57190	SELENON	PHH:53	0.533149	B.II.a
10554	AGPAT1	PHH:53	0.702036	B.II.a
83642	SELENOO	PHH:145	0.59239	B.II.a
160	AP2A1	PHH:53	0.658279	B.II.a
6598	SMARCB1	PHH:145	0.587763	B.II.a
4898	NRDC	PHH:339	0.704572	B.II.a
53615	MBD3	PHH:145	0.692224	B.II.a
64601	VPS16	PHH:339	0.75798	B.II.a
7317	UBA1	PHH:128	0.808252	B.II.a
7249	TSC2	PHH:128	0.685563	B.II.a
8985	PLOD3	PHH:53	0.584118	B.II.a
7407	VARS	PHH:381	0.675447	B.II.a
116138	KLHDC3	PHH:203	0.533223	B.II.a
8733	GPAA1	PHH:53	0.621034	B.II.a
23324	MAN2B2	PHH:339	0.641207	B.II.a
23193	GANAB	PHH:128	0.624742	B.II.a
5518	PPP2R1A	PHH:203	0.744536	B.II.a
4628	MYH10	PHH:48	0.819878	B.II.b
7464	CORO2A	PHH:191	0.766856	B.II.b
9061	PAPSS1	PHH:48	0.799143	B.II.b
8269	TMEM187	PHH:360	0.727239	B.II.b
5480	PPIC	PHH:360	0.753404	B.II.b
839	CASP6	PHH:48	0.731475	B.II.b
1774	DNASE1L1	PHH:198	0.698915	B.II.b
4351	MPI	PHH:360	0.785184	B.II.b
284611	FAM102B	PHH:191	0.772416	B.II.b
583	BBS2	PHH:191	0.715834	B.II.b
2060	EPS15	PHH:191	0.75034	B.II.b
26035	GLCE	PHH:191	0.765745	B.II.b
6596	HLTF	PHH:48	0.771685	B.II.b
64359	NXN	PHH:191	0.73048	B.II.b
5162	PDHB	PHH:48	0.726653	B.II.b
10314	LANCL1	PHH:48	0.798809	B.II.b
5805	PTS	PHH:48	-0.337736	B.II.b
4048	LTA4H	PHH:48	0.822234	B.II.b
23621	BACE1	PHH:198	0.646448	B.II.b
51374	ATRAID	PHH:360	0.748326	B.II.b
6237	RRAS	PHH:198	0.748461	B.II.b
100133205	LINC00240	PHH:48	-0.288796	B.II.b
2281	FKBP1B	PHH:48	0.46447	B.II.b
78990	OTUB2	PHH:360	0.606494	B.II.b
23135	KDM6B	PHH:48	-0.729631	B.II.b
84287	ZDHHC16	PHH:198	0.773515	B.II.b
92714	ARRDC1	PHH:150	-0.598011	B.II.b
51257	2002-03-01	PHH:198	0.700946	B.II.b
84792	FAM220A	PHH:237	0.711691	B.II.b
79158	GNPTAB	PHH:191	0.793618	B.II.b
9962	SLC23A2	PHH:191	0.686993	B.II.b
4793	NFKBIB	PHH:48	-0.694059	B.II.b
80328	ULBP2	PHH:48	0.413048	B.II.b
55776	SAYSD1	PHH:301	0.796672	B.II.b
81579	PLA2G12A	PHH:237	0.768985	B.II.b
92335	STRADA	PHH:301	0.678689	B.II.b
344595	DUBR	PHH:48	0.577262	B.II.b
253782	CERS6	PHH:48	0.390194	B.II.b
8417	STX7	PHH:191	0.718565	B.II.b
55751	TMEM184C	PHH:237	0.706084	B.II.b
3275	PRMT2	PHH:48	0.460147	B.II.b
2584	GALK1	PHH:198	0.668422	B.II.b
63826	SRR	PHH:48	0.534797	B.II.b
5601	MAPK9	PHH:48	0.697346	B.II.b
345757	FAM174A	PHH:237	0.8345	B.II.b
128346	C1orf162	PHH:150	0.665266	B.II.b
1594	CYP27B1	PHH:150	0.641782	B.II.b
123228	SENP8	PHH:301	0.66058	B.II.b
84315	MON1A	PHH:336	0.744139	B.II.b
57179	KIAA1191	PHH:237	0.721497	B.II.b
4528	MTIF2	PHH:336	0.753513	B.II.b
10445	MCRS1	PHH:336	0.72615	B.II.b
79091	METTL22	PHH:336	0.772788	B.II.b
10330	CNPY2	PHH:336	0.737265	B.II.b
5911	RAP2A	PHH:237	0.732095	B.II.b
7580	ZNF32	PHH:256	0.618863	B.II.b
56971	CEACAM19	PHH:150	0.724081	B.II.b
83549	UCK1	PHH:150	-0.541423	B.II.b
10422	UBAC1	PHH:150	-0.749919	B.II.b
112936	VPS26B	PHH:150	-0.793091	B.II.b
318	NUDT2	PHH:256	0.638968	B.II.b
54879	ST7L	PHH:150	0.636415	B.II.b
4668	NAGA	PHH:198	0.73023	B.II.b
26578	OSTF1	PHH:198	0.598203	B.II.b
4702	NDUFA8	PHH:256	0.74588	B.II.b
219402	MTIF3	PHH:256	0.74335	B.II.b
8933	FAM127A	PHH:198	0.737536	B.II.b
26277	TINF2	PHH:301	0.786043	B.II.b
9620	CELSR1	PHH:48	-0.31572	B.II.b
8574	AKR7A2	PHH:48	0.68747	B.II.b
64975	MRPL41	PHH:256	0.683601	B.II.b
100129361	SMIM10L1	PHH:336	0.48839	B.II.b
122961	ISCA2	PHH:301	0.64032	B.II.b
3386	ICAM4	PHH:150	0.545054	B.II.b
10256	CNKSR1	PHH:48	-0.372878	B.II.b
201475	RAB12	PHH:237	0.499442	B.II.b
23557	SNAPIN	PHH:301	0.789028	B.II.b
55737	VPS35	PHH:48	0.538744	B.II.b
100289097	FRG1CP	PHH:48	0.270788	B.II.b
25851	TECPR1	PHH:150	-0.529667	B.II.b
10423	CDIPT	PHH:237	0.601198	B.II.b
84661	DPY30	PHH:256	0.647896	B.II.b
134492	NUDCD2	PHH:256	0.643099	B.II.b
283131	NEAT1	PHH:186	0.580721	C.I.a.1
23089	PEG10	PHH:211	0.606398	C.I.a.1
152519	NIPAL1	PHH:157	0.51871	C.I.a.1
1030	CDKN2B	PHH:157	0.6043	C.I.a.1
10260	DENND4A	PHH:186	0.755694	C.I.a.1
8411	EEA1	PHH:157	0.734089	C.I.a.1
55814	BDP1	PHH:163	0.724252	C.I.a.1
26046	LTN1	PHH:163	0.717533	C.I.a.1
8925	HERC1	PHH:374	0.777834	C.I.a.1
23527	ACAP2	PHH:318	0.738893	C.I.a.1
57396	CLK4	PHH:157	0.709386	C.I.a.1
5286	PIK3C2A	PHH:318	0.736624	C.I.a.1
492311	IGIP	PHH:374	0.753175	C.I.a.1
29915	HCFC2	PHH:157	0.708729	C.I.a.1
57646	USP28	PHH:211	0.6803	C.I.a.1
5586	PKN2	PHH:163	0.71236	C.I.a.1
55605	KIF21A	PHH:357	0.724283	C.I.a.1
57187	THOC2	PHH:163	0.6316	C.I.a.1
4534	MTM1	PHH:357	0.791766	C.I.a.1
23232	TBC1D12	PHH:357	0.769207	C.I.a.1
9980	DOPEY2	PHH:211	0.581113	C.I.a.1
114134	SLC2A13	PHH:211	0.774723	C.I.a.1
51091	SEPSECS	PHH:186	0.754143	C.I.a.1
6683	SPAST	PHH:318	0.822186	C.I.a.1
54521	WDR44	PHH:157	0.680845	C.I.a.1
374354	NHLRC2	PHH:163	0.683885	C.I.a.1
23355	VPS8	PHH:211	0.65988	C.I.a.1
490	ATP2B1	PHH:318	0.812921	C.I.a.1
55032	SLC35A5	PHH:211	0.727264	C.I.a.1
23390	ZDHHC17	PHH:186	0.550838	C.I.a.1
100505687	LINC00888	PHH:211	0.626609	C.I.a.1
283450	HECTD4	PHH:374	0.715916	C.I.a.1
23200	ATP11B	PHH:318	0.670388	C.I.a.1
5178	PEG3	PHH:211	0.664547	C.I.a.1
8732	RNGTT	PHH:163	0.715506	C.I.a.1
256643	CXorf23	PHH:157	0.683052	C.I.a.1
8473	OGT	PHH:186	0.646414	C.I.a.1
80303	EFHD1	PHH:157	-0.581395	C.I.a.1
10899	JTB	PHH:157	-0.641926	C.I.a.1
8658	TNKS	PHH:374	0.709493	C.I.a.1
254251	LCORL	PHH:357	0.801155	C.I.a.1
51276	ZNF571	PHH:357	0.719766	C.I.a.1
157680	VPS13B	PHH:163	0.608814	C.I.a.1
4763	NF1	PHH:163	0.70844	C.I.a.1
1121	CHM	PHH:186	0.660992	C.I.a.1
7486	WRN	PHH:318	0.680502	C.I.a.1
23413	NCS1	PHH:186	-0.544215	C.I.a.1
153562	MARVELD2	PHH:186	0.518298	C.I.a.1
56946	EMSY	PHH:163	0.67896	C.I.a.1
29937	NENF	PHH:163	-0.628302	C.I.a.1
5337	PLD1	PHH:186	0.675089	C.I.a.1
5638	PRRG1	PHH:157	0.611001	C.I.a.1
55102	ATG2B	PHH:374	0.711376	C.I.a.1
9732	DOCK4	PHH:60	0.780884	C.I.a.2.i
57609	DIP2B	PHH:60	0.773285	C.I.a.2.i
5793	PTPRG	PHH:60	0.487241	C.I.a.2.i
64283	ARHGEF28	PHH:183	0.770844	C.I.a.2.i
59277	NTN4	PHH:288	0.823077	C.I.a.2.i
54629	MINDY2	PHH:116	0.766979	C.I.a.2.i
79605	PGBD5	PHH:60	0.331576	C.I.a.2.i
9397	NMT2	PHH:183	0.715632	C.I.a.2.i
2195	FAT1	PHH:183	0.836993	C.I.a.2.i
79745	CLIP4	PHH:288	0.774906	C.I.a.2.i
121512	FGD4	PHH:61	0.788239	C.I.a.2.i
4281	MID1	PHH:204	0.620834	C.I.a.2.i
3983	ABLIM1	PHH:183	0.823791	C.I.a.2.i
23362	PSD3	PHH:60	0.750641	C.I.a.2.i
84947	SERAC1	PHH:116	0.702582	C.I.a.2.i
54502	RBM47	PHH:61	0.560131	C.I.a.2.i
553115	PEF1	PHH:204	-0.638325	C.I.a.2.i
8491	MAP4K3	PHH:61	0.821271	C.I.a.2.i
8295	TRRAP	PHH:60	0.759002	C.I.a.2.i
10499	NCOA2	PHH:61	0.736782	C.I.a.2.i
10565	ARFGEF1	PHH:61	0.80205	C.I.a.2.i
2494	NR5A2	PHH:61	0.761795	C.I.a.2.i
80205	CHD9	PHH:61	0.710095	C.I.a.2.i
23112	TNRC6B	PHH:183	0.758391	C.I.a.2.i
55667	DENND4C	PHH:61	0.848181	C.I.a.2.i
8754	ADAM9	PHH:288	0.751627	C.I.a.2.i
55288	RHOT1	PHH:61	0.746258	C.I.a.2.i
5921	RASA1	PHH:61	0.821569	C.I.a.2.i
23158	TBC1D9	PHH:60	0.686849	C.I.a.2.i
9748	SLK	PHH:116	0.722126	C.I.a.2.i
7155	TOP2B	PHH:60	0.715341	C.I.a.2.i
23332	CLASP1	PHH:60	0.748377	C.I.a.2.i
23161	SNX13	PHH:60	0.750563	C.I.a.2.i
367	AR	PHH:183	0.76277	C.I.a.2.i
5468	PPARG	PHH:288	0.615492	C.I.a.2.i
7068	THRB	PHH:61	0.656282	C.I.a.2.i
29068	ZBTB44	PHH:116	0.816773	C.I.a.2.i
8994	LIMD1	PHH:60	0.697601	C.I.a.2.i
23365	ARHGEF12	PHH:204	0.773828	C.I.a.2.i
8455	ATRN	PHH:204	0.719588	C.I.a.2.i
9693	RAPGEF2	PHH:60	0.632886	C.I.a.2.i
81846	SBF2	PHH:204	0.677809	C.I.a.2.i
22878	TRAPPC8	PHH:61	0.701245	C.I.a.2.i
394	ARHGAP5	PHH:116	0.748159	C.I.a.2.i
54497	HEATR5B	PHH:61	0.762133	C.I.a.2.i
160518	DENND5B	PHH:61	0.708851	C.I.a.2.i
5934	RBL2	PHH:204	0.696956	C.I.a.2.i
79718	TBL1XR1	PHH:183	0.765731	C.I.a.2.i
79269	DCAF10	PHH:116	0.730058	C.I.a.2.i
115004	MB21D1	PHH:61	-0.267146	C.I.a.2.i
57488	ESYT2	PHH:288	0.717879	C.I.a.2.i
10142	AKAP9	PHH:183	0.50466	C.I.a.2.i
23001	WDFY3	PHH:60	0.722547	C.I.a.2.i
163486	DENND1B	PHH:60	0.566619	C.I.a.2.i
23318	ZCCHC11	PHH:61	0.701483	C.I.a.2.i
84065	TMEM222	PHH:204	-0.812749	C.I.a.2.i
55614	KIF16B	PHH:61	0.578728	C.I.a.2.i
9779	TBC1D5	PHH:204	0.733998	C.I.a.2.i
158405	KIAA1958	PHH:60	0.593348	C.I.a.2.i
100113407	TMEM170B	PHH:116	0.711966	C.I.a.2.i
23243	ANKRD28	PHH:183	0.505873	C.I.a.2.i
56288	PARD3	PHH:60	0.639245	C.I.a.2.i
23081	KDM4C	PHH:61	0.572524	C.I.a.2.i
55213	RCBTB1	PHH:116	0.699922	C.I.a.2.i
11275	KLHL2	PHH:116	0.751468	C.I.a.2.i
157506	RDH10	PHH:116	0.579856	C.I.a.2.i
4591	TRIM37	PHH:204	0.643748	C.I.a.2.i
339745	SPOPL	PHH:116	0.682006	C.I.a.2.i
8086	AAAS	PHH:60	-0.34163	C.I.a.2.i
23291	FBXW11	PHH:60	0.589686	C.I.a.2.i
2632	GBE1	PHH:288	0.719215	C.I.a.2.i
5362	PLXNA2	PHH:60	0.485252	C.I.a.2.i
10299	2006-03-01	PHH:116	0.596715	C.I.a.2.i
4636	MYL5	PHH:60	-0.447609	C.I.a.2.i
144097	C11orf84	PHH:61	-0.356429	C.I.a.2.i
5067	CNTN3	PHH:185	0.792118	C.I.a.2.ii
1368	CPM	PHH:47	0.549883	C.I.a.2.ii
152579	SCFD2	PHH:47	0.780832	C.I.a.2.ii
10082	GPC6	PHH:185	0.743233	C.I.a.2.ii
7402	UTRN	PHH:206	0.793083	C.I.a.2.ii
83734	ATG10	PHH:47	0.752175	C.I.a.2.ii
57706	DENND1A	PHH:47	0.691474	C.I.a.2.ii
323	APBB2	PHH:47	0.781351	C.I.a.2.ii
64754	SMYD3	PHH:47	0.780485	C.I.a.2.ii
83935	TMEM133	PHH:185	0.675688	C.I.a.2.ii
91133	L3MBTL4	PHH:47	0.635524	C.I.a.2.ii
5218	CDK14	PHH:47	0.746898	C.I.a.2.ii
49855	SCAPER	PHH:47	0.619379	C.I.a.2.ii
10243	GPHN	PHH:47	0.679835	C.I.a.2.ii
55100	WDR70	PHH:47	0.704716	C.I.a.2.ii
27436	EML4	PHH:206	0.751713	C.I.a.2.ii
51319	RSRC1	PHH:47	0.634718	C.I.a.2.ii
27010	TPK1	PHH:47	0.794315	C.I.a.2.ii
4026	LPP	PHH:185	0.747123	C.I.a.2.ii
4233	MET	PHH:206	0.777066	C.I.a.2.ii
214	ALCAM	PHH:206	0.739625	C.I.a.2.ii
27067	STAU2	PHH:206	0.713474	C.I.a.2.ii
6310	ATXN1	PHH:267	0.853876	C.I.a.2.ii
23335	WDR7	PHH:47	0.678697	C.I.a.2.ii
51776	MAP3K20	PHH:185	0.652202	C.I.a.2.ii
102	ADAM10	PHH:206	0.854318	C.I.a.2.ii
10150	MBNL2	PHH:206	0.687355	C.I.a.2.ii
6938	TCF12	PHH:267	0.747594	C.I.a.2.ii
5797	PTPRM	PHH:185	0.803663	C.I.a.2.ii
64778	FNDC3B	PHH:267	0.754511	C.I.a.2.ii
60412	EXOC4	PHH:47	0.718721	C.I.a.2.ii
89797	NAV2	PHH:267	0.696842	C.I.a.2.ii
5796	PTPRK	PHH:267	0.80348	C.I.a.2.ii
22926	ATF6	PHH:185	0.742527	C.I.a.2.ii
169792	GLIS3	PHH:267	0.777943	C.I.a.2.ii
1730	DIAPH2	PHH:185	0.693949	C.I.a.2.ii
83989	FAM172A	PHH:47	0.651121	C.I.a.2.ii
22941	SHANK2	PHH:267	0.667899	C.I.a.2.ii
79096	C11orf49	PHH:47	0.598225	C.I.a.2.ii
11124	FAF1	PHH:47	0.803828	C.I.a.2.ii
54901	CDKAL1	PHH:47	0.626832	C.I.a.2.ii
79068	FTO	PHH:47	0.819624	C.I.a.2.ii
221895	JAZF1	PHH:47	0.53757	C.I.a.2.ii
7325	UBE2E2	PHH:47	0.538256	C.I.a.2.ii
8672	EIF4G3	PHH:185	0.627112	C.I.a.2.ii
79823	CAMKMT	PHH:47	0.520806	C.I.a.2.ii
23092	ARHGAP26	PHH:206	0.482277	C.I.a.2.ii
23607	CD2AP	PHH:206	0.444125	C.I.a.2.ii
26953	RANBP6	PHH:5	0.821855	C.I.b.1
64859	NABP1	PHH:5	0.712748	C.I.b.1
89890	KBTBD6	PHH:5	0.821642	C.I.b.1
90627	STARD13	PHH:5	0.68855	C.I.b.1
23283	CSTF2T	PHH:5	0.855477	C.I.b.1
266812	NAP1L5	PHH:5	0.662372	C.I.b.1
83448	PUS7L	PHH:5	0.769434	C.I.b.1
117854	TRIM6	PHH:5	0.628825	C.I.b.1
92935	MARS2	PHH:5	0.873484	C.I.b.1
57102	C12orf4	PHH:5	0.680079	C.I.b.1
114791	TUBGCP5	PHH:5	0.740694	C.I.b.1
3981	LIG4	PHH:5	0.707961	C.I.b.1
5514	PPP1R10	PHH:5	0.469538	C.I.b.1
6432	SRSF7	PHH:5	0.584331	C.I.b.1
100506668	NRAV	PHH:5	0.57712	C.I.b.1
116143	WDR92	PHH:5	0.665507	C.I.b.1
92342	METTL18	PHH:5	0.7854	C.I.b.1
51095	TRNT1	PHH:5	0.710184	C.I.b.1
26098	EDRF1	PHH:5	0.667182	C.I.b.1
25940	FAM98A	PHH:5	0.681378	C.I.b.1
344838	PAQR9	PHH:5	0.675766	C.I.b.1
51603	METTL13	PHH:5	0.726539	C.I.b.1
80746	TSEN2	PHH:5	0.746485	C.I.b.1
57002	YAE1D1	PHH:5	0.758018	C.I.b.1
5378	PMS1	PHH:5	0.696306	C.I.b.1
221302	ZUFSP	PHH:5	0.542012	C.I.b.1
55170	PRMT6	PHH:5	0.72964	C.I.b.1
9456	HOMER1	PHH:5	0.443108	C.I.b.1
79833	GEMIN6	PHH:5	0.754186	C.I.b.1
54811	ZNF562	PHH:5	0.470422	C.I.b.1
9194	SLC16A7	PHH:5	0.260342	C.I.b.1
91419	ATP23	PHH:5	0.601645	C.I.b.1
79810	PTCD2	PHH:5	0.589521	C.I.b.1
121642	ALKBH2	PHH:5	0.56556	C.I.b.1
79828	METTL8	PHH:5	0.604787	C.I.b.1
153769	SH3RF2	PHH:5	0.409217	C.I.b.1
152518	NFXL1	PHH:308	0.735842	C.I.b.1
10625	IVNS1ABP	PHH:5	0.619031	C.I.b.1
22796	COG2	PHH:5	0.715023	C.I.b.1
8187	ZNF239	PHH:5	0.564204	C.I.b.1
2627	GATA6	PHH:5	0.584261	C.I.b.1
54619	CCNJ	PHH:5	0.618808	C.I.b.1
4212	MEIS2	PHH:5	0.568324	C.I.b.1
2188	FANCF	PHH:5	0.753423	C.I.b.1
9424	KCNK6	PHH:5	0.275179	C.I.b.1
124808	CCDC43	PHH:5	0.78708	C.I.b.1
144577	C12orf66	PHH:308	0.803287	C.I.b.1
128061	C1orf131	PHH:5	0.835411	C.I.b.1
119392	SFR1	PHH:5	0.62991	C.I.b.1
79738	BBS10	PHH:5	0.628567	C.I.b.1
7185	TRAF1	PHH:5	0.490089	C.I.b.1
146923	RUNDC1	PHH:5	0.566685	C.I.b.1
9994	CASP8AP2	PHH:5	0.512209	C.I.b.1
60526	LDAH	PHH:308	0.735636	C.I.b.1
9678	PHF14	PHH:5	0.498111	C.I.b.1
138716	RPP25L	PHH:132	0.725779	C.I.b.1
400657	LINC00909	PHH:363	0.828697	C.I.b.1
51020	HDDC2	PHH:5	0.580358	C.I.b.1
7562	ZNF708	PHH:5	0.566063	C.I.b.1
10001	MED6	PHH:5	0.593153	C.I.b.1
83759	RBM4B	PHH:5	0.326303	C.I.b.1
29843	SENP1	PHH:5	0.555732	C.I.b.1
6810	STX4	PHH:5	0.241261	C.I.b.1
7507	XPA	PHH:5	0.518672	C.I.b.1
55632	G2E3	PHH:5	0.535267	C.I.b.1
58486	ZBED5	PHH:5	0.587691	C.I.b.1
375035	SFT2D2	PHH:5	0.183613	C.I.b.1
22856	CHSY1	PHH:5	0.467061	C.I.b.1
7584	ZNF35	PHH:5	0.423923	C.I.b.1
132001	TAMM41	PHH:5	0.356594	C.I.b.1
493911	PHOSPHO2	PHH:132	0.699504	C.I.b.1
221504	ZBTB9	PHH:5	0.510317	C.I.b.1
23314	SATB2	PHH:5	0.475954	C.I.b.1
3093	UBE2K	PHH:5	0.367629	C.I.b.1
5814	PURB	PHH:5	0.477245	C.I.b.1
79066	METTL16	PHH:5	0.7041	C.I.b.1
79830	ZMYM1	PHH:5	0.745291	C.I.b.1
25842	ASF1A	PHH:5	0.559144	C.I.b.1
84437	MSANTD4	PHH:178	0.79619	C.I.b.1
22823	MTF2	PHH:5	0.631151	C.I.b.1
7570	ZNF22	PHH:178	0.680167	C.I.b.1
9382	COG1	PHH:5	0.543779	C.I.b.1
253635	GPATCH11	PHH:5	0.492818	C.I.b.1
54931	TRMT10C	PHH:5	0.772008	C.I.b.1
27340	UTP20	PHH:5	0.644061	C.I.b.1
93134	ZNF561	PHH:5	0.49684	C.I.b.1
140838	NANP	PHH:5	0.516128	C.I.b.1
3612	IMPA1	PHH:5	0.294045	C.I.b.1
9416	DDX23	PHH:5	0.558986	C.I.b.1
55795	PCID2	PHH:5	0.475177	C.I.b.1
55578	SUPT20H	PHH:5	0.587795	C.I.b.1
65080	MRPL44	PHH:5	0.47665	C.I.b.1
10904	BLCAP	PHH:5	0.41694	C.I.b.1
10795	ZNF268	PHH:5	0.623907	C.I.b.1
[truncated: 8,256 more rows]

## Sheet: S3
Table S3. Modules EGs from TG-GATEs dataset.
COMPOUND_TIME_DOSE	COMPOUND_NAME	COMPOUND_abbr	TIME	DOSE_LEVEL	DOSE	DOSE_UNIT	module	pc1_score
DNP_8hr_Low	2,4-DINITROPHENOL	DNP	8	LO	4	uM	PHH:366	0.0527167
DNP_24hr_Low	2,4-DINITROPHENOL	DNP	24	LO	4	uM	PHH:366	0.21119
DNP_8hr_Middle	2,4-DINITROPHENOL	DNP	8	MED	20	uM	PHH:366	-0.172223
DNP_24hr_Middle	2,4-DINITROPHENOL	DNP	24	MED	20	uM	PHH:366	-0.462085
DNP_8hr_High	2,4-DINITROPHENOL	DNP	8	HI	100	uM	PHH:366	-2.60242
DNP_24hr_High	2,4-DINITROPHENOL	DNP	24	HI	100	uM	PHH:366	-0.0655471
2NF_8hr_Low	2-NITROFLUORENE	2NF	8	LO	4	uM	PHH:366	-0.125823
2NF_24hr_Low	2-NITROFLUORENE	2NF	24	LO	4	uM	PHH:366	-0.266364
2NF_8hr_Middle	2-NITROFLUORENE	2NF	8	MED	20	uM	PHH:366	-0.664909
2NF_24hr_Middle	2-NITROFLUORENE	2NF	24	MED	20	uM	PHH:366	0.261447
2NF_8hr_High	2-NITROFLUORENE	2NF	8	HI	100	uM	PHH:366	-0.897503
2NF_24hr_High	2-NITROFLUORENE	2NF	24	HI	100	uM	PHH:366	0.213719
LPS_8hr_Low	LPS	LPS	8	LO	12	ug/mL	PHH:366	-1.3698
LPS_24hr_Low	LPS	LPS	24	LO	12	ug/mL	PHH:366	-0.539499
LPS_8hr_Middle	LPS	LPS	8	MED	60	ug/mL	PHH:366	-1.24911
LPS_24hr_Middle	LPS	LPS	24	MED	60	ug/mL	PHH:366	-0.787105
LPS_8hr_High	LPS	LPS	8	HI	300	ug/mL	PHH:366	-0.871688
LPS_24hr_High	LPS	LPS	24	HI	300	ug/mL	PHH:366	0.152414
MNU_8hr_Low	N-METHYL-N-NITROSOUREA	MNU	8	LO	1200	uM	PHH:366	-1.0498
MNU_24hr_Low	N-METHYL-N-NITROSOUREA	MNU	24	LO	1200	uM	PHH:366	0.172844
MNU_8hr_Middle	N-METHYL-N-NITROSOUREA	MNU	8	MED	6000	uM	PHH:366	-3.21253
MNU_24hr_Middle	N-METHYL-N-NITROSOUREA	MNU	24	MED	6000	uM	PHH:366	2.36638
MNU_8hr_High	N-METHYL-N-NITROSOUREA	MNU	8	HI	10000	uM	PHH:366	-4.03739
MNU_24hr_High	N-METHYL-N-NITROSOUREA	MNU	24	HI	10000	uM	PHH:366	-2.30293
NMOR_8hr_Low	N-NITROSOMORPHOLINE	NMOR	8	LO	400	uM	PHH:366	-0.570543
NMOR_24hr_Low	N-NITROSOMORPHOLINE	NMOR	24	LO	400	uM	PHH:366	0.11764
NMOR_8hr_Middle	N-NITROSOMORPHOLINE	NMOR	8	MED	2000	uM	PHH:366	-0.737141
NMOR_24hr_Middle	N-NITROSOMORPHOLINE	NMOR	24	MED	2000	uM	PHH:366	-0.439777
NMOR_8hr_High	N-NITROSOMORPHOLINE	NMOR	8	HI	10000	uM	PHH:366	-0.374353
NMOR_24hr_High	N-NITROSOMORPHOLINE	NMOR	24	HI	10000	uM	PHH:366	0.423588
TNF_8hr_Low	TNF-ALPHA, RAT	TNF	8	LO	2	ng/mL	PHH:366	-0.435771
TNF_24hr_Low	TNF-ALPHA, RAT	TNF	24	LO	2	ng/mL	PHH:366	0.0434763
TNF_8hr_Middle	TNF-ALPHA, RAT	TNF	8	MED	10	ng/mL	PHH:366	-0.777284
TNF_24hr_Middle	TNF-ALPHA, RAT	TNF	24	MED	10	ng/mL	PHH:366	-0.229994
TNF_8hr_High	TNF-ALPHA, RAT	TNF	8	HI	50	ng/mL	PHH:366	-0.908851
TNF_24hr_High	TNF-ALPHA, RAT	TNF	24	HI	50	ng/mL	PHH:366	-0.42242
WY_2hr_Low	WY-14643	WY	2	LO	6	uM	PHH:366	0.0608446
WY_8hr_Low	WY-14643	WY	8	LO	6	uM	PHH:366	-0.101066
WY_24hr_Low	WY-14643	WY	24	LO	6	uM	PHH:366	-0.272974
WY_2hr_Middle	WY-14643	WY	2	MED	30	uM	PHH:366	0.255205
WY_8hr_Middle	WY-14643	WY	8	MED	30	uM	PHH:366	0.44425
WY_24hr_Middle	WY-14643	WY	24	MED	30	uM	PHH:366	0.204351
WY_2hr_High	WY-14643	WY	2	HI	150	uM	PHH:366	0.293812
WY_8hr_High	WY-14643	WY	8	HI	150	uM	PHH:366	0.720522
WY_24hr_High	WY-14643	WY	24	HI	150	uM	PHH:366	-0.123743
ACA_8hr_Middle	ACARBOSE	ACA	8	MED	2000	uM	PHH:366	-0.613666
ACA_24hr_Middle	ACARBOSE	ACA	24	MED	2000	uM	PHH:366	0.110601
ACA_8hr_High	ACARBOSE	ACA	8	HI	10000	uM	PHH:366	-0.70285
ACA_24hr_High	ACARBOSE	ACA	24	HI	10000	uM	PHH:366	-0.128614
AAA_8hr_Low	ACETAMIDE	AAA	8	LO	400	uM	PHH:366	-0.258895
AAA_24hr_Low	ACETAMIDE	AAA	24	LO	400	uM	PHH:366	-0.498322
AAA_8hr_Middle	ACETAMIDE	AAA	8	MED	2000	uM	PHH:366	-0.692261
AAA_24hr_Middle	ACETAMIDE	AAA	24	MED	2000	uM	PHH:366	-0.238211
AAA_8hr_High	ACETAMIDE	AAA	8	HI	10000	uM	PHH:366	-0.38401
AAA_24hr_High	ACETAMIDE	AAA	24	HI	10000	uM	PHH:366	-0.405202
AAF_8hr_Middle	ACETAMIDOFLUORENE	AAF	8	MED	10	uM	PHH:366	-0.0975476
AAF_24hr_Middle	ACETAMIDOFLUORENE	AAF	24	MED	10	uM	PHH:366	-0.312151
AAF_8hr_High	ACETAMIDOFLUORENE	AAF	8	HI	50	uM	PHH:366	-0.16154
AAF_24hr_High	ACETAMIDOFLUORENE	AAF	24	HI	50	uM	PHH:366	0.276439
APAP_2hr_Low	ACETAMINOPHEN	APAP	2	LO	200	uM	PHH:366	-0.365682
APAP_8hr_Low	ACETAMINOPHEN	APAP	8	LO	200	uM	PHH:366	0.0949679
APAP_24hr_Low	ACETAMINOPHEN	APAP	24	LO	200	uM	PHH:366	0.555695
APAP_2hr_Middle	ACETAMINOPHEN	APAP	2	MED	1000	uM	PHH:366	0.036865
APAP_8hr_Middle	ACETAMINOPHEN	APAP	8	MED	1000	uM	PHH:366	0.968971
APAP_24hr_Middle	ACETAMINOPHEN	APAP	24	MED	1000	uM	PHH:366	1.94465
APAP_2hr_High	ACETAMINOPHEN	APAP	2	HI	5000	uM	PHH:366	0.00673062
APAP_8hr_High	ACETAMINOPHEN	APAP	8	HI	5000	uM	PHH:366	2.19871
APAP_24hr_High	ACETAMINOPHEN	APAP	24	HI	5000	uM	PHH:366	8.83535
ACZ_8hr_Middle	ACETAZOLAMIDE	ACZ	8	MED	120	uM	PHH:366	0.0336605
ACZ_24hr_Middle	ACETAZOLAMIDE	ACZ	24	MED	120	uM	PHH:366	0.0525842
ACZ_8hr_High	ACETAZOLAMIDE	ACZ	8	HI	600	uM	PHH:366	-0.431057
ACZ_24hr_High	ACETAZOLAMIDE	ACZ	24	HI	600	uM	PHH:366	-0.39524
ADP_2hr_Low	ADAPIN	ADP	2	LO	3	uM	PHH:366	-0.262128
ADP_8hr_Low	ADAPIN	ADP	8	LO	3	uM	PHH:366	-0.257035
ADP_24hr_Low	ADAPIN	ADP	24	LO	3	uM	PHH:366	0.190573
ADP_2hr_Middle	ADAPIN	ADP	2	MED	15	uM	PHH:366	-0.20586
ADP_8hr_Middle	ADAPIN	ADP	8	MED	15	uM	PHH:366	-0.0213914
ADP_24hr_Middle	ADAPIN	ADP	24	MED	15	uM	PHH:366	0.569685
ADP_2hr_High	ADAPIN	ADP	2	HI	75	uM	PHH:366	-0.667348
ADP_8hr_High	ADAPIN	ADP	8	HI	75	uM	PHH:366	-0.356633
ADP_24hr_High	ADAPIN	ADP	24	HI	75	uM	PHH:366	1.41794
AFB1_8hr_Low	AFLATOXIN B1	AFB1	8	LO	0.24	ug/mL	PHH:366	-0.37724
AFB1_24hr_Low	AFLATOXIN B1	AFB1	24	LO	0.24	ug/mL	PHH:366	1.20611
AFB1_8hr_Middle	AFLATOXIN B1	AFB1	8	MED	1.2	ug/mL	PHH:366	-1.54984
AFB1_24hr_Middle	AFLATOXIN B1	AFB1	24	MED	1.2	ug/mL	PHH:366	0.694384
AFB1_8hr_High	AFLATOXIN B1	AFB1	8	HI	6	ug/mL	PHH:366	-3.4276
AFB1_24hr_High	AFLATOXIN B1	AFB1	24	HI	6	ug/mL	PHH:366	-1.22244
AJM_8hr_Middle	AJMALINE	AJM	8	MED	60	uM	PHH:366	1.2277
AJM_24hr_Middle	AJMALINE	AJM	24	MED	60	uM	PHH:366	-0.203173
AJM_8hr_High	AJMALINE	AJM	8	HI	300	uM	PHH:366	0.831441
AJM_24hr_High	AJMALINE	AJM	24	HI	300	uM	PHH:366	0.708056
APL_2hr_Low	ALLOPURINOL	APL	2	LO	5.6	uM	PHH:366	-0.136843
APL_8hr_Low	ALLOPURINOL	APL	8	LO	5.6	uM	PHH:366	0.0489516
APL_24hr_Low	ALLOPURINOL	APL	24	LO	5.6	uM	PHH:366	0.557858
APL_2hr_Middle	ALLOPURINOL	APL	2	MED	28	uM	PHH:366	-0.275527
APL_8hr_Middle	ALLOPURINOL	APL	8	MED	28	uM	PHH:366	0.463853
APL_24hr_Middle	ALLOPURINOL	APL	24	MED	28	uM	PHH:366	0.324507
APL_2hr_High	ALLOPURINOL	APL	2	HI	140	uM	PHH:366	-0.401364
APL_8hr_High	ALLOPURINOL	APL	8	HI	140	uM	PHH:366	0.8973
APL_24hr_High	ALLOPURINOL	APL	24	HI	140	uM	PHH:366	0.371889
AA_2hr_Low	ALLYL ALCOHOL	AA	2	LO	2.8	uM	PHH:366	-0.161872
AA_8hr_Low	ALLYL ALCOHOL	AA	8	LO	2.8	uM	PHH:366	-0.550962
AA_24hr_Low	ALLYL ALCOHOL	AA	24	LO	2.8	uM	PHH:366	0.123741
AA_2hr_Middle	ALLYL ALCOHOL	AA	2	MED	14	uM	PHH:366	0.252987
AA_8hr_Middle	ALLYL ALCOHOL	AA	8	MED	14	uM	PHH:366	-0.548877
AA_24hr_Middle	ALLYL ALCOHOL	AA	24	MED	14	uM	PHH:366	0.318723
AA_2hr_High	ALLYL ALCOHOL	AA	2	HI	70	uM	PHH:366	0.591417
AA_8hr_High	ALLYL ALCOHOL	AA	8	HI	70	uM	PHH:366	-3.00369
AA_24hr_High	ALLYL ALCOHOL	AA	24	HI	70	uM	PHH:366	1.56547
ADM_24hr_Middle	ALPIDEM	ADM	24	MED	3	uM	PHH:366	-0.171871
ADM_24hr_High	ALPIDEM	ADM	24	HI	10	uM	PHH:366	0.297328
AM_2hr_Low	AMIODARONE	AM	2	LO	0.28	uM	PHH:366	-0.36809
AM_8hr_Low	AMIODARONE	AM	8	LO	0.28	uM	PHH:366	-0.0826874
AM_24hr_Low	AMIODARONE	AM	24	LO	0.28	uM	PHH:366	0.00520824
AM_2hr_Middle	AMIODARONE	AM	2	MED	1.4	uM	PHH:366	-0.310343
AM_8hr_Middle	AMIODARONE	AM	8	MED	1.4	uM	PHH:366	0.389771
AM_24hr_Middle	AMIODARONE	AM	24	MED	1.4	uM	PHH:366	-0.538235
AM_2hr_High	AMIODARONE	AM	2	HI	7	uM	PHH:366	0.300449
AM_8hr_High	AMIODARONE	AM	8	HI	7	uM	PHH:366	-0.0110617
AM_24hr_High	AMIODARONE	AM	24	HI	7	uM	PHH:366	-0.139358
AMT_8hr_Middle	AMITRIPTYLINE	AMT	8	MED	3	uM	PHH:366	-0.170884
AMT_24hr_Middle	AMITRIPTYLINE	AMT	24	MED	3	uM	PHH:366	0.134109
AMT_8hr_High	AMITRIPTYLINE	AMT	8	HI	15	uM	PHH:366	-0.515644
AMT_24hr_High	AMITRIPTYLINE	AMT	24	HI	15	uM	PHH:366	0.197802
AMB_8hr_Low	AMPHOTERICIN B	AMB	8	LO	0.08	uM	PHH:366	-0.483171
AMB_24hr_Low	AMPHOTERICIN B	AMB	24	LO	0.08	uM	PHH:366	-0.319272
AMB_8hr_Middle	AMPHOTERICIN B	AMB	8	MED	0.4	uM	PHH:366	-1.32826
AMB_24hr_Middle	AMPHOTERICIN B	AMB	24	MED	0.4	uM	PHH:366	-0.263458
AMB_8hr_High	AMPHOTERICIN B	AMB	8	HI	2	uM	PHH:366	-3.57269
AMB_24hr_High	AMPHOTERICIN B	AMB	24	HI	2	uM	PHH:366	-0.281088
ASA_2hr_Low	ASPIRIN	ASA	2	LO	120	uM	PHH:366	-0.268762
ASA_8hr_Low	ASPIRIN	ASA	8	LO	120	uM	PHH:366	-0.507371
ASA_24hr_Low	ASPIRIN	ASA	24	LO	120	uM	PHH:366	0.156875
ASA_2hr_Middle	ASPIRIN	ASA	2	MED	600	uM	PHH:366	-0.0370375
ASA_8hr_Middle	ASPIRIN	ASA	8	MED	600	uM	PHH:366	0.285078
ASA_24hr_Middle	ASPIRIN	ASA	24	MED	600	uM	PHH:366	-0.5274
ASA_2hr_High	ASPIRIN	ASA	2	HI	3000	uM	PHH:366	0.276157
ASA_8hr_High	ASPIRIN	ASA	8	HI	3000	uM	PHH:366	-0.525954
ASA_24hr_High	ASPIRIN	ASA	24	HI	3000	uM	PHH:366	-0.143746
AZP_2hr_Low	AZATHIOPRINE	AZP	2	LO	2.9	uM	PHH:366	-0.809235
AZP_8hr_Low	AZATHIOPRINE	AZP	8	LO	2.9	uM	PHH:366	-0.457256
AZP_24hr_Low	AZATHIOPRINE	AZP	24	LO	2.9	uM	PHH:366	-1.39621
AZP_2hr_Middle	AZATHIOPRINE	AZP	2	MED	14.6	uM	PHH:366	-0.738652
AZP_8hr_Middle	AZATHIOPRINE	AZP	8	MED	14.6	uM	PHH:366	-0.247553
AZP_24hr_Middle	AZATHIOPRINE	AZP	24	MED	14.6	uM	PHH:366	-0.981803
AZP_2hr_High	AZATHIOPRINE	AZP	2	HI	72.8	uM	PHH:366	-1.58487
AZP_8hr_High	AZATHIOPRINE	AZP	8	HI	72.8	uM	PHH:366	-0.930635
AZP_24hr_High	AZATHIOPRINE	AZP	24	HI	72.8	uM	PHH:366	-0.8851
BDZ_8hr_Low	BENDAZAC	BDZ	8	LO	8	uM	PHH:366	-0.486419
BDZ_24hr_Low	BENDAZAC	BDZ	24	LO	8	uM	PHH:366	-0.375976
BDZ_8hr_Middle	BENDAZAC	BDZ	8	MED	40	uM	PHH:366	-0.687969
BDZ_24hr_Middle	BENDAZAC	BDZ	24	MED	40	uM	PHH:366	-0.457821
BDZ_8hr_High	BENDAZAC	BDZ	8	HI	200	uM	PHH:366	-0.264899
BDZ_24hr_High	BENDAZAC	BDZ	24	HI	200	uM	PHH:366	-0.0712324
BBr_2hr_Low	BENZBROMARONE	BBr	2	LO	4	uM	PHH:366	-0.615087
BBr_8hr_Low	BENZBROMARONE	BBr	8	LO	4	uM	PHH:366	0.147905
BBr_24hr_Low	BENZBROMARONE	BBr	24	LO	4	uM	PHH:366	-0.0488852
BBr_2hr_Middle	BENZBROMARONE	BBr	2	MED	20	uM	PHH:366	-0.727585
BBr_8hr_Middle	BENZBROMARONE	BBr	8	MED	20	uM	PHH:366	-0.192995
BBr_24hr_Middle	BENZBROMARONE	BBr	24	MED	20	uM	PHH:366	-0.187572
BBr_2hr_High	BENZBROMARONE	BBr	2	HI	100	uM	PHH:366	-1.01723
BBr_8hr_High	BENZBROMARONE	BBr	8	HI	100	uM	PHH:366	-3.06711
BBr_24hr_High	BENZBROMARONE	BBr	24	HI	100	uM	PHH:366	-0.20776
BZD_8hr_Middle	BENZIODARONE	BZD	8	MED	8	uM	PHH:366	-0.0190837
BZD_24hr_Middle	BENZIODARONE	BZD	24	MED	8	uM	PHH:366	-0.0532901
BZD_8hr_High	BENZIODARONE	BZD	8	HI	40	uM	PHH:366	0.110851
BZD_24hr_High	BENZIODARONE	BZD	24	HI	40	uM	PHH:366	0.0776602
BBZ_2hr_Low	BROMOBENZENE	BBZ	2	LO	8	uM	PHH:366	-0.359478
BBZ_8hr_Low	BROMOBENZENE	BBZ	8	LO	8	uM	PHH:366	0.062961
BBZ_24hr_Low	BROMOBENZENE	BBZ	24	LO	8	uM	PHH:366	0.122476
BBZ_2hr_Middle	BROMOBENZENE	BBZ	2	MED	40	uM	PHH:366	-0.147649
BBZ_8hr_Middle	BROMOBENZENE	BBZ	8	MED	40	uM	PHH:366	0.116723
BBZ_24hr_Middle	BROMOBENZENE	BBZ	24	MED	40	uM	PHH:366	-0.237778
BBZ_2hr_High	BROMOBENZENE	BBZ	2	HI	200	uM	PHH:366	0.160115
BBZ_8hr_High	BROMOBENZENE	BBZ	8	HI	200	uM	PHH:366	0.534266
BBZ_24hr_High	BROMOBENZENE	BBZ	24	HI	200	uM	PHH:366	-0.271307
BEA_8hr_Low	BROMOETHYLAMINE	BEA	8	LO	20	uM	PHH:366	-0.18773
BEA_24hr_Low	BROMOETHYLAMINE	BEA	24	LO	20	uM	PHH:366	-0.281322
BEA_8hr_Middle	BROMOETHYLAMINE	BEA	8	MED	100	uM	PHH:366	-0.446351
BEA_24hr_Middle	BROMOETHYLAMINE	BEA	24	MED	100	uM	PHH:366	-0.616871
BEA_8hr_High	BROMOETHYLAMINE	BEA	8	HI	500	uM	PHH:366	-1.30617
BEA_24hr_High	BROMOETHYLAMINE	BEA	24	HI	500	uM	PHH:366	0.583592
BCT_8hr_Middle	BUCETIN	BCT	8	MED	60	uM	PHH:366	-0.715803
BCT_24hr_Middle	BUCETIN	BCT	24	MED	60	uM	PHH:366	-0.832976
BCT_8hr_High	BUCETIN	BCT	8	HI	300	uM	PHH:366	0.0390581
BCT_24hr_High	BUCETIN	BCT	24	HI	300	uM	PHH:366	-0.624051
BPR_24hr_Middle	BUSPIRONE	BPR	24	MED	6	uM	PHH:366	-0.158612
BPR_24hr_High	BUSPIRONE	BPR	24	HI	30	uM	PHH:366	0.588218
BSO_8hr_Low	BUTHIONINE SULFOXIMINE	BSO	8	LO	400	uM	PHH:366	-0.446549
BSO_24hr_Low	BUTHIONINE SULFOXIMINE	BSO	24	LO	400	uM	PHH:366	-0.550802
BSO_8hr_Middle	BUTHIONINE SULFOXIMINE	BSO	8	MED	2000	uM	PHH:366	-0.103536
BSO_24hr_Middle	BUTHIONINE SULFOXIMINE	BSO	24	MED	2000	uM	PHH:366	-0.258062
BSO_8hr_High	BUTHIONINE SULFOXIMINE	BSO	8	HI	10000	uM	PHH:366	0.0871545
BSO_24hr_High	BUTHIONINE SULFOXIMINE	BSO	24	HI	10000	uM	PHH:366	0.303791
BHA_8hr_Low	BUTYLATED HYDROXYANISOLE	BHA	8	LO	8	uM	PHH:366	-0.588491
BHA_24hr_Low	BUTYLATED HYDROXYANISOLE	BHA	24	LO	8	uM	PHH:366	-0.0327727
BHA_8hr_Middle	BUTYLATED HYDROXYANISOLE	BHA	8	MED	40	uM	PHH:366	-0.341487
BHA_24hr_Middle	BUTYLATED HYDROXYANISOLE	BHA	24	MED	40	uM	PHH:366	0.747612
BHA_8hr_High	BUTYLATED HYDROXYANISOLE	BHA	8	HI	200	uM	PHH:366	-2.71129
BHA_24hr_High	BUTYLATED HYDROXYANISOLE	BHA	24	HI	200	uM	PHH:366	3.03463
CAF_8hr_Middle	CAFFEINE	CAF	8	MED	1500	uM	PHH:366	0.473065
CAF_24hr_Middle	CAFFEINE	CAF	24	MED	1500	uM	PHH:366	1.20602
CAF_8hr_High	CAFFEINE	CAF	8	HI	7500	uM	PHH:366	-0.128727
CAF_24hr_High	CAFFEINE	CAF	24	HI	7500	uM	PHH:366	3.31544
CAP_8hr_Middle	CAPTOPRIL	CAP	8	MED	1600	uM	PHH:366	0.482625
CAP_24hr_Middle	CAPTOPRIL	CAP	24	MED	1600	uM	PHH:366	-0.22605
CAP_8hr_High	CAPTOPRIL	CAP	8	HI	8000	uM	PHH:366	1.71799
CAP_24hr_High	CAPTOPRIL	CAP	24	HI	8000	uM	PHH:366	0.0309524
CBZ_2hr_Low	CARBAMAZEPINE	CBZ	2	LO	12	uM	PHH:366	-0.66725
CBZ_8hr_Low	CARBAMAZEPINE	CBZ	8	LO	12	uM	PHH:366	-0.213652
CBZ_24hr_Low	CARBAMAZEPINE	CBZ	24	LO	12	uM	PHH:366	0.180612
CBZ_2hr_Middle	CARBAMAZEPINE	CBZ	2	MED	60	uM	PHH:366	-0.295421
CBZ_8hr_Middle	CARBAMAZEPINE	CBZ	8	MED	60	uM	PHH:366	0.0557747
CBZ_24hr_Middle	CARBAMAZEPINE	CBZ	24	MED	60	uM	PHH:366	0.488279
CBZ_2hr_High	CARBAMAZEPINE	CBZ	2	HI	300	uM	PHH:366	-0.0384692
CBZ_8hr_High	CARBAMAZEPINE	CBZ	8	HI	300	uM	PHH:366	0.452891
CBZ_24hr_High	CARBAMAZEPINE	CBZ	24	HI	300	uM	PHH:366	0.846379
CCL4_2hr_Low	CARBON TETRACHLORIDE	CCL4	2	LO	300	uM	PHH:366	-0.00607886
CCL4_8hr_Low	CARBON TETRACHLORIDE	CCL4	8	LO	300	uM	PHH:366	-0.1268
CCL4_24hr_Low	CARBON TETRACHLORIDE	CCL4	24	LO	300	uM	PHH:366	-0.196831
CCL4_2hr_Middle	CARBON TETRACHLORIDE	CCL4	2	MED	1500	uM	PHH:366	0.0487166
CCL4_8hr_Middle	CARBON TETRACHLORIDE	CCL4	8	MED	1500	uM	PHH:366	0.156049
CCL4_24hr_Middle	CARBON TETRACHLORIDE	CCL4	24	MED	1500	uM	PHH:366	0.418514
CCL4_2hr_High	CARBON TETRACHLORIDE	CCL4	2	HI	7500	uM	PHH:366	0.0719661
CCL4_8hr_High	CARBON TETRACHLORIDE	CCL4	8	HI	7500	uM	PHH:366	0.65512
CCL4_24hr_High	CARBON TETRACHLORIDE	CCL4	24	HI	7500	uM	PHH:366	0.48783
CMP_8hr_Middle	CHLORAMPHENICOL	CMP	8	MED	90	uM	PHH:366	-0.955124
CMP_24hr_Middle	CHLORAMPHENICOL	CMP	24	MED	90	uM	PHH:366	0.721829
CMP_8hr_High	CHLORAMPHENICOL	CMP	8	HI	450	uM	PHH:366	-0.53413
CMP_24hr_High	CHLORAMPHENICOL	CMP	24	HI	450	uM	PHH:366	1.69465
CLM_8hr_Middle	CHLORMADINONE	CLM	8	MED	8	uM	PHH:366	-0.51364
CLM_24hr_Middle	CHLORMADINONE	CLM	24	MED	8	uM	PHH:366	0.774619
CLM_8hr_High	CHLORMADINONE	CLM	8	HI	40	uM	PHH:366	-1.18804
CLM_24hr_High	CHLORMADINONE	CLM	24	HI	40	uM	PHH:366	0.78311
CMN_8hr_Middle	CHLORMEZANONE	CMN	8	MED	50	uM	PHH:366	-0.0394716
CMN_24hr_Middle	CHLORMEZANONE	CMN	24	MED	50	uM	PHH:366	-0.0235212
CMN_8hr_High	CHLORMEZANONE	CMN	8	HI	250	uM	PHH:366	0.0586949
CMN_24hr_High	CHLORMEZANONE	CMN	24	HI	250	uM	PHH:366	0.454161
CHL_8hr_Middle	CHLORPHENIRAMINE	CHL	8	MED	18	uM	PHH:366	-0.356003
CHL_24hr_Middle	CHLORPHENIRAMINE	CHL	24	MED	18	uM	PHH:366	-0.237401
CHL_8hr_High	CHLORPHENIRAMINE	CHL	8	HI	90	uM	PHH:366	0.427614
CHL_24hr_High	CHLORPHENIRAMINE	CHL	24	HI	90	uM	PHH:366	-0.0114798
CPZ_2hr_Low	CHLORPROMAZINE	CPZ	2	LO	0.8	uM	PHH:366	0.526427
CPZ_8hr_Low	CHLORPROMAZINE	CPZ	8	LO	0.8	uM	PHH:366	0.483313
CPZ_24hr_Low	CHLORPROMAZINE	CPZ	24	LO	0.8	uM	PHH:366	0.879859
CPZ_2hr_Middle	CHLORPROMAZINE	CPZ	2	MED	4	uM	PHH:366	0.578193
CPZ_8hr_Middle	CHLORPROMAZINE	CPZ	8	MED	4	uM	PHH:366	-0.312364
CPZ_24hr_Middle	CHLORPROMAZINE	CPZ	24	MED	4	uM	PHH:366	0.147475
CPZ_2hr_High	CHLORPROMAZINE	CPZ	2	HI	20	uM	PHH:366	0.653012
CPZ_8hr_High	CHLORPROMAZINE	CPZ	8	HI	20	uM	PHH:366	-0.328433
CPZ_24hr_High	CHLORPROMAZINE	CPZ	24	HI	20	uM	PHH:366	0.742517
CPP_8hr_Middle	CHLORPROPAMIDE	CPP	8	MED	150	uM	PHH:366	-0.637146
CPP_24hr_Middle	CHLORPROPAMIDE	CPP	24	MED	150	uM	PHH:366	0.421406
CPP_8hr_High	CHLORPROPAMIDE	CPP	8	HI	750	uM	PHH:366	-0.70075
CPP_24hr_High	CHLORPROPAMIDE	CPP	24	HI	750	uM	PHH:366	0.884895
CIM_2hr_Low	CIMETIDINE	CIM	2	LO	12	uM	PHH:366	-0.0260902
CIM_8hr_Low	CIMETIDINE	CIM	8	LO	12	uM	PHH:366	0.303117
CIM_24hr_Low	CIMETIDINE	CIM	24	LO	12	uM	PHH:366	-0.166974
CIM_2hr_Middle	CIMETIDINE	CIM	2	MED	60	uM	PHH:366	-0.181871
CIM_8hr_Middle	CIMETIDINE	CIM	8	MED	60	uM	PHH:366	0.36007
CIM_24hr_Middle	CIMETIDINE	CIM	24	MED	60	uM	PHH:366	-0.224789
CIM_2hr_High	CIMETIDINE	CIM	2	HI	300	uM	PHH:366	-0.149429
CIM_8hr_High	CIMETIDINE	CIM	8	HI	300	uM	PHH:366	0.342628
CIM_24hr_High	CIMETIDINE	CIM	24	HI	300	uM	PHH:366	-0.00248516
CPX_8hr_Middle	CIPROFLOXACIN	CPX	8	MED	5	uM	PHH:366	0.0999167
CPX_24hr_Middle	CIPROFLOXACIN	CPX	24	MED	5	uM	PHH:366	0.308014
CPX_8hr_High	CIPROFLOXACIN	CPX	8	HI	25	uM	PHH:366	-0.176242
CPX_24hr_High	CIPROFLOXACIN	CPX	24	HI	25	uM	PHH:366	0.169396
CFB_2hr_Low	CLOFIBRATE	CFB	2	LO	12	uM	PHH:366	-0.493032
CFB_8hr_Low	CLOFIBRATE	CFB	8	LO	12	uM	PHH:366	-0.387174
CFB_24hr_Low	CLOFIBRATE	CFB	24	LO	12	uM	PHH:366	0.295102
CFB_2hr_Middle	CLOFIBRATE	CFB	2	MED	60	uM	PHH:366	-0.386898
CFB_8hr_Middle	CLOFIBRATE	CFB	8	MED	60	uM	PHH:366	-0.340731
CFB_24hr_Middle	CLOFIBRATE	CFB	24	MED	60	uM	PHH:366	-0.180375
CFB_2hr_High	CLOFIBRATE	CFB	2	HI	300	uM	PHH:366	0.165421
CFB_8hr_High	CLOFIBRATE	CFB	8	HI	300	uM	PHH:366	-0.421265
CFB_24hr_High	CLOFIBRATE	CFB	24	HI	300	uM	PHH:366	-0.288921
CPM_8hr_Middle	CLOMIPRAMINE	CPM	8	MED	2	uM	PHH:366	-0.0544305
CPM_24hr_Middle	CLOMIPRAMINE	CPM	24	MED	2	uM	PHH:366	-0.353195
CPM_8hr_High	CLOMIPRAMINE	CPM	8	HI	10	uM	PHH:366	0.425377
CPM_24hr_High	CLOMIPRAMINE	CPM	24	HI	10	uM	PHH:366	0.233023
CZP_24hr_Middle	CLOZAPINE	CZP	24	MED	10	uM	PHH:366	-0.407514
CZP_24hr_High	CLOZAPINE	CZP	24	HI	50	uM	PHH:366	0.666037
COL_8hr_Middle	COLCHICINE	COL	8	MED	800	uM	PHH:366	1.29503
COL_24hr_Middle	COLCHICINE	COL	24	MED	800	uM	PHH:366	1.75063
COL_8hr_High	COLCHICINE	COL	8	HI	4000	uM	PHH:366	1.98361
COL_24hr_High	COLCHICINE	COL	24	HI	4000	uM	PHH:366	6.23766
CMA_2hr_Low	COUMARIN	CMA	2	LO	12	uM	PHH:366	-0.481068
CMA_8hr_Low	COUMARIN	CMA	8	LO	12	uM	PHH:366	-0.173153
CMA_24hr_Low	COUMARIN	CMA	24	LO	12	uM	PHH:366	0.309898
CMA_2hr_Middle	COUMARIN	CMA	2	MED	60	uM	PHH:366	-0.401204
CMA_8hr_Middle	COUMARIN	CMA	8	MED	60	uM	PHH:366	0.734505
CMA_24hr_Middle	COUMARIN	CMA	24	MED	60	uM	PHH:366	0.0917818
CMA_2hr_High	COUMARIN	CMA	2	HI	300	uM	PHH:366	0.0504379
CMA_8hr_High	COUMARIN	CMA	8	HI	300	uM	PHH:366	1.12061
CMA_24hr_High	COUMARIN	CMA	24	HI	300	uM	PHH:366	1.31259
CHX_8hr_Low	CYCLOHEXIMIDE	CHX	8	LO	4	uM	PHH:366	-2.44454
CHX_24hr_Low	CYCLOHEXIMIDE	CHX	24	LO	4	uM	PHH:366	-0.295373
CHX_8hr_Middle	CYCLOHEXIMIDE	CHX	8	MED	20	uM	PHH:366	-2.15197
CHX_24hr_Middle	CYCLOHEXIMIDE	CHX	24	MED	20	uM	PHH:366	0.995909
CHX_8hr_High	CYCLOHEXIMIDE	CHX	8	HI	100	uM	PHH:366	-2.31476
CHX_24hr_High	CYCLOHEXIMIDE	CHX	24	HI	100	uM	PHH:366	2.28398
CPA_2hr_Low	CYCLOPHOSPHAMIDE	CPA	2	LO	80	uM	PHH:366	-0.715006
CPA_8hr_Low	CYCLOPHOSPHAMIDE	CPA	8	LO	80	uM	PHH:366	-0.54388
CPA_24hr_Low	CYCLOPHOSPHAMIDE	CPA	24	LO	80	uM	PHH:366	0.279115
CPA_2hr_Middle	CYCLOPHOSPHAMIDE	CPA	2	MED	400	uM	PHH:366	-0.183628
CPA_8hr_Middle	CYCLOPHOSPHAMIDE	CPA	8	MED	400	uM	PHH:366	-0.254085
CPA_24hr_Middle	CYCLOPHOSPHAMIDE	CPA	24	MED	400	uM	PHH:366	0.0848904
CPA_2hr_High	CYCLOPHOSPHAMIDE	CPA	2	HI	2000	uM	PHH:366	-0.45982
CPA_8hr_High	CYCLOPHOSPHAMIDE	CPA	8	HI	2000	uM	PHH:366	-0.104311
CPA_24hr_High	CYCLOPHOSPHAMIDE	CPA	24	HI	2000	uM	PHH:366	0.650041
CSA_8hr_Low	CYCLOSPORINE A	CSA	8	LO	0.24	uM	PHH:366	0.347621
CSA_24hr_Low	CYCLOSPORINE A	CSA	24	LO	0.24	uM	PHH:366	-1.22158
CSA_8hr_Middle	CYCLOSPORINE A	CSA	8	MED	1.2	uM	PHH:366	-0.542402
CSA_24hr_Middle	CYCLOSPORINE A	CSA	24	MED	1.2	uM	PHH:366	-0.0598155
CSA_8hr_High	CYCLOSPORINE A	CSA	8	HI	6	uM	PHH:366	-0.322017
CSA_24hr_High	CYCLOSPORINE A	CSA	24	HI	6	uM	PHH:366	0.333129
DNZ_8hr_Middle	DANAZOL	DNZ	8	MED	7	uM	PHH:366	-0.490072
DNZ_24hr_Middle	DANAZOL	DNZ	24	MED	7	uM	PHH:366	-0.29748
DNZ_8hr_High	DANAZOL	DNZ	8	HI	35	uM	PHH:366	-0.631093
DNZ_24hr_High	DANAZOL	DNZ	24	HI	35	uM	PHH:366	0.85934
DTL_8hr_Middle	DANTROLENE	DTL	8	MED	2	uM	PHH:366	-0.354742
DTL_24hr_Middle	DANTROLENE	DTL	24	MED	2	uM	PHH:366	0.222554
DTL_8hr_High	DANTROLENE	DTL	8	HI	10	uM	PHH:366	-0.930156
DTL_24hr_High	DANTROLENE	DTL	24	HI	10	uM	PHH:366	0.230596
DEX_8hr_Low	DEXAMETHASONE	DEX	8	LO	12	uM	PHH:366	-0.38788
DEX_24hr_Low	DEXAMETHASONE	DEX	24	LO	12	uM	PHH:366	0.0352786
DEX_8hr_Middle	DEXAMETHASONE	DEX	8	MED	60	uM	PHH:366	-0.554839
DEX_24hr_Middle	DEXAMETHASONE	DEX	24	MED	60	uM	PHH:366	-0.492503
DEX_8hr_High	DEXAMETHASONE	DEX	8	HI	300	uM	PHH:366	-0.0565512
DEX_24hr_High	DEXAMETHASONE	DEX	24	HI	300	uM	PHH:366	-0.438353
DZP_2hr_Low	DIAZEPAM	DZP	2	LO	10	uM	PHH:366	-0.23
DZP_8hr_Low	DIAZEPAM	DZP	8	LO	10	uM	PHH:366	0.5072
DZP_24hr_Low	DIAZEPAM	DZP	24	LO	10	uM	PHH:366	0.26809
DZP_2hr_Middle	DIAZEPAM	DZP	2	MED	50	uM	PHH:366	-0.391436
DZP_8hr_Middle	DIAZEPAM	DZP	8	MED	50	uM	PHH:366	1.28365
DZP_24hr_Middle	DIAZEPAM	DZP	24	MED	50	uM	PHH:366	1.38501
DZP_2hr_High	DIAZEPAM	DZP	2	HI	250	uM	PHH:366	-0.0528014
DZP_8hr_High	DIAZEPAM	DZP	8	HI	250	uM	PHH:366	2.0503
DZP_24hr_High	DIAZEPAM	DZP	24	HI	250	uM	PHH:366	4.00887
DFNa_2hr_Low	DICLOFENAC	DFNa	2	LO	16	uM	PHH:366	0.296102
DFNa_8hr_Low	DICLOFENAC	DFNa	8	LO	16	uM	PHH:366	0.197647
DFNa_24hr_Low	DICLOFENAC	DFNa	24	LO	16	uM	PHH:366	-0.111207
DFNa_2hr_Middle	DICLOFENAC	DFNa	2	MED	80	uM	PHH:366	0.322159
DFNa_8hr_Middle	DICLOFENAC	DFNa	8	MED	80	uM	PHH:366	0.396137
DFNa_24hr_Middle	DICLOFENAC	DFNa	24	MED	80	uM	PHH:366	-0.0102526
DFNa_2hr_High	DICLOFENAC	DFNa	2	HI	400	uM	PHH:366	0.902435
DFNa_8hr_High	DICLOFENAC	DFNa	8	HI	400	uM	PHH:366	-0.927044
DFNa_24hr_High	DICLOFENAC	DFNa	24	HI	400	uM	PHH:366	2.67231
DEM_8hr_Low	DIETHYL MALEATE	DEM	8	LO	60	uM	PHH:366	0.789306
DEM_24hr_Low	DIETHYL MALEATE	DEM	24	LO	60	uM	PHH:366	-0.181548
DEM_8hr_Middle	DIETHYL MALEATE	DEM	8	MED	300	uM	PHH:366	0.776287
DEM_24hr_Middle	DIETHYL MALEATE	DEM	24	MED	300	uM	PHH:366	0.762941
DEM_8hr_High	DIETHYL MALEATE	DEM	8	HI	1500	uM	PHH:366	-2.98968
DEM_24hr_High	DIETHYL MALEATE	DEM	24	HI	1500	uM	PHH:366	2.06932
DIL_8hr_Middle	DILTIAZEM	DIL	8	MED	30	uM	PHH:366	0.179509
DIL_24hr_Middle	DILTIAZEM	DIL	24	MED	30	uM	PHH:366	0.535605
DIL_8hr_High	DILTIAZEM	DIL	8	HI	150	uM	PHH:366	-0.58033
DIL_24hr_High	DILTIAZEM	DIL	24	HI	150	uM	PHH:366	0.934337
DIS_8hr_Middle	DISOPYRAMIDE	DIS	8	MED	700	uM	PHH:366	-0.0647506
DIS_24hr_Middle	DISOPYRAMIDE	DIS	24	MED	700	uM	PHH:366	0.11814
DIS_8hr_High	DISOPYRAMIDE	DIS	8	HI	3500	uM	PHH:366	1.39083
DIS_24hr_High	DISOPYRAMIDE	DIS	24	HI	3500	uM	PHH:366	2.38591
DSF_8hr_Middle	DISULFIRAM	DSF	8	MED	12	uM	PHH:366	0.0578078
DSF_24hr_Middle	DISULFIRAM	DSF	24	MED	12	uM	PHH:366	0.0517888
DSF_8hr_High	DISULFIRAM	DSF	8	HI	60	uM	PHH:366	-0.987135
DSF_24hr_High	DISULFIRAM	DSF	24	HI	60	uM	PHH:366	0.378498
DOX_8hr_Low	DOXORUBICIN	DOX	8	LO	0.4	uM	PHH:366	-0.6625
DOX_24hr_Low	DOXORUBICIN	DOX	24	LO	0.4	uM	PHH:366	0.437019
DOX_8hr_Middle	DOXORUBICIN	DOX	8	MED	2	uM	PHH:366	-0.482266
DOX_24hr_Middle	DOXORUBICIN	DOX	24	MED	2	uM	PHH:366	1.34002
DOX_8hr_High	DOXORUBICIN	DOX	8	HI	10	uM	PHH:366	-4.90252
DOX_24hr_High	DOXORUBICIN	DOX	24	HI	10	uM	PHH:366	-1.42536
ENA_8hr_Middle	ENALAPRIL	ENA	8	MED	400	uM	PHH:366	-0.432668
ENA_24hr_Middle	ENALAPRIL	ENA	24	MED	400	uM	PHH:366	-0.202592
ENA_8hr_High	ENALAPRIL	ENA	8	HI	2000	uM	PHH:366	0.655332
ENA_24hr_High	ENALAPRIL	ENA	24	HI	2000	uM	PHH:366	2.01792
EME_8hr_Middle	ERYTHROMYCIN ETHYLSUCCINATE	EME	8	MED	1	uM	PHH:366	-0.423971
EME_24hr_Middle	ERYTHROMYCIN ETHYLSUCCINATE	EME	24	MED	1	uM	PHH:366	0.481708
EME_8hr_High	ERYTHROMYCIN ETHYLSUCCINATE	EME	8	HI	5	uM	PHH:366	-0.755575
EME_24hr_High	ERYTHROMYCIN ETHYLSUCCINATE	EME	24	HI	5	uM	PHH:366	-0.182473
EBU_8hr_Middle	ETHAMBUTOL	EBU	8	MED	800	uM	PHH:366	0.240132
EBU_24hr_Middle	ETHAMBUTOL	EBU	24	MED	800	uM	PHH:366	-0.315583
EBU_8hr_High	ETHAMBUTOL	EBU	8	HI	4000	uM	PHH:366	-0.0496532
EBU_24hr_High	ETHAMBUTOL	EBU	24	HI	4000	uM	PHH:366	0.442487
ETN_8hr_Middle	ETHANOL	ETN	8	MED	2000	uM	PHH:366	0.126216
ETN_24hr_Middle	ETHANOL	ETN	24	MED	2000	uM	PHH:366	-0.062015
ETN_8hr_High	ETHANOL	ETN	8	HI	10000	uM	PHH:366	-0.0501699
ETN_24hr_High	ETHANOL	ETN	24	HI	10000	uM	PHH:366	-0.0529499
EE_8hr_Middle	ETHINYLESTRADIOL	EE	8	MED	3	uM	PHH:366	0.35074
EE_24hr_Middle	ETHINYLESTRADIOL	EE	24	MED	3	uM	PHH:366	-0.191662
EE_8hr_High	ETHINYLESTRADIOL	EE	8	HI	15	uM	PHH:366	-0.21554
EE_24hr_High	ETHINYLESTRADIOL	EE	24	HI	15	uM	PHH:366	-0.356366
ETH_8hr_Middle	ETHIONAMIDE	ETH	8	MED	120	uM	PHH:366	-0.108488
ETH_24hr_Middle	ETHIONAMIDE	ETH	24	MED	120	uM	PHH:366	1.03018
ETH_8hr_High	ETHIONAMIDE	ETH	8	HI	600	uM	PHH:366	-0.276317
ETH_24hr_High	ETHIONAMIDE	ETH	24	HI	600	uM	PHH:366	1.46795
ET_2hr_Low	ETHIONINE	ET	2	LO	400	uM	PHH:366	-0.0296172
ET_8hr_Low	ETHIONINE	ET	8	LO	400	uM	PHH:366	0.629928
ET_24hr_Low	ETHIONINE	ET	24	LO	400	uM	PHH:366	1.34742
ET_2hr_Middle	ETHIONINE	ET	2	MED	2000	uM	PHH:366	0.225675
ET_8hr_Middle	ETHIONINE	ET	8	MED	2000	uM	PHH:366	1.53848
ET_24hr_Middle	ETHIONINE	ET	24	MED	2000	uM	PHH:366	3.56814
ET_2hr_High	ETHIONINE	ET	2	HI	10000	uM	PHH:366	-0.0257472
ET_8hr_High	ETHIONINE	ET	8	HI	10000	uM	PHH:366	0.881631
ET_24hr_High	ETHIONINE	ET	24	HI	10000	uM	PHH:366	6.4948
ETP_8hr_Middle	ETOPOSIDE	ETP	8	MED	66	uM	PHH:366	0.737162
ETP_24hr_Middle	ETOPOSIDE	ETP	24	MED	66	uM	PHH:366	0.773028
ETP_8hr_High	ETOPOSIDE	ETP	8	HI	330	uM	PHH:366	1.7189
ETP_24hr_High	ETOPOSIDE	ETP	24	HI	330	uM	PHH:366	1.91348
FAM_8hr_Middle	FAMOTIDINE	FAM	8	MED	140	uM	PHH:366	-0.112898
FAM_24hr_Middle	FAMOTIDINE	FAM	24	MED	140	uM	PHH:366	0.485133
FAM_8hr_High	FAMOTIDINE	FAM	8	HI	700	uM	PHH:366	-0.108873
FAM_24hr_High	FAMOTIDINE	FAM	24	HI	700	uM	PHH:366	0.877201
FFB_8hr_Middle	FENOFIBRATE	FFB	8	MED	6	uM	PHH:366	-0.0980877
FFB_24hr_Middle	FENOFIBRATE	FFB	24	MED	6	uM	PHH:366	-0.00238341
FFB_8hr_High	FENOFIBRATE	FFB	8	HI	30	uM	PHH:366	0.00846119
FFB_24hr_High	FENOFIBRATE	FFB	24	HI	30	uM	PHH:366	0.0140378
FLX_8hr_Low	FLUOXETINE HYDROCHLORIDE	FLX	8	LO	4	uM	PHH:366	-0.230814
FLX_24hr_Low	FLUOXETINE HYDROCHLORIDE	FLX	24	LO	4	uM	PHH:366	-0.14294
FLX_8hr_Middle	FLUOXETINE HYDROCHLORIDE	FLX	8	MED	8	uM	PHH:366	-0.968374
FLX_24hr_Middle	FLUOXETINE HYDROCHLORIDE	FLX	24	MED	8	uM	PHH:366	-0.483084
FLX_8hr_High	FLUOXETINE HYDROCHLORIDE	FLX	8	HI	20	uM	PHH:366	-1.69814
FLX_24hr_High	FLUOXETINE HYDROCHLORIDE	FLX	24	HI	20	uM	PHH:366	-0.127261
FP_2hr_Low	FLUPHENAZINE	FP	2	LO	0.8	uM	PHH:366	-0.402304
FP_8hr_Low	FLUPHENAZINE	FP	8	LO	0.8	uM	PHH:366	-0.170872
FP_24hr_Low	FLUPHENAZINE	FP	24	LO	0.8	uM	PHH:366	0.0155812
FP_2hr_Middle	FLUPHENAZINE	FP	2	MED	4	uM	PHH:366	-0.296895
FP_8hr_Middle	FLUPHENAZINE	FP	8	MED	4	uM	PHH:366	0.376197
FP_24hr_Middle	FLUPHENAZINE	FP	24	MED	4	uM	PHH:366	-0.0486119
FP_2hr_High	FLUPHENAZINE	FP	2	HI	20	uM	PHH:366	-0.0438238
FP_8hr_High	FLUPHENAZINE	FP	8	HI	20	uM	PHH:366	0.443703
FP_24hr_High	FLUPHENAZINE	FP	24	HI	20	uM	PHH:366	0.381439
FT_2hr_Low	FLUTAMIDE	FT	2	LO	2	uM	PHH:366	-0.380132
FT_8hr_Low	FLUTAMIDE	FT	8	LO	2	uM	PHH:366	0.331458
FT_24hr_Low	FLUTAMIDE	FT	24	LO	2	uM	PHH:366	-0.618962
FT_2hr_Middle	FLUTAMIDE	FT	2	MED	10	uM	PHH:366	-0.413062
FT_8hr_Middle	FLUTAMIDE	FT	8	MED	10	uM	PHH:366	0.0130873
FT_24hr_Middle	FLUTAMIDE	FT	24	MED	10	uM	PHH:366	-0.143767
FT_2hr_High	FLUTAMIDE	FT	2	HI	50	uM	PHH:366	-0.840044
FT_8hr_High	FLUTAMIDE	FT	8	HI	50	uM	PHH:366	-1.45812
FT_24hr_High	FLUTAMIDE	FT	24	HI	50	uM	PHH:366	1.13599
FUR_8hr_Middle	FUROSEMIDE	FUR	8	MED	500	uM	PHH:366	-1.27388
FUR_24hr_Middle	FUROSEMIDE	FUR	24	MED	500	uM	PHH:366	1.94877
FUR_8hr_High	FUROSEMIDE	FUR	8	HI	2500	uM	PHH:366	-2.80808
FUR_24hr_High	FUROSEMIDE	FUR	24	HI	2500	uM	PHH:366	2.62349
GaN_8hr_Low	GALACTOSAMINE	GaN	8	LO	400	uM	PHH:366	-0.391289
GaN_24hr_Low	GALACTOSAMINE	GaN	24	LO	400	uM	PHH:366	-0.367418
GaN_8hr_Middle	GALACTOSAMINE	GaN	8	MED	2000	uM	PHH:366	-0.796804
GaN_24hr_Middle	GALACTOSAMINE	GaN	24	MED	2000	uM	PHH:366	-0.419723
GaN_8hr_High	GALACTOSAMINE	GaN	8	HI	10000	uM	PHH:366	-2.61862
GaN_24hr_High	GALACTOSAMINE	GaN	24	HI	10000	uM	PHH:366	-1.00587
GFZ_2hr_Low	GEMFIBROZIL	GFZ	2	LO	4	uM	PHH:366	-0.280136
GFZ_8hr_Low	GEMFIBROZIL	GFZ	8	LO	4	uM	PHH:366	-0.201571
GFZ_24hr_Low	GEMFIBROZIL	GFZ	24	LO	4	uM	PHH:366	0.698514
GFZ_2hr_Middle	GEMFIBROZIL	GFZ	2	MED	20	uM	PHH:366	-0.0797335
GFZ_8hr_Middle	GEMFIBROZIL	GFZ	8	MED	20	uM	PHH:366	0.88354
GFZ_24hr_Middle	GEMFIBROZIL	GFZ	24	MED	20	uM	PHH:366	0.381568
GFZ_2hr_High	GEMFIBROZIL	GFZ	2	HI	100	uM	PHH:366	0.0303246
GFZ_8hr_High	GEMFIBROZIL	GFZ	8	HI	100	uM	PHH:366	0.520325
GFZ_24hr_High	GEMFIBROZIL	GFZ	24	HI	100	uM	PHH:366	0.251887
GBC_2hr_Low	GLIBENCLAMIDE	GBC	2	LO	0.8	uM	PHH:366	-0.672858
GBC_8hr_Low	GLIBENCLAMIDE	GBC	8	LO	0.8	uM	PHH:366	-0.285129
GBC_24hr_Low	GLIBENCLAMIDE	GBC	24	LO	0.8	uM	PHH:366	-0.526904
GBC_2hr_Middle	GLIBENCLAMIDE	GBC	2	MED	4	uM	PHH:366	-0.611402
GBC_8hr_Middle	GLIBENCLAMIDE	GBC	8	MED	4	uM	PHH:366	-0.484384
GBC_24hr_Middle	GLIBENCLAMIDE	GBC	24	MED	4	uM	PHH:366	-0.3106
GBC_2hr_High	GLIBENCLAMIDE	GBC	2	HI	20	uM	PHH:366	-0.621476
GBC_8hr_High	GLIBENCLAMIDE	GBC	8	HI	20	uM	PHH:366	-0.141433
GBC_24hr_High	GLIBENCLAMIDE	GBC	24	HI	20	uM	PHH:366	-0.801127
GF_2hr_Low	GRISEOFULVIN	GF	2	LO	0.8	uM	PHH:366	-0.439964
GF_8hr_Low	GRISEOFULVIN	GF	8	LO	0.8	uM	PHH:366	0.0743112
GF_24hr_Low	GRISEOFULVIN	GF	24	LO	0.8	uM	PHH:366	-0.0406784
GF_2hr_Middle	GRISEOFULVIN	GF	2	MED	4	uM	PHH:366	-0.547106
GF_8hr_Middle	GRISEOFULVIN	GF	8	MED	4	uM	PHH:366	1.15034
GF_24hr_Middle	GRISEOFULVIN	GF	24	MED	4	uM	PHH:366	-0.157616
GF_2hr_High	GRISEOFULVIN	GF	2	HI	20	uM	PHH:366	-0.169744
GF_8hr_High	GRISEOFULVIN	GF	8	HI	20	uM	PHH:366	1.63205
GF_24hr_High	GRISEOFULVIN	GF	24	HI	20	uM	PHH:366	0.272686
HPL_2hr_Low	HALOPERIDOL	HPL	2	LO	0.8	uM	PHH:366	-0.492787
HPL_8hr_Low	HALOPERIDOL	HPL	8	LO	0.8	uM	PHH:366	-0.0514126
HPL_24hr_Low	HALOPERIDOL	HPL	24	LO	0.8	uM	PHH:366	0.259511
HPL_2hr_Middle	HALOPERIDOL	HPL	2	MED	4	uM	PHH:366	-0.645402
HPL_8hr_Middle	HALOPERIDOL	HPL	8	MED	4	uM	PHH:366	0.932794
HPL_24hr_Middle	HALOPERIDOL	HPL	24	MED	4	uM	PHH:366	0.473077
HPL_2hr_High	HALOPERIDOL	HPL	2	HI	20	uM	PHH:366	-0.342464
HPL_8hr_High	HALOPERIDOL	HPL	8	HI	20	uM	PHH:366	0.570668
HPL_24hr_High	HALOPERIDOL	HPL	24	HI	20	uM	PHH:366	0.813582
hHGF_2hr_Low	HEPATOCYTE GROWTH FACTOR, HUMAN	hHGF	2	LO	2	ng/mL	PHH:366	0.374358
hHGF_8hr_Low	HEPATOCYTE GROWTH FACTOR, HUMAN	hHGF	8	LO	2	ng/mL	PHH:366	-0.0699899
hHGF_24hr_Low	HEPATOCYTE GROWTH FACTOR, HUMAN	hHGF	24	LO	2	ng/mL	PHH:366	0.251967
hHGF_2hr_Middle	HEPATOCYTE GROWTH FACTOR, HUMAN	hHGF	2	MED	10	ng/mL	PHH:366	0.406816
hHGF_8hr_Middle	HEPATOCYTE GROWTH FACTOR, HUMAN	hHGF	8	MED	10	ng/mL	PHH:366	-0.0282218
hHGF_24hr_Middle	HEPATOCYTE GROWTH FACTOR, HUMAN	hHGF	24	MED	10	ng/mL	PHH:366	0.467915
hHGF_2hr_High	HEPATOCYTE GROWTH FACTOR, HUMAN	hHGF	2	HI	50	ng/mL	PHH:366	-0.164466
hHGF_8hr_High	HEPATOCYTE GROWTH FACTOR, HUMAN	hHGF	8	HI	50	ng/mL	PHH:366	-0.135158
hHGF_24hr_High	HEPATOCYTE GROWTH FACTOR, HUMAN	hHGF	24	HI	50	ng/mL	PHH:366	0.274575
HCB_2hr_Low	HEXACHLOROBENZENE	HCB	2	LO	1.2	uM	PHH:366	-0.584633
HCB_8hr_Low	HEXACHLOROBENZENE	HCB	8	LO	1.2	uM	PHH:366	0.323461
HCB_24hr_Low	HEXACHLOROBENZENE	HCB	24	LO	1.2	uM	PHH:366	0.326478
HCB_2hr_Middle	HEXACHLOROBENZENE	HCB	2	MED	6	uM	PHH:366	-0.553006
HCB_8hr_Middle	HEXACHLOROBENZENE	HCB	8	MED	6	uM	PHH:366	0.266374
HCB_24hr_Middle	HEXACHLOROBENZENE	HCB	24	MED	6	uM	PHH:366	0.420703
HCB_2hr_High	HEXACHLOROBENZENE	HCB	2	HI	30	uM	PHH:366	-0.46875
HCB_8hr_High	HEXACHLOROBENZENE	HCB	8	HI	30	uM	PHH:366	-0.0255328
HCB_24hr_High	HEXACHLOROBENZENE	HCB	24	HI	30	uM	PHH:366	0.612849
HYZ_8hr_Middle	HYDROXYZINE	HYZ	8	MED	8	uM	PHH:366	-0.0141935
HYZ_24hr_Middle	HYDROXYZINE	HYZ	24	MED	8	uM	PHH:366	0.157519
HYZ_8hr_High	HYDROXYZINE	HYZ	8	HI	40	uM	PHH:366	-0.630768
HYZ_24hr_High	HYDROXYZINE	HYZ	24	HI	40	uM	PHH:366	-0.266255
IBU_8hr_Middle	IBUPROFEN	IBU	8	MED	30	uM	PHH:366	0.4584
IBU_24hr_Middle	IBUPROFEN	IBU	24	MED	30	uM	PHH:366	-0.0759664
IBU_8hr_High	IBUPROFEN	IBU	8	HI	150	uM	PHH:366	-0.502936
IBU_24hr_High	IBUPROFEN	IBU	24	HI	150	uM	PHH:366	0.727871
IMI_8hr_Middle	IMIPRAMINE	IMI	8	MED	3	uM	PHH:366	-0.0343562
IMI_24hr_Middle	IMIPRAMINE	IMI	24	MED	3	uM	PHH:366	-0.00778563
IMI_8hr_High	IMIPRAMINE	IMI	8	HI	15	uM	PHH:366	0.156063
IMI_24hr_High	IMIPRAMINE	IMI	24	HI	15	uM	PHH:366	0.733045
IM_2hr_Low	INDOMETHACIN	IM	2	LO	8	uM	PHH:366	0.352043
IM_8hr_Low	INDOMETHACIN	IM	8	LO	8	uM	PHH:366	-0.438788
IM_24hr_Low	INDOMETHACIN	IM	24	LO	8	uM	PHH:366	0.382745
IM_2hr_Middle	INDOMETHACIN	IM	2	MED	40	uM	PHH:366	0.0680879
IM_8hr_Middle	INDOMETHACIN	IM	8	MED	40	uM	PHH:366	-0.36707
IM_24hr_Middle	INDOMETHACIN	IM	24	MED	40	uM	PHH:366	0.0584895
IM_2hr_High	INDOMETHACIN	IM	2	HI	200	uM	PHH:366	0.244772
IM_8hr_High	INDOMETHACIN	IM	8	HI	200	uM	PHH:366	-0.710688
IM_24hr_High	INDOMETHACIN	IM	24	HI	200	uM	PHH:366	-0.0744011
hIFNA_2hr_Low	INTERFERON ALPHA, HUMAN	hIFNA	2	LO	2	ng/mL	PHH:366	-0.797753
hIFNA_8hr_Low	INTERFERON ALPHA, HUMAN	hIFNA	8	LO	2	ng/mL	PHH:366	-0.235153
hIFNA_2hr_Middle	INTERFERON ALPHA, HUMAN	hIFNA	2	MED	10	ng/mL	PHH:366	-0.972719
hIFNA_8hr_Middle	INTERFERON ALPHA, HUMAN	hIFNA	8	MED	10	ng/mL	PHH:366	-0.0440868
hIFNA_2hr_High	INTERFERON ALPHA, HUMAN	hIFNA	2	HI	50	ng/mL	PHH:366	-0.423218
hIFNA_8hr_High	INTERFERON ALPHA, HUMAN	hIFNA	8	HI	50	ng/mL	PHH:366	-0.263731
hIL1B_2hr_Low	INTERLEUKIN 1 BETA, HUMAN	hIL1B	2	LO	2	ng/mL	PHH:366	-0.205693
hIL1B_8hr_Low	INTERLEUKIN 1 BETA, HUMAN	hIL1B	8	LO	2	ng/mL	PHH:366	-1.49374
hIL1B_24hr_Low	INTERLEUKIN 1 BETA, HUMAN	hIL1B	24	LO	2	ng/mL	PHH:366	-0.0759528
hIL1B_2hr_Middle	INTERLEUKIN 1 BETA, HUMAN	hIL1B	2	MED	10	ng/mL	PHH:366	-0.853801
hIL1B_8hr_Middle	INTERLEUKIN 1 BETA, HUMAN	hIL1B	8	MED	10	ng/mL	PHH:366	-1.0878
hIL1B_24hr_Middle	INTERLEUKIN 1 BETA, HUMAN	hIL1B	24	MED	10	ng/mL	PHH:366	-0.192562
hIL1B_2hr_High	INTERLEUKIN 1 BETA, HUMAN	hIL1B	2	HI	50	ng/mL	PHH:366	-0.602127
hIL1B_8hr_High	INTERLEUKIN 1 BETA, HUMAN	hIL1B	8	HI	50	ng/mL	PHH:366	-1.70402
hIL1B_24hr_High	INTERLEUKIN 1 BETA, HUMAN	hIL1B	24	HI	50	ng/mL	PHH:366	-0.598573
hIL6_2hr_Low	INTERLEUKIN 6, HUMAN	hIL6	2	LO	2	ng/mL	PHH:366	-0.452502
hIL6_8hr_Low	INTERLEUKIN 6, HUMAN	hIL6	8	LO	2	ng/mL	PHH:366	-0.331071
hIL6_24hr_Low	INTERLEUKIN 6, HUMAN	hIL6	24	LO	2	ng/mL	PHH:366	-1.21542
hIL6_2hr_Middle	INTERLEUKIN 6, HUMAN	hIL6	2	MED	10	ng/mL	PHH:366	-0.79467
hIL6_8hr_Middle	INTERLEUKIN 6, HUMAN	hIL6	8	MED	10	ng/mL	PHH:366	-1.30158
hIL6_24hr_Middle	INTERLEUKIN 6, HUMAN	hIL6	24	MED	10	ng/mL	PHH:366	-1.20814
hIL6_2hr_High	INTERLEUKIN 6, HUMAN	hIL6	2	HI	50	ng/mL	PHH:366	-0.394568
hIL6_8hr_High	INTERLEUKIN 6, HUMAN	hIL6	8	HI	50	ng/mL	PHH:366	-1.25315
hIL6_24hr_High	INTERLEUKIN 6, HUMAN	hIL6	24	HI	50	ng/mL	PHH:366	-1.15887
IPA_8hr_Middle	IPRONIAZID	IPA	8	MED	240	uM	PHH:366	-0.902018
IPA_24hr_Middle	IPRONIAZID	IPA	24	MED	240	uM	PHH:366	0.912532
IPA_8hr_High	IPRONIAZID	IPA	8	HI	1200	uM	PHH:366	-2.17979
IPA_24hr_High	IPRONIAZID	IPA	24	HI	1200	uM	PHH:366	0.662179
INAH_2hr_Low	ISONIAZID	INAH	2	LO	400	uM	PHH:366	0.170255
INAH_8hr_Low	ISONIAZID	INAH	8	LO	400	uM	PHH:366	0.910639
INAH_24hr_Low	ISONIAZID	INAH	24	LO	400	uM	PHH:366	0.715899
INAH_2hr_Middle	ISONIAZID	INAH	2	MED	2000	uM	PHH:366	0.519317
INAH_8hr_Middle	ISONIAZID	INAH	8	MED	2000	uM	PHH:366	0.755493
INAH_24hr_Middle	ISONIAZID	INAH	24	MED	2000	uM	PHH:366	0.991002
INAH_2hr_High	ISONIAZID	INAH	2	HI	10000	uM	PHH:366	-0.0478871
INAH_8hr_High	ISONIAZID	INAH	8	HI	10000	uM	PHH:366	0.215459
INAH_24hr_High	ISONIAZID	INAH	24	HI	10000	uM	PHH:366	2.23876
KC_2hr_Low	KETOCONAZOLE	KC	2	LO	0.6	uM	PHH:366	-0.0636541
KC_8hr_Low	KETOCONAZOLE	KC	8	LO	0.6	uM	PHH:366	0.48429
KC_24hr_Low	KETOCONAZOLE	KC	24	LO	0.6	uM	PHH:366	0.483317
KC_2hr_Middle	KETOCONAZOLE	KC	2	MED	3	uM	PHH:366	-0.092972
KC_8hr_Middle	KETOCONAZOLE	KC	8	MED	3	uM	PHH:366	0.247085
KC_24hr_Middle	KETOCONAZOLE	KC	24	MED	3	uM	PHH:366	0.285268
KC_2hr_High	KETOCONAZOLE	KC	2	HI	15	uM	PHH:366	-0.534302
KC_8hr_High	KETOCONAZOLE	KC	8	HI	15	uM	PHH:366	-1.17379
KC_24hr_High	KETOCONAZOLE	KC	24	HI	15	uM	PHH:366	1.21855
LBT_2hr_Low	LABETALOL	LBT	2	LO	5.6	uM	PHH:366	-0.0676143
LBT_8hr_Low	LABETALOL	LBT	8	LO	5.6	uM	PHH:366	-0.142315
LBT_24hr_Low	LABETALOL	LBT	24	LO	5.6	uM	PHH:366	0.123924
LBT_2hr_Middle	LABETALOL	LBT	2	MED	28	uM	PHH:366	0.0946998
LBT_8hr_Middle	LABETALOL	LBT	8	MED	28	uM	PHH:366	0.506467
LBT_24hr_Middle	LABETALOL	LBT	24	MED	28	uM	PHH:366	0.0272248
LBT_2hr_High	LABETALOL	LBT	2	HI	140	uM	PHH:366	-0.0244341
LBT_8hr_High	LABETALOL	LBT	8	HI	140	uM	PHH:366	0.219027
LBT_24hr_High	LABETALOL	LBT	24	HI	140	uM	PHH:366	0.896941
LS_2hr_Low	LOMUSTINE	LS	2	LO	4.8	uM	PHH:366	-0.529689
LS_8hr_Low	LOMUSTINE	LS	8	LO	4.8	uM	PHH:366	-0.0268546
LS_24hr_Low	LOMUSTINE	LS	24	LO	4.8	uM	PHH:366	0.122626
LS_2hr_Middle	LOMUSTINE	LS	2	MED	24	uM	PHH:366	-1.43824
LS_8hr_Middle	LOMUSTINE	LS	8	MED	24	uM	PHH:366	0.401206
LS_24hr_Middle	LOMUSTINE	LS	24	MED	24	uM	PHH:366	-0.160525
LS_2hr_High	LOMUSTINE	LS	2	HI	120	uM	PHH:366	-0.775695
LS_8hr_High	LOMUSTINE	LS	8	HI	120	uM	PHH:366	0.114799
LS_24hr_High	LOMUSTINE	LS	24	HI	120	uM	PHH:366	0.071251
LNX_8hr_Middle	LORNOXICAM	LNX	8	MED	3	uM	PHH:366	-0.577326
LNX_24hr_Middle	LORNOXICAM	LNX	24	MED	3	uM	PHH:366	0.123736
LNX_8hr_High	LORNOXICAM	LNX	8	HI	15	uM	PHH:366	-0.298232
LNX_24hr_High	LORNOXICAM	LNX	24	HI	15	uM	PHH:366	0.278343
MEF_8hr_Middle	MEFENAMIC ACID	MEF	8	MED	30	uM	PHH:366	-0.510352
MEF_24hr_Middle	MEFENAMIC ACID	MEF	24	MED	30	uM	PHH:366	0.719919
MEF_8hr_High	MEFENAMIC ACID	MEF	8	HI	150	uM	PHH:366	-1.43736
MEF_24hr_High	MEFENAMIC ACID	MEF	24	HI	150	uM	PHH:366	1.30991
MLX_8hr_Middle	MELOXICAM	MLX	8	MED	10	uM	PHH:366	-0.626855
MLX_24hr_Middle	MELOXICAM	MLX	24	MED	10	uM	PHH:366	-0.60087
MLX_8hr_High	MELOXICAM	MLX	8	HI	50	uM	PHH:366	-0.310209
MLX_24hr_High	MELOXICAM	MLX	24	HI	50	uM	PHH:366	-0.655711
MFM_8hr_Middle	METFORMIN	MFM	8	MED	200	uM	PHH:366	-0.362922
MFM_24hr_Middle	METFORMIN	MFM	24	MED	200	uM	PHH:366	-0.0664824
MFM_8hr_High	METFORMIN	MFM	8	HI	1000	uM	PHH:366	-0.923905
MFM_24hr_High	METFORMIN	MFM	24	HI	1000	uM	PHH:366	0.923527
MP_2hr_Low	METHAPYRILENE	MP	2	LO	24	uM	PHH:366	-0.235486
MP_8hr_Low	METHAPYRILENE	MP	8	LO	24	uM	PHH:366	0.150175
MP_24hr_Low	METHAPYRILENE	MP	24	LO	24	uM	PHH:366	-0.573323
MP_2hr_Middle	METHAPYRILENE	MP	2	MED	120	uM	PHH:366	-0.184118
MP_8hr_Middle	METHAPYRILENE	MP	8	MED	120	uM	PHH:366	0.53021
MP_24hr_Middle	METHAPYRILENE	MP	24	MED	120	uM	PHH:366	0.76088
MP_2hr_High	METHAPYRILENE	MP	2	HI	600	uM	PHH:366	-0.00713656
MP_8hr_High	METHAPYRILENE	MP	8	HI	600	uM	PHH:366	-0.0186144
MP_24hr_High	METHAPYRILENE	MP	24	HI	600	uM	PHH:366	3.21754
MTZ_8hr_Middle	METHIMAZOLE	MTZ	8	MED	2000	uM	PHH:366	0.194323
MTZ_24hr_Middle	METHIMAZOLE	MTZ	24	MED	2000	uM	PHH:366	0.341648
MTZ_8hr_High	METHIMAZOLE	MTZ	8	HI	10000	uM	PHH:366	1.2392
MTZ_24hr_High	METHIMAZOLE	MTZ	24	HI	10000	uM	PHH:366	2.80534
MDP_8hr_Middle	METHYLDOPA	MDP	8	MED	10	uM	PHH:366	-0.136327
MDP_24hr_Middle	METHYLDOPA	MDP	24	MED	10	uM	PHH:366	0.132057
MDP_8hr_High	METHYLDOPA	MDP	8	HI	50	uM	PHH:366	-0.0140166
MDP_24hr_High	METHYLDOPA	MDP	24	HI	50	uM	PHH:366	-0.106431
DAPM_8hr_Low	METHYLENE DIANILINE	DAPM	8	LO	24	uM	PHH:366	-0.0237892
DAPM_24hr_Low	METHYLENE DIANILINE	DAPM	24	LO	24	uM	PHH:366	0.394254
DAPM_8hr_Middle	METHYLENE DIANILINE	DAPM	8	MED	120	uM	PHH:366	-0.512386
DAPM_24hr_Middle	METHYLENE DIANILINE	DAPM	24	MED	120	uM	PHH:366	0.767151
DAPM_8hr_High	METHYLENE DIANILINE	DAPM	8	HI	600	uM	PHH:366	-1.8959
DAPM_24hr_High	METHYLENE DIANILINE	DAPM	24	HI	600	uM	PHH:366	0.969466
MTS_2hr_Low	METHYLTESTOSTERONE	MTS	2	LO	0.8	uM	PHH:366	-0.719394
MTS_8hr_Low	METHYLTESTOSTERONE	MTS	8	LO	0.8	uM	PHH:366	-0.804867
MTS_24hr_Low	METHYLTESTOSTERONE	MTS	24	LO	0.8	uM	PHH:366	-0.540075
MTS_2hr_Middle	METHYLTESTOSTERONE	MTS	2	MED	4	uM	PHH:366	-0.781818
MTS_8hr_Middle	METHYLTESTOSTERONE	MTS	8	MED	4	uM	PHH:366	-0.694929
MTS_24hr_Middle	METHYLTESTOSTERONE	MTS	24	MED	4	uM	PHH:366	-0.208863
MTS_2hr_High	METHYLTESTOSTERONE	MTS	2	HI	20	uM	PHH:366	-0.792239
MTS_8hr_High	METHYLTESTOSTERONE	MTS	8	HI	20	uM	PHH:366	-0.317734
MTS_24hr_High	METHYLTESTOSTERONE	MTS	24	HI	20	uM	PHH:366	-0.345129
MEX_8hr_Middle	MEXILETINE	MEX	8	MED	60	uM	PHH:366	-0.246797
MEX_24hr_Middle	MEXILETINE	MEX	24	MED	60	uM	PHH:366	0.0284043
MEX_8hr_High	MEXILETINE	MEX	8	HI	300	uM	PHH:366	-0.20233
MEX_24hr_High	MEXILETINE	MEX	24	HI	300	uM	PHH:366	0.4442
MCT_8hr_Middle	MONOCROTALINE	MCT	8	MED	18	uM	PHH:366	0.170587
MCT_24hr_Middle	MONOCROTALINE	MCT	24	MED	18	uM	PHH:366	-0.771997
MCT_8hr_High	MONOCROTALINE	MCT	8	HI	90	uM	PHH:366	0.0735829
MCT_24hr_High	MONOCROTALINE	MCT	24	HI	90	uM	PHH:366	0.142302
MXS_8hr_Middle	MOXISYLYTE	MXS	8	MED	80	uM	PHH:366	0.446915
MXS_24hr_Middle	MOXISYLYTE	MXS	24	MED	80	uM	PHH:366	-0.539927
MXS_8hr_High	MOXISYLYTE	MXS	8	HI	400	uM	PHH:366	0.413835
MXS_24hr_High	MOXISYLYTE	MXS	24	HI	400	uM	PHH:366	0.407122
ANIT_2hr_Low	NAPHTHYL ISOTHIOCYANATE	ANIT	2	LO	8	uM	PHH:366	-0.397347
ANIT_8hr_Low	NAPHTHYL ISOTHIOCYANATE	ANIT	8	LO	8	uM	PHH:366	-0.138455
ANIT_24hr_Low	NAPHTHYL ISOTHIOCYANATE	ANIT	24	LO	8	uM	PHH:366	0.489922
ANIT_2hr_Middle	NAPHTHYL ISOTHIOCYANATE	ANIT	2	MED	40	uM	PHH:366	-0.514096
ANIT_8hr_Middle	NAPHTHYL ISOTHIOCYANATE	ANIT	8	MED	40	uM	PHH:366	0.287475
ANIT_24hr_Middle	NAPHTHYL ISOTHIOCYANATE	ANIT	24	MED	40	uM	PHH:366	0.258359
ANIT_2hr_High	NAPHTHYL ISOTHIOCYANATE	ANIT	2	HI	200	uM	PHH:366	-0.205177
ANIT_8hr_High	NAPHTHYL ISOTHIOCYANATE	ANIT	8	HI	200	uM	PHH:366	-1.265
ANIT_24hr_High	NAPHTHYL ISOTHIOCYANATE	ANIT	24	HI	200	uM	PHH:366	1.09426
NPX_8hr_Middle	NAPROXEN	NPX	8	MED	120	uM	PHH:366	1.07823
NPX_24hr_Middle	NAPROXEN	NPX	24	MED	120	uM	PHH:366	1.33462
NPX_8hr_High	NAPROXEN	NPX	8	HI	600	uM	PHH:366	0.842706
NPX_24hr_High	NAPROXEN	NPX	24	HI	600	uM	PHH:366	2.01178
NZD_24hr_Middle	NEFAZODONE	NZD	24	MED	6	uM	PHH:366	-0.00517683
NZD_24hr_High	NEFAZODONE	NZD	24	HI	30	uM	PHH:366	-2.48249
NIC_8hr_Middle	NICOTINIC ACID	NIC	8	MED	2000	uM	PHH:366	-0.435373
NIC_24hr_Middle	NICOTINIC ACID	NIC	24	MED	2000	uM	PHH:366	-0.761002
NIC_8hr_High	NICOTINIC ACID	NIC	8	HI	10000	uM	PHH:366	0.0451324
NIC_24hr_High	NICOTINIC ACID	NIC	24	HI	10000	uM	PHH:366	-0.0875793
NIF_8hr_Middle	NIFEDIPINE	NIF	8	MED	30	uM	PHH:366	-0.216275
NIF_24hr_Middle	NIFEDIPINE	NIF	24	MED	30	uM	PHH:366	-0.120147
NIF_8hr_High	NIFEDIPINE	NIF	8	HI	150	uM	PHH:366	-0.610447
NIF_24hr_High	NIFEDIPINE	NIF	24	HI	150	uM	PHH:366	0.524621
NIM_8hr_Middle	NIMESULIDE	NIM	8	MED	66	uM	PHH:366	-0.91109
NIM_24hr_Middle	NIMESULIDE	NIM	24	MED	66	uM	PHH:366	-0.29508
NIM_8hr_High	NIMESULIDE	NIM	8	HI	330	uM	PHH:366	-0.313012
NIM_24hr_High	NIMESULIDE	NIM	24	HI	330	uM	PHH:366	-0.862402
NFT_2hr_Low	NITROFURANTOIN	NFT	2	LO	5	uM	PHH:366	0.322965
NFT_8hr_Low	NITROFURANTOIN	NFT	8	LO	5	uM	PHH:366	0.523412
NFT_24hr_Low	NITROFURANTOIN	NFT	24	LO	5	uM	PHH:366	-0.167485
NFT_2hr_Middle	NITROFURANTOIN	NFT	2	MED	25	uM	PHH:366	0.218313
NFT_8hr_Middle	NITROFURANTOIN	NFT	8	MED	25	uM	PHH:366	0.788412
NFT_24hr_Middle	NITROFURANTOIN	NFT	24	MED	25	uM	PHH:366	-0.0612647
NFT_2hr_High	NITROFURANTOIN	NFT	2	HI	125	uM	PHH:366	0.115655
NFT_8hr_High	NITROFURANTOIN	NFT	8	HI	125	uM	PHH:366	-1.44275
NFT_24hr_High	NITROFURANTOIN	NFT	24	HI	125	uM	PHH:366	1.09116
NFZ_8hr_Middle	NITROFURAZONE	NFZ	8	MED	10	uM	PHH:366	-0.350809
NFZ_24hr_Middle	NITROFURAZONE	NFZ	24	MED	10	uM	PHH:366	-0.245306
NFZ_8hr_High	NITROFURAZONE	NFZ	8	HI	50	uM	PHH:366	-0.502612
NFZ_24hr_High	NITROFURAZONE	NFZ	24	HI	50	uM	PHH:366	0.676901
DEN_8hr_Middle	NITROSODIETHYLAMINE	DEN	8	MED	2000	uM	PHH:366	0.632476
DEN_24hr_Middle	NITROSODIETHYLAMINE	DEN	24	MED	2000	uM	PHH:366	0.522451
DEN_8hr_High	NITROSODIETHYLAMINE	DEN	8	HI	10000	uM	PHH:366	1.77821
DEN_24hr_High	NITROSODIETHYLAMINE	DEN	24	HI	10000	uM	PHH:366	1.55325
OPZ_2hr_Low	OMEPRAZOLE	OPZ	2	LO	24	uM	PHH:366	-0.349791
OPZ_8hr_Low	OMEPRAZOLE	OPZ	8	LO	24	uM	PHH:366	-0.0435408
OPZ_24hr_Low	OMEPRAZOLE	OPZ	24	LO	24	uM	PHH:366	0.0844379
OPZ_2hr_Middle	OMEPRAZOLE	OPZ	2	MED	120	uM	PHH:366	-0.689672
OPZ_8hr_Middle	OMEPRAZOLE	OPZ	8	MED	120	uM	PHH:366	-0.321001
OPZ_24hr_Middle	OMEPRAZOLE	OPZ	24	MED	120	uM	PHH:366	0.0559172
OPZ_2hr_High	OMEPRAZOLE	OPZ	2	HI	600	uM	PHH:366	-1.02361
OPZ_8hr_High	OMEPRAZOLE	OPZ	8	HI	600	uM	PHH:366	-4.01371
OPZ_24hr_High	OMEPRAZOLE	OPZ	24	HI	600	uM	PHH:366	-0.409783
PAP_8hr_Middle	PAPAVERINE	PAP	8	MED	12	uM	PHH:366	-1.69556
PAP_24hr_Middle	PAPAVERINE	PAP	24	MED	12	uM	PHH:366	-0.116342
PAP_8hr_High	PAPAVERINE	PAP	8	HI	60	uM	PHH:366	-2.80707
PAP_24hr_High	PAPAVERINE	PAP	24	HI	60	uM	PHH:366	-1.2685
PML_8hr_Middle	PEMOLINE	PML	8	MED	15	uM	PHH:366	0.447683
PML_24hr_Middle	PEMOLINE	PML	24	MED	15	uM	PHH:366	-0.367406
PML_8hr_High	PEMOLINE	PML	8	HI	75	uM	PHH:366	0.517469
PML_24hr_High	PEMOLINE	PML	24	HI	75	uM	PHH:366	-0.08581
PEN_8hr_Middle	PENICILLAMINE	PEN	8	MED	2000	uM	PHH:366	0.607299
PEN_24hr_Middle	PENICILLAMINE	PEN	24	MED	2000	uM	PHH:366	-0.124388
PEN_8hr_High	PENICILLAMINE	PEN	8	HI	10000	uM	PHH:366	1.75257
PEN_24hr_High	PENICILLAMINE	PEN	24	HI	10000	uM	PHH:366	1.06614
PH_2hr_Low	PERHEXILINE	PH	2	LO	0.6	uM	PHH:366	0.179917
PH_8hr_Low	PERHEXILINE	PH	8	LO	0.6	uM	PHH:366	0.797009
PH_24hr_Low	PERHEXILINE	PH	24	LO	0.6	uM	PHH:366	-0.183247
PH_2hr_Middle	PERHEXILINE	PH	2	MED	3	uM	PHH:366	-0.513236
PH_8hr_Middle	PERHEXILINE	PH	8	MED	3	uM	PHH:366	0.286728
PH_24hr_Middle	PERHEXILINE	PH	24	MED	3	uM	PHH:366	0.296135
PH_2hr_High	PERHEXILINE	PH	2	HI	15	uM	PHH:366	-0.612452
PH_8hr_High	PERHEXILINE	PH	8	HI	15	uM	PHH:366	0.101207
PH_24hr_High	PERHEXILINE	PH	24	HI	15	uM	PHH:366	0.5814
PHA_8hr_Low	PHALLOIDIN	PHA	8	LO	16	ug/mL	PHH:366	-0.830063
PHA_24hr_Low	PHALLOIDIN	PHA	24	LO	16	ug/mL	PHH:366	-0.326625
PHA_8hr_Middle	PHALLOIDIN	PHA	8	MED	80	ug/mL	PHH:366	-1.35489
PHA_24hr_Middle	PHALLOIDIN	PHA	24	MED	80	ug/mL	PHH:366	-0.59232
PHA_8hr_High	PHALLOIDIN	PHA	8	HI	400	ug/mL	PHH:366	-1.68774
PHA_24hr_High	PHALLOIDIN	PHA	24	HI	400	ug/mL	PHH:366	-0.118524
PCT_8hr_Middle	PHENACETIN	PCT	8	MED	120	uM	PHH:366	-0.445063
PCT_24hr_Middle	PHENACETIN	PCT	24	MED	120	uM	PHH:366	0.0779419
PCT_8hr_High	PHENACETIN	PCT	8	HI	600	uM	PHH:366	0.764061
PCT_24hr_High	PHENACETIN	PCT	24	HI	600	uM	PHH:366	0.700493
PB_2hr_Low	PHENOBARBITAL	PB	2	LO	400	uM	PHH:366	-0.0702441
PB_8hr_Low	PHENOBARBITAL	PB	8	LO	400	uM	PHH:366	-0.414499
PB_24hr_Low	PHENOBARBITAL	PB	24	LO	400	uM	PHH:366	-0.0714016
PB_2hr_Middle	PHENOBARBITAL	PB	2	MED	2000	uM	PHH:366	0.122911
PB_8hr_Middle	PHENOBARBITAL	PB	8	MED	2000	uM	PHH:366	-0.0616472
PB_24hr_Middle	PHENOBARBITAL	PB	24	MED	2000	uM	PHH:366	0.539516
PB_2hr_High	PHENOBARBITAL	PB	2	HI	10000	uM	PHH:366	-0.4124
PB_8hr_High	PHENOBARBITAL	PB	8	HI	10000	uM	PHH:366	-2.59536
PB_24hr_High	PHENOBARBITAL	PB	24	HI	10000	uM	PHH:366	-1.09736
NPAA_8hr_Middle	PHENYLANTHRANILIC ACID	NPAA	8	MED	40	uM	PHH:366	0.442561
NPAA_24hr_Middle	PHENYLANTHRANILIC ACID	NPAA	24	MED	40	uM	PHH:366	-0.439089
NPAA_8hr_High	PHENYLANTHRANILIC ACID	NPAA	8	HI	200	uM	PHH:366	1.10835
NPAA_24hr_High	PHENYLANTHRANILIC ACID	NPAA	24	HI	200	uM	PHH:366	0.33005
PhB_2hr_Low	PHENYLBUTAZONE	PhB	2	LO	16	uM	PHH:366	-0.235539
PhB_8hr_Low	PHENYLBUTAZONE	PhB	8	LO	16	uM	PHH:366	0.0633295
PhB_24hr_Low	PHENYLBUTAZONE	PhB	24	LO	16	uM	PHH:366	0.0564966
PhB_2hr_Middle	PHENYLBUTAZONE	PhB	2	MED	80	uM	PHH:366	0.123377
PhB_8hr_Middle	PHENYLBUTAZONE	PhB	8	MED	80	uM	PHH:366	-0.149571
PhB_24hr_Middle	PHENYLBUTAZONE	PhB	24	MED	80	uM	PHH:366	0.496026
PhB_2hr_High	PHENYLBUTAZONE	PhB	2	HI	400	uM	PHH:366	0.194557
PhB_8hr_High	PHENYLBUTAZONE	PhB	8	HI	400	uM	PHH:366	-0.647618
PhB_24hr_High	PHENYLBUTAZONE	PhB	24	HI	400	uM	PHH:366	-0.364663
PHE_2hr_Low	PHENYTOIN	PHE	2	LO	2.4	uM	PHH:366	-0.112375
PHE_8hr_Low	PHENYTOIN	PHE	8	LO	2.4	uM	PHH:366	-0.649059
PHE_24hr_Low	PHENYTOIN	PHE	24	LO	2.4	uM	PHH:366	-0.476743
PHE_2hr_Middle	PHENYTOIN	PHE	2	MED	12	uM	PHH:366	0.524168
PHE_8hr_Middle	PHENYTOIN	PHE	8	MED	12	uM	PHH:366	-0.707372
PHE_24hr_Middle	PHENYTOIN	PHE	24	MED	12	uM	PHH:366	-0.252258
PHE_2hr_High	PHENYTOIN	PHE	2	HI	60	uM	PHH:366	0.666754
PHE_8hr_High	PHENYTOIN	PHE	8	HI	60	uM	PHH:366	-0.391486
PHE_24hr_High	PHENYTOIN	PHE	24	HI	60	uM	PHH:366	-0.065528
PHO_8hr_Low	PHORONE	PHO	8	LO	200	uM	PHH:366	0.426326
PHO_24hr_Low	PHORONE	PHO	24	LO	200	uM	PHH:366	0.238471
PHO_8hr_Middle	PHORONE	PHO	8	MED	1000	uM	PHH:366	0.0319188
PHO_24hr_Middle	PHORONE	PHO	24	MED	1000	uM	PHH:366	2.12878
PHO_8hr_High	PHORONE	PHO	8	HI	5000	uM	PHH:366	-3.35649
PMZ_8hr_Middle	PROMETHAZINE	PMZ	8	MED	7	uM	PHH:366	-0.764254
PMZ_24hr_Middle	PROMETHAZINE	PMZ	24	MED	7	uM	PHH:366	0.221605
PMZ_8hr_High	PROMETHAZINE	PMZ	8	HI	35	uM	PHH:366	-1.00598
PMZ_24hr_High	PROMETHAZINE	PMZ	24	HI	35	uM	PHH:366	0.927545
PPL_8hr_Low	PROPRANOLOL	PPL	8	LO	6	ug/kg	PHH:366	0.166987
PPL_24hr_Low	PROPRANOLOL	PPL	24	LO	6	ug/kg	PHH:366	0.0223575
PPL_8hr_Middle	PROPRANOLOL	PPL	8	MED	30	ug/kg	PHH:366	0.404827
PPL_24hr_Middle	PROPRANOLOL	PPL	24	MED	30	ug/kg	PHH:366	0.507539
PPL_8hr_High	PROPRANOLOL	PPL	8	HI	100	ug/kg	PHH:366	-0.238364
PPL_24hr_High	PROPRANOLOL	PPL	24	HI	100	ug/kg	PHH:366	1.30557
PTU_2hr_Low	PROPYLTHIOURACIL	PTU	2	LO	160	uM	PHH:366	0.2214
PTU_8hr_Low	PROPYLTHIOURACIL	PTU	8	LO	160	uM	PHH:366	0.248998
PTU_24hr_Low	PROPYLTHIOURACIL	PTU	24	LO	160	uM	PHH:366	0.780212
PTU_2hr_Middle	PROPYLTHIOURACIL	PTU	2	MED	800	uM	PHH:366	-0.26191
PTU_8hr_Middle	PROPYLTHIOURACIL	PTU	8	MED	800	uM	PHH:366	0.326027
PTU_24hr_Middle	PROPYLTHIOURACIL	PTU	24	MED	800	uM	PHH:366	3.28742
PTU_2hr_High	PROPYLTHIOURACIL	PTU	2	HI	4000	uM	PHH:366	-0.235765
PTU_8hr_High	PROPYLTHIOURACIL	PTU	8	HI	4000	uM	PHH:366	-1.95598
PTU_24hr_High	PROPYLTHIOURACIL	PTU	24	HI	4000	uM	PHH:366	2.47936
QND_8hr_Middle	QUINIDINE	QND	8	MED	10	uM	PHH:366	-0.0414483
QND_24hr_Middle	QUINIDINE	QND	24	MED	10	uM	PHH:366	0.240053
QND_8hr_High	QUINIDINE	QND	8	HI	50	uM	PHH:366	-0.208027
QND_24hr_High	QUINIDINE	QND	24	HI	50	uM	PHH:366	1.26003
RAN_8hr_Middle	RANITIDINE	RAN	8	MED	800	uM	PHH:366	1.24722
RAN_24hr_Middle	RANITIDINE	RAN	24	MED	800	uM	PHH:366	1.454
RAN_8hr_High	RANITIDINE	RAN	8	HI	4000	uM	PHH:366	0.894561
RAN_24hr_High	RANITIDINE	RAN	24	HI	4000	uM	PHH:366	3.60456
RIF_2hr_Low	RIFAMPICIN	RIF	2	LO	2.8	uM	PHH:366	-0.842661
RIF_8hr_Low	RIFAMPICIN	RIF	8	LO	2.8	uM	PHH:366	0.467774
RIF_24hr_Low	RIFAMPICIN	RIF	24	LO	2.8	uM	PHH:366	-0.199412
RIF_2hr_Middle	RIFAMPICIN	RIF	2	MED	14	uM	PHH:366	-0.859022
RIF_8hr_Middle	RIFAMPICIN	RIF	8	MED	14	uM	PHH:366	0.341611
RIF_24hr_Middle	RIFAMPICIN	RIF	24	MED	14	uM	PHH:366	-0.249131
RIF_2hr_High	RIFAMPICIN	RIF	2	HI	70	uM	PHH:366	-0.872066
RIF_8hr_High	RIFAMPICIN	RIF	8	HI	70	uM	PHH:366	-0.0157721
RIF_24hr_High	RIFAMPICIN	RIF	24	HI	70	uM	PHH:366	0.285472
RGZ_8hr_Low	ROSIGLITAZONE MALEATE	RGZ	8	LO	12	ug/kg	PHH:366	-0.689712
RGZ_24hr_Low	ROSIGLITAZONE MALEATE	RGZ	24	LO	12	ug/kg	PHH:366	-0.319323
RGZ_8hr_Middle	ROSIGLITAZONE MALEATE	RGZ	8	MED	60	ug/kg	PHH:366	0.0346468
RGZ_24hr_Middle	ROSIGLITAZONE MALEATE	RGZ	24	MED	60	ug/kg	PHH:366	0.203252
RGZ_8hr_High	ROSIGLITAZONE MALEATE	RGZ	8	HI	300	ug/kg	PHH:366	-2.50749
RGZ_24hr_High	ROSIGLITAZONE MALEATE	RGZ	24	HI	300	ug/kg	PHH:366	0.22971
ROT_8hr_Low	ROTENONE	ROT	8	LO	0.08	uM	PHH:366	-0.296337
ROT_24hr_Low	ROTENONE	ROT	24	LO	0.08	uM	PHH:366	-0.514744
ROT_8hr_Middle	ROTENONE	ROT	8	MED	0.4	uM	PHH:366	-0.794127
ROT_24hr_Middle	ROTENONE	ROT	24	MED	0.4	uM	PHH:366	-0.701302
ROT_8hr_High	ROTENONE	ROT	8	HI	2	uM	PHH:366	-1.34445
ROT_24hr_High	ROTENONE	ROT	24	HI	2	uM	PHH:366	-0.17496
SST_8hr_Middle	SIMVASTATIN	SST	8	MED	6	uM	PHH:366	0.874369
SST_24hr_Middle	SIMVASTATIN	SST	24	MED	6	uM	PHH:366	-0.382831
SST_8hr_High	SIMVASTATIN	SST	8	HI	30	uM	PHH:366	0.299651
SST_24hr_High	SIMVASTATIN	SST	24	HI	30	uM	PHH:366	-0.229115
SS_2hr_Low	SULFASALAZINE	SS	2	LO	6	uM	PHH:366	-0.221458
SS_8hr_Low	SULFASALAZINE	SS	8	LO	6	uM	PHH:366	0.128491
SS_24hr_Low	SULFASALAZINE	SS	24	LO	6	uM	PHH:366	0.20236
SS_2hr_Middle	SULFASALAZINE	SS	2	MED	30	uM	PHH:366	0.354809
SS_8hr_Middle	SULFASALAZINE	SS	8	MED	30	uM	PHH:366	0.552827
SS_24hr_Middle	SULFASALAZINE	SS	24	MED	30	uM	PHH:366	-0.505515
SS_2hr_High	SULFASALAZINE	SS	2	HI	150	uM	PHH:366	-0.342672
SS_8hr_High	SULFASALAZINE	SS	8	HI	150	uM	PHH:366	0.439736
SS_24hr_High	SULFASALAZINE	SS	24	HI	150	uM	PHH:366	-0.108442
SUL_8hr_Middle	SULINDAC	SUL	8	MED	600	uM	PHH:366	1.51195
SUL_24hr_Middle	SULINDAC	SUL	24	MED	600	uM	PHH:366	2.38359
SUL_8hr_High	SULINDAC	SUL	8	HI	3000	uM	PHH:366	-0.509588
SUL_24hr_High	SULINDAC	SUL	24	HI	3000	uM	PHH:366	4.26344
SLP_8hr_Middle	SULPIRIDE	SLP	8	MED	1000	uM	PHH:366	0.0140676
SLP_24hr_Middle	SULPIRIDE	SLP	24	MED	1000	uM	PHH:366	1.28786
SLP_8hr_High	SULPIRIDE	SLP	8	HI	5000	uM	PHH:366	1.11881
SLP_24hr_High	SULPIRIDE	SLP	24	HI	5000	uM	PHH:366	2.33855
TAC_8hr_Middle	TACRINE	TAC	8	MED	16	uM	PHH:366	-0.110839
TAC_24hr_Middle	TACRINE	TAC	24	MED	16	uM	PHH:366	0.572354
TAC_8hr_High	TACRINE	TAC	8	HI	80	uM	PHH:366	-0.403994
TAC_24hr_High	TACRINE	TAC	24	HI	80	uM	PHH:366	0.90103
TMX_8hr_Middle	TAMOXIFEN	TMX	8	MED	5	uM	PHH:366	-0.307755
TMX_24hr_Middle	TAMOXIFEN	TMX	24	MED	5	uM	PHH:366	0.52401
TMX_8hr_High	TAMOXIFEN	TMX	8	HI	25	uM	PHH:366	0.0930517
TMX_24hr_High	TAMOXIFEN	TMX	24	HI	25	uM	PHH:366	0.0689185
TAN_8hr_Middle	TANNIC ACID	TAN	8	MED	1	uM	PHH:366	0.179094
TAN_24hr_Middle	TANNIC ACID	TAN	24	MED	1	uM	PHH:366	1.26913
TAN_8hr_High	TANNIC ACID	TAN	8	HI	5	uM	PHH:366	-0.597573
TAN_24hr_High	TANNIC ACID	TAN	24	HI	5	uM	PHH:366	0.575935
TBF_8hr_Middle	TERBINAFINE	TBF	8	MED	3	uM	PHH:366	-0.0994843
TBF_24hr_Middle	TERBINAFINE	TBF	24	MED	3	uM	PHH:366	-0.0355712
TBF_8hr_High	TERBINAFINE	TBF	8	HI	15	uM	PHH:366	-0.873172
TBF_24hr_High	TERBINAFINE	TBF	24	HI	15	uM	PHH:366	-0.556907
TC_2hr_Low	TETRACYCLINE	TC	2	LO	1	uM	PHH:366	0.0102073
TC_8hr_Low	TETRACYCLINE	TC	8	LO	1	uM	PHH:366	-0.29481
TC_24hr_Low	TETRACYCLINE	TC	24	LO	1	uM	PHH:366	-0.191509
TC_2hr_Middle	TETRACYCLINE	TC	2	MED	5	uM	PHH:366	0.557315
TC_8hr_Middle	TETRACYCLINE	TC	8	MED	5	uM	PHH:366	0.737627
TC_24hr_Middle	TETRACYCLINE	TC	24	MED	5	uM	PHH:366	0.0839147
TC_2hr_High	TETRACYCLINE	TC	2	HI	25	uM	PHH:366	-0.0592118
TC_8hr_High	TETRACYCLINE	TC	8	HI	25	uM	PHH:366	0.608505
TC_24hr_High	TETRACYCLINE	TC	24	HI	25	uM	PHH:366	-0.388069
TEO_8hr_Middle	THEOPHYLLINE	TEO	8	MED	2000	uM	PHH:366	0.171251
TEO_24hr_Middle	THEOPHYLLINE	TEO	24	MED	2000	uM	PHH:366	0.642334
TEO_8hr_High	THEOPHYLLINE	TEO	8	HI	10000	uM	PHH:366	-2.00993
TEO_24hr_High	THEOPHYLLINE	TEO	24	HI	10000	uM	PHH:366	3.8008
TAA_2hr_Low	THIOACETAMIDE	TAA	2	LO	400	uM	PHH:366	-0.167179
TAA_8hr_Low	THIOACETAMIDE	TAA	8	LO	400	uM	PHH:366	0.147744
TAA_24hr_Low	THIOACETAMIDE	TAA	24	LO	400	uM	PHH:366	-0.538203
TAA_2hr_Middle	THIOACETAMIDE	TAA	2	MED	2000	uM	PHH:366	-0.819732
TAA_8hr_Middle	THIOACETAMIDE	TAA	8	MED	2000	uM	PHH:366	-0.124064
TAA_24hr_Middle	THIOACETAMIDE	TAA	24	MED	2000	uM	PHH:366	0.0472526
TAA_2hr_High	THIOACETAMIDE	TAA	2	HI	10000	uM	PHH:366	0.105382
TAA_8hr_High	THIOACETAMIDE	TAA	8	HI	10000	uM	PHH:366	0.13157
TAA_24hr_High	THIOACETAMIDE	TAA	24	HI	10000	uM	PHH:366	0.294131
TRZ_2hr_Low	THIORIDAZINE	TRZ	2	LO	0.6	uM	PHH:366	-0.401547
TRZ_8hr_Low	THIORIDAZINE	TRZ	8	LO	0.6	uM	PHH:366	-0.037097
TRZ_24hr_Low	THIORIDAZINE	TRZ	24	LO	0.6	uM	PHH:366	-0.0279378
TRZ_2hr_Middle	THIORIDAZINE	TRZ	2	MED	3	uM	PHH:366	-0.505725
TRZ_8hr_Middle	THIORIDAZINE	TRZ	8	MED	3	uM	PHH:366	0.107846
TRZ_24hr_Middle	THIORIDAZINE	TRZ	24	MED	3	uM	PHH:366	-0.0586434
TRZ_2hr_High	THIORIDAZINE	TRZ	2	HI	15	uM	PHH:366	-0.157602
TRZ_8hr_High	THIORIDAZINE	TRZ	8	HI	15	uM	PHH:366	-0.400423
TRZ_24hr_High	THIORIDAZINE	TRZ	24	HI	15	uM	PHH:366	-0.844967
TCP_8hr_Middle	TICLOPIDINE	TCP	8	MED	4	uM	PHH:366	-0.495239
TCP_24hr_Middle	TICLOPIDINE	TCP	24	MED	4	uM	PHH:366	0.15699
TCP_8hr_High	TICLOPIDINE	TCP	8	HI	20	uM	PHH:366	0.00226767
TCP_24hr_High	TICLOPIDINE	TCP	24	HI	20	uM	PHH:366	0.592544
TIO_8hr_Middle	TIOPRONIN	TIO	8	MED	400	uM	PHH:366	0.160135
TIO_24hr_Middle	TIOPRONIN	TIO	24	MED	400	uM	PHH:366	0.282403
TIO_8hr_High	TIOPRONIN	TIO	8	HI	2000	uM	PHH:366	0.620275
TIO_24hr_High	TIOPRONIN	TIO	24	HI	2000	uM	PHH:366	-0.0117887
TLB_8hr_Middle	TOLBUTAMIDE	TLB	8	MED	400	uM	PHH:366	0.158323
TLB_24hr_Middle	TOLBUTAMIDE	TLB	24	MED	400	uM	PHH:366	0.328765
TLB_8hr_High	TOLBUTAMIDE	TLB	8	HI	2000	uM	PHH:366	0.0156992
TLB_24hr_High	TOLBUTAMIDE	TLB	24	HI	2000	uM	PHH:366	-0.016306
TGFB1_2hr_Low	TRANSFORMING GROWTH FACTOR BETA 1	TGFB1	2	LO	2	ng/mL	PHH:366	-0.150601
TGFB1_8hr_Low	TRANSFORMING GROWTH FACTOR BETA 1	TGFB1	8	LO	2	ng/mL	PHH:366	-0.586425
TGFB1_24hr_Low	TRANSFORMING GROWTH FACTOR BETA 1	TGFB1	24	LO	2	ng/mL	PHH:366	-0.153846
TGFB1_2hr_Middle	TRANSFORMING GROWTH FACTOR BETA 1	TGFB1	2	MED	10	ng/mL	PHH:366	0.0967086
TGFB1_8hr_Middle	TRANSFORMING GROWTH FACTOR BETA 1	TGFB1	8	MED	10	ng/mL	PHH:366	-0.496164
TGFB1_24hr_Middle	TRANSFORMING GROWTH FACTOR BETA 1	TGFB1	24	MED	10	ng/mL	PHH:366	0.458335
TGFB1_2hr_High	TRANSFORMING GROWTH FACTOR BETA 1	TGFB1	2	HI	50	ng/mL	PHH:366	-0.263143
TGFB1_8hr_High	TRANSFORMING GROWTH FACTOR BETA 1	TGFB1	8	HI	50	ng/mL	PHH:366	-0.397996
TGFB1_24hr_High	TRANSFORMING GROWTH FACTOR BETA 1	TGFB1	24	HI	50	ng/mL	PHH:366	0.521449
TZM_8hr_Low	TRIAZOLAM	TZM	8	LO	0.4	uM	PHH:366	0.537109
TZM_24hr_Low	TRIAZOLAM	TZM	24	LO	0.4	uM	PHH:366	-1.37507
TZM_8hr_Middle	TRIAZOLAM	TZM	8	MED	2	uM	PHH:366	0.429689
TZM_24hr_Middle	TRIAZOLAM	TZM	24	MED	2	uM	PHH:366	-0.738002
TZM_8hr_High	TRIAZOLAM	TZM	8	HI	10	uM	PHH:366	0.307077
TZM_24hr_High	TRIAZOLAM	TZM	24	HI	10	uM	PHH:366	-0.0906403
TMD_8hr_Low	TRIMETHADIONE	TMD	8	LO	400	uM	PHH:366	0.0778168
TMD_24hr_Low	TRIMETHADIONE	TMD	24	LO	400	uM	PHH:366	-0.387973
TMD_8hr_Middle	TRIMETHADIONE	TMD	8	MED	2000	uM	PHH:366	0.0106267
TMD_24hr_Middle	TRIMETHADIONE	TMD	24	MED	2000	uM	PHH:366	-0.189841
TMD_8hr_High	TRIMETHADIONE	TMD	8	HI	10000	uM	PHH:366	1.40447
TMD_24hr_High	TRIMETHADIONE	TMD	24	HI	10000	uM	PHH:366	-0.0553444
TUN_8hr_Low	TUNICAMYCIN	TUN	8	LO	0.4	ug/mL	PHH:366	-1.73775
TUN_24hr_Low	TUNICAMYCIN	TUN	24	LO	0.4	ug/mL	PHH:366	0.473342
TUN_8hr_Middle	TUNICAMYCIN	TUN	8	MED	2	ug/mL	PHH:366	-2.0829
TUN_24hr_Middle	TUNICAMYCIN	TUN	24	MED	2	ug/mL	PHH:366	0.550366
TUN_8hr_High	TUNICAMYCIN	TUN	8	HI	10	ug/mL	PHH:366	-3.45799
TUN_24hr_High	TUNICAMYCIN	TUN	24	HI	10	ug/mL	PHH:366	-0.165271
VPA_2hr_Low	VALPROIC ACID	VPA	2	LO	200	uM	PHH:366	0.176842
VPA_8hr_Low	VALPROIC ACID	VPA	8	LO	200	uM	PHH:366	0.450348
VPA_24hr_Low	VALPROIC ACID	VPA	24	LO	200	uM	PHH:366	0.0684335
VPA_2hr_Middle	VALPROIC ACID	VPA	2	MED	1000	uM	PHH:366	0.276362
VPA_8hr_Middle	VALPROIC ACID	VPA	8	MED	1000	uM	PHH:366	1.49249
VPA_24hr_Middle	VALPROIC ACID	VPA	24	MED	1000	uM	PHH:366	1.55696
VPA_2hr_High	VALPROIC ACID	VPA	2	HI	5000	uM	PHH:366	0.00128117
VPA_8hr_High	VALPROIC ACID	VPA	8	HI	5000	uM	PHH:366	1.0278
VPA_24hr_High	VALPROIC ACID	VPA	24	HI	5000	uM	PHH:366	2.51139
VLF_24hr_Middle	VENLAFAXINE	VLF	24	MED	240	uM	PHH:366	0.126664
VLF_24hr_High	VENLAFAXINE	VLF	24	HI	1200	uM	PHH:366	0.0807552
VA_8hr_Middle	VITAMIN A	VA	8	MED	1.5	uM	PHH:366	-0.885924
VA_24hr_Middle	VITAMIN A	VA	24	MED	1.5	uM	PHH:366	0.463503
VA_8hr_High	VITAMIN A	VA	8	HI	7.5	uM	PHH:366	-1.21862
VA_24hr_High	VITAMIN A	VA	24	HI	7.5	uM	PHH:366	0.103592
DNP_8hr_Low	2,4-DINITROPHENOL	DNP	8	LO	4	uM	PHH:179	0.00156196
DNP_24hr_Low	2,4-DINITROPHENOL	DNP	24	LO	4	uM	PHH:179	-0.479911
DNP_8hr_Middle	2,4-DINITROPHENOL	DNP	8	MED	20	uM	PHH:179	-0.0695455
DNP_24hr_Middle	2,4-DINITROPHENOL	DNP	24	MED	20	uM	PHH:179	-0.0416101
DNP_8hr_High	2,4-DINITROPHENOL	DNP	8	HI	100	uM	PHH:179	-1.16656
DNP_24hr_High	2,4-DINITROPHENOL	DNP	24	HI	100	uM	PHH:179	2.15435
2NF_8hr_Low	2-NITROFLUORENE	2NF	8	LO	4	uM	PHH:179	-0.410793
2NF_24hr_Low	2-NITROFLUORENE	2NF	24	LO	4	uM	PHH:179	-0.119768
2NF_8hr_Middle	2-NITROFLUORENE	2NF	8	MED	20	uM	PHH:179	-1.29596
2NF_24hr_Middle	2-NITROFLUORENE	2NF	24	MED	20	uM	PHH:179	0.660358
2NF_8hr_High	2-NITROFLUORENE	2NF	8	HI	100	uM	PHH:179	-0.805912
2NF_24hr_High	2-NITROFLUORENE	2NF	24	HI	100	uM	PHH:179	0.907819
LPS_8hr_Low	LPS	LPS	8	LO	12	ug/mL	PHH:179	-0.873221
LPS_24hr_Low	LPS	LPS	24	LO	12	ug/mL	PHH:179	-1.58586
LPS_8hr_Middle	LPS	LPS	8	MED	60	ug/mL	PHH:179	-0.882116
LPS_24hr_Middle	LPS	LPS	24	MED	60	ug/mL	PHH:179	-1.98521
LPS_8hr_High	LPS	LPS	8	HI	300	ug/mL	PHH:179	-0.708181
LPS_24hr_High	LPS	LPS	24	HI	300	ug/mL	PHH:179	-1.13629
MNU_8hr_Low	N-METHYL-N-NITROSOUREA	MNU	8	LO	1200	uM	PHH:179	-0.954861
MNU_24hr_Low	N-METHYL-N-NITROSOUREA	MNU	24	LO	1200	uM	PHH:179	1.40696
MNU_8hr_Middle	N-METHYL-N-NITROSOUREA	MNU	8	MED	6000	uM	PHH:179	-4.14074
MNU_24hr_Middle	N-METHYL-N-NITROSOUREA	MNU	24	MED	6000	uM	PHH:179	2.37066
MNU_8hr_High	N-METHYL-N-NITROSOUREA	MNU	8	HI	10000	uM	PHH:179	-5.01358
MNU_24hr_High	N-METHYL-N-NITROSOUREA	MNU	24	HI	10000	uM	PHH:179	-3.10148
NMOR_8hr_Low	N-NITROSOMORPHOLINE	NMOR	8	LO	400	uM	PHH:179	-0.252815
NMOR_24hr_Low	N-NITROSOMORPHOLINE	NMOR	24	LO	400	uM	PHH:179	-0.219086
NMOR_8hr_Middle	N-NITROSOMORPHOLINE	NMOR	8	MED	2000	uM	PHH:179	-0.559589
NMOR_24hr_Middle	N-NITROSOMORPHOLINE	NMOR	24	MED	2000	uM	PHH:179	0.108221
NMOR_8hr_High	N-NITROSOMORPHOLINE	NMOR	8	HI	10000	uM	PHH:179	0.390704
NMOR_24hr_High	N-NITROSOMORPHOLINE	NMOR	24	HI	10000	uM	PHH:179	0.433057
TNF_8hr_Low	TNF-ALPHA, RAT	TNF	8	LO	2	ng/mL	PHH:179	-0.700927
TNF_24hr_Low	TNF-ALPHA, RAT	TNF	24	LO	2	ng/mL	PHH:179	-0.194447
TNF_8hr_Middle	TNF-ALPHA, RAT	TNF	8	MED	10	ng/mL	PHH:179	-1.12633
TNF_24hr_Middle	TNF-ALPHA, RAT	TNF	24	MED	10	ng/mL	PHH:179	-0.55643
TNF_8hr_High	TNF-ALPHA, RAT	TNF	8	HI	50	ng/mL	PHH:179	-1.26166
TNF_24hr_High	TNF-ALPHA, RAT	TNF	24	HI	50	ng/mL	PHH:179	-0.630477
WY_2hr_Low	WY-14643	WY	2	LO	6	uM	PHH:179	0.846407
WY_8hr_Low	WY-14643	WY	8	LO	6	uM	PHH:179	-0.409304
WY_24hr_Low	WY-14643	WY	24	LO	6	uM	PHH:179	0.125126
WY_2hr_Middle	WY-14643	WY	2	MED	30	uM	PHH:179	0.0812283
WY_8hr_Middle	WY-14643	WY	8	MED	30	uM	PHH:179	1.32324
WY_24hr_Middle	WY-14643	WY	24	MED	30	uM	PHH:179	0.45277
WY_2hr_High	WY-14643	WY	2	HI	150	uM	PHH:179	0.345659
WY_8hr_High	WY-14643	WY	8	HI	150	uM	PHH:179	1.02007
WY_24hr_High	WY-14643	WY	24	HI	150	uM	PHH:179	0.971553
ACA_8hr_Middle	ACARBOSE	ACA	8	MED	2000	uM	PHH:179	-0.370879
ACA_24hr_Middle	ACARBOSE	ACA	24	MED	2000	uM	PHH:179	0.0313513
ACA_8hr_High	ACARBOSE	ACA	8	HI	10000	uM	PHH:179	-0.338269
ACA_24hr_High	ACARBOSE	ACA	24	HI	10000	uM	PHH:179	0.12582
AAA_8hr_Low	ACETAMIDE	AAA	8	LO	400	uM	PHH:179	-0.285166
AAA_24hr_Low	ACETAMIDE	AAA	24	LO	400	uM	PHH:179	-0.31655
AAA_8hr_Middle	ACETAMIDE	AAA	8	MED	2000	uM	PHH:179	-0.755528
AAA_24hr_Middle	ACETAMIDE	AAA	24	MED	2000	uM	PHH:179	-0.260018
AAA_8hr_High	ACETAMIDE	AAA	8	HI	10000	uM	PHH:179	-0.337292
AAA_24hr_High	ACETAMIDE	AAA	24	HI	10000	uM	PHH:179	-0.0834493
AAF_8hr_Middle	ACETAMIDOFLUORENE	AAF	8	MED	10	uM	PHH:179	0.520578
AAF_24hr_Middle	ACETAMIDOFLUORENE	AAF	24	MED	10	uM	PHH:179	0.754569
AAF_8hr_High	ACETAMIDOFLUORENE	AAF	8	HI	50	uM	PHH:179	0.166402
AAF_24hr_High	ACETAMIDOFLUORENE	AAF	24	HI	50	uM	PHH:179	1.3703
APAP_2hr_Low	ACETAMINOPHEN	APAP	2	LO	200	uM	PHH:179	-0.123777
APAP_8hr_Low	ACETAMINOPHEN	APAP	8	LO	200	uM	PHH:179	-0.265686
APAP_24hr_Low	ACETAMINOPHEN	APAP	24	LO	200	uM	PHH:179	0.30002
APAP_2hr_Middle	ACETAMINOPHEN	APAP	2	MED	1000	uM	PHH:179	-0.0444213
APAP_8hr_Middle	ACETAMINOPHEN	APAP	8	MED	1000	uM	PHH:179	-0.520773
APAP_24hr_Middle	ACETAMINOPHEN	APAP	24	MED	1000	uM	PHH:179	1.64634
APAP_2hr_High	ACETAMINOPHEN	APAP	2	HI	5000	uM	PHH:179	0.0228304
APAP_8hr_High	ACETAMINOPHEN	APAP	8	HI	5000	uM	PHH:179	-2.91556
APAP_24hr_High	ACETAMINOPHEN	APAP	24	HI	5000	uM	PHH:179	5.27796
ACZ_8hr_Middle	ACETAZOLAMIDE	ACZ	8	MED	120	uM	PHH:179	-0.542829
ACZ_24hr_Middle	ACETAZOLAMIDE	ACZ	24	MED	120	uM	PHH:179	-0.118977
ACZ_8hr_High	ACETAZOLAMIDE	ACZ	8	HI	600	uM	PHH:179	-0.000119468
ACZ_24hr_High	ACETAZOLAMIDE	ACZ	24	HI	600	uM	PHH:179	-0.0818559
ADP_2hr_Low	ADAPIN	ADP	2	LO	3	uM	PHH:179	-0.79498
ADP_8hr_Low	ADAPIN	ADP	8	LO	3	uM	PHH:179	-0.335009
ADP_24hr_Low	ADAPIN	ADP	24	LO	3	uM	PHH:179	0.527016
ADP_2hr_Middle	ADAPIN	ADP	2	MED	15	uM	PHH:179	0.474574
ADP_8hr_Middle	ADAPIN	ADP	8	MED	15	uM	PHH:179	-0.227356
ADP_24hr_Middle	ADAPIN	ADP	24	MED	15	uM	PHH:179	1.07037
ADP_2hr_High	ADAPIN	ADP	2	HI	75	uM	PHH:179	-0.411588
ADP_8hr_High	ADAPIN	ADP	8	HI	75	uM	PHH:179	-0.537619
ADP_24hr_High	ADAPIN	ADP	24	HI	75	uM	PHH:179	3.14171
AFB1_8hr_Low	AFLATOXIN B1	AFB1	8	LO	0.24	ug/mL	PHH:179	-0.844449
AFB1_24hr_Low	AFLATOXIN B1	AFB1	24	LO	0.24	ug/mL	PHH:179	-0.0899443
AFB1_8hr_Middle	AFLATOXIN B1	AFB1	8	MED	1.2	ug/mL	PHH:179	-1.35245
AFB1_24hr_Middle	AFLATOXIN B1	AFB1	24	MED	1.2	ug/mL	PHH:179	-0.00932896
AFB1_8hr_High	AFLATOXIN B1	AFB1	8	HI	6	ug/mL	PHH:179	-1.68999
AFB1_24hr_High	AFLATOXIN B1	AFB1	24	HI	6	ug/mL	PHH:179	1.2221
AJM_8hr_Middle	AJMALINE	AJM	8	MED	60	uM	PHH:179	1.45548
AJM_24hr_Middle	AJMALINE	AJM	24	MED	60	uM	PHH:179	-1.22036
AJM_8hr_High	AJMALINE	AJM	8	HI	300	uM	PHH:179	0.128403
AJM_24hr_High	AJMALINE	AJM	24	HI	300	uM	PHH:179	-0.407813
APL_2hr_Low	ALLOPURINOL	APL	2	LO	5.6	uM	PHH:179	0.075238
APL_8hr_Low	ALLOPURINOL	APL	8	LO	5.6	uM	PHH:179	-0.126801
APL_24hr_Low	ALLOPURINOL	APL	24	LO	5.6	uM	PHH:179	0.8937
APL_2hr_Middle	ALLOPURINOL	APL	2	MED	28	uM	PHH:179	-0.447274
APL_8hr_Middle	ALLOPURINOL	APL	8	MED	28	uM	PHH:179	-0.00782337
APL_24hr_Middle	ALLOPURINOL	APL	24	MED	28	uM	PHH:179	0.544378
APL_2hr_High	ALLOPURINOL	APL	2	HI	140	uM	PHH:179	-0.431655
APL_8hr_High	ALLOPURINOL	APL	8	HI	140	uM	PHH:179	0.353278
APL_24hr_High	ALLOPURINOL	APL	24	HI	140	uM	PHH:179	0.981894
AA_2hr_Low	ALLYL ALCOHOL	AA	2	LO	2.8	uM	PHH:179	0.300506
AA_8hr_Low	ALLYL ALCOHOL	AA	8	LO	2.8	uM	PHH:179	-0.504039
AA_24hr_Low	ALLYL ALCOHOL	AA	24	LO	2.8	uM	PHH:179	-0.318743
AA_2hr_Middle	ALLYL ALCOHOL	AA	2	MED	14	uM	PHH:179	0.605471
AA_8hr_Middle	ALLYL ALCOHOL	AA	8	MED	14	uM	PHH:179	0.307135
AA_24hr_Middle	ALLYL ALCOHOL	AA	24	MED	14	uM	PHH:179	0.0811584
AA_2hr_High	ALLYL ALCOHOL	AA	2	HI	70	uM	PHH:179	-1.14371
AA_8hr_High	ALLYL ALCOHOL	AA	8	HI	70	uM	PHH:179	-2.0216
AA_24hr_High	ALLYL ALCOHOL	AA	24	HI	70	uM	PHH:179	1.80997
ADM_24hr_Middle	ALPIDEM	ADM	24	MED	3	uM	PHH:179	-0.143507
ADM_24hr_High	ALPIDEM	ADM	24	HI	10	uM	PHH:179	0.126195
AM_2hr_Low	AMIODARONE	AM	2	LO	0.28	uM	PHH:179	-0.0513166
AM_8hr_Low	AMIODARONE	AM	8	LO	0.28	uM	PHH:179	-0.155483
AM_24hr_Low	AMIODARONE	AM	24	LO	0.28	uM	PHH:179	-0.0234338
AM_2hr_Middle	AMIODARONE	AM	2	MED	1.4	uM	PHH:179	-0.389747
AM_8hr_Middle	AMIODARONE	AM	8	MED	1.4	uM	PHH:179	0.565324
AM_24hr_Middle	AMIODARONE	AM	24	MED	1.4	uM	PHH:179	-0.203161
AM_2hr_High	AMIODARONE	AM	2	HI	7	uM	PHH:179	0.221573
AM_8hr_High	AMIODARONE	AM	8	HI	7	uM	PHH:179	-0.29215
AM_24hr_High	AMIODARONE	AM	24	HI	7	uM	PHH:179	-0.364853
AMT_8hr_Middle	AMITRIPTYLINE	AMT	8	MED	3	uM	PHH:179	-0.607181
AMT_24hr_Middle	AMITRIPTYLINE	AMT	24	MED	3	uM	PHH:179	1.02279
AMT_8hr_High	AMITRIPTYLINE	AMT	8	HI	15	uM	PHH:179	-1.04969
AMT_24hr_High	AMITRIPTYLINE	AMT	24	HI	15	uM	PHH:179	1.41052
AMB_8hr_Low	AMPHOTERICIN B	AMB	8	LO	0.08	uM	PHH:179	-0.576014
AMB_24hr_Low	AMPHOTERICIN B	AMB	24	LO	0.08	uM	PHH:179	0.0367756
AMB_8hr_Middle	AMPHOTERICIN B	AMB	8	MED	0.4	uM	PHH:179	-0.876484
AMB_24hr_Middle	AMPHOTERICIN B	AMB	24	MED	0.4	uM	PHH:179	0.564854
AMB_8hr_High	AMPHOTERICIN B	AMB	8	HI	2	uM	PHH:179	-3.33704
AMB_24hr_High	AMPHOTERICIN B	AMB	24	HI	2	uM	PHH:179	1.01966
ASA_2hr_Low	ASPIRIN	ASA	2	LO	120	uM	PHH:179	0.396523
ASA_8hr_Low	ASPIRIN	ASA	8	LO	120	uM	PHH:179	-0.29186
ASA_24hr_Low	ASPIRIN	ASA	24	LO	120	uM	PHH:179	0.181924
ASA_2hr_Middle	ASPIRIN	ASA	2	MED	600	uM	PHH:179	0.0217726
ASA_8hr_Middle	ASPIRIN	ASA	8	MED	600	uM	PHH:179	0.686566
ASA_24hr_Middle	ASPIRIN	ASA	24	MED	600	uM	PHH:179	0.283892
ASA_2hr_High	ASPIRIN	ASA	2	HI	3000	uM	PHH:179	0.229494
ASA_8hr_High	ASPIRIN	ASA	8	HI	3000	uM	PHH:179	-0.0812556
ASA_24hr_High	ASPIRIN	ASA	24	HI	3000	uM	PHH:179	0.759137
AZP_2hr_Low	AZATHIOPRINE	AZP	2	LO	2.9	uM	PHH:179	-1.5827
AZP_8hr_Low	AZATHIOPRINE	AZP	8	LO	2.9	uM	PHH:179	-0.0840333
AZP_24hr_Low	AZATHIOPRINE	AZP	24	LO	2.9	uM	PHH:179	-1.24236
AZP_2hr_Middle	AZATHIOPRINE	AZP	2	MED	14.6	uM	PHH:179	-0.730807
AZP_8hr_Middle	AZATHIOPRINE	AZP	8	MED	14.6	uM	PHH:179	-0.0163571
AZP_24hr_Middle	AZATHIOPRINE	AZP	24	MED	14.6	uM	PHH:179	-0.173047
AZP_2hr_High	AZATHIOPRINE	AZP	2	HI	72.8	uM	PHH:179	-1.70034
AZP_8hr_High	AZATHIOPRINE	AZP	8	HI	72.8	uM	PHH:179	-0.268923
AZP_24hr_High	AZATHIOPRINE	AZP	24	HI	72.8	uM	PHH:179	0.231172
BDZ_8hr_Low	BENDAZAC	BDZ	8	LO	8	uM	PHH:179	-0.581134
BDZ_24hr_Low	BENDAZAC	BDZ	24	LO	8	uM	PHH:179	-0.0567258
BDZ_8hr_Middle	BENDAZAC	BDZ	8	MED	40	uM	PHH:179	-0.46542
BDZ_24hr_Middle	BENDAZAC	BDZ	24	MED	40	uM	PHH:179	0.275726
BDZ_8hr_High	BENDAZAC	BDZ	8	HI	200	uM	PHH:179	-0.314383
BDZ_24hr_High	BENDAZAC	BDZ	24	HI	200	uM	PHH:179	0.781857
BBr_2hr_Low	BENZBROMARONE	BBr	2	LO	4	uM	PHH:179	-0.787198
BBr_8hr_Low	BENZBROMARONE	BBr	8	LO	4	uM	PHH:179	-0.533486
BBr_24hr_Low	BENZBROMARONE	BBr	24	LO	4	uM	PHH:179	-0.525567
BBr_2hr_Middle	BENZBROMARONE	BBr	2	MED	20	uM	PHH:179	-0.642792
BBr_8hr_Middle	BENZBROMARONE	BBr	8	MED	20	uM	PHH:179	-0.418137
BBr_24hr_Middle	BENZBROMARONE	BBr	24	MED	20	uM	PHH:179	0.350107
BBr_2hr_High	BENZBROMARONE	BBr	2	HI	100	uM	PHH:179	-0.923596
BBr_8hr_High	BENZBROMARONE	BBr	8	HI	100	uM	PHH:179	-1.06953
BBr_24hr_High	BENZBROMARONE	BBr	24	HI	100	uM	PHH:179	3.42615
BZD_8hr_Middle	BENZIODARONE	BZD	8	MED	8	uM	PHH:179	-0.243339
BZD_24hr_Middle	BENZIODARONE	BZD	24	MED	8	uM	PHH:179	-0.637352
BZD_8hr_High	BENZIODARONE	BZD	8	HI	40	uM	PHH:179	-0.578809
BZD_24hr_High	BENZIODARONE	BZD	24	HI	40	uM	PHH:179	0.153694
BBZ_2hr_Low	BROMOBENZENE	BBZ	2	LO	8	uM	PHH:179	-0.554886
BBZ_8hr_Low	BROMOBENZENE	BBZ	8	LO	8	uM	PHH:179	0.748572
BBZ_24hr_Low	BROMOBENZENE	BBZ	24	LO	8	uM	PHH:179	-0.945941
BBZ_2hr_Middle	BROMOBENZENE	BBZ	2	MED	40	uM	PHH:179	-0.838647
BBZ_8hr_Middle	BROMOBENZENE	BBZ	8	MED	40	uM	PHH:179	0.88628
BBZ_24hr_Middle	BROMOBENZENE	BBZ	24	MED	40	uM	PHH:179	-0.437461
BBZ_2hr_High	BROMOBENZENE	BBZ	2	HI	200	uM	PHH:179	-0.048188
BBZ_8hr_High	BROMOBENZENE	BBZ	8	HI	200	uM	PHH:179	0.808493
BBZ_24hr_High	BROMOBENZENE	BBZ	24	HI	200	uM	PHH:179	-1.11291
BEA_8hr_Low	BROMOETHYLAMINE	BEA	8	LO	20	uM	PHH:179	0.0220711
BEA_24hr_Low	BROMOETHYLAMINE	BEA	24	LO	20	uM	PHH:179	0.337519
BEA_8hr_Middle	BROMOETHYLAMINE	BEA	8	MED	100	uM	PHH:179	0.278528
BEA_24hr_Middle	BROMOETHYLAMINE	BEA	24	MED	100	uM	PHH:179	0.941282
BEA_8hr_High	BROMOETHYLAMINE	BEA	8	HI	500	uM	PHH:179	-0.545724
BEA_24hr_High	BROMOETHYLAMINE	BEA	24	HI	500	uM	PHH:179	2.54107
BCT_8hr_Middle	BUCETIN	BCT	8	MED	60	uM	PHH:179	-1.22255
BCT_24hr_Middle	BUCETIN	BCT	24	MED	60	uM	PHH:179	-0.650109
BCT_8hr_High	BUCETIN	BCT	8	HI	300	uM	PHH:179	-1.10649
BCT_24hr_High	BUCETIN	BCT	24	HI	300	uM	PHH:179	-0.376539
BPR_24hr_Middle	BUSPIRONE	BPR	24	MED	6	uM	PHH:179	0.251752
BPR_24hr_High	BUSPIRONE	BPR	24	HI	30	uM	PHH:179	1.28456
BSO_8hr_Low	BUTHIONINE SULFOXIMINE	BSO	8	LO	400	uM	PHH:179	-0.0822823
BSO_24hr_Low	BUTHIONINE SULFOXIMINE	BSO	24	LO	400	uM	PHH:179	0.102448
BSO_8hr_Middle	BUTHIONINE SULFOXIMINE	BSO	8	MED	2000	uM	PHH:179	-0.285832
BSO_24hr_Middle	BUTHIONINE SULFOXIMINE	BSO	24	MED	2000	uM	PHH:179	0.0453317
BSO_8hr_High	BUTHIONINE SULFOXIMINE	BSO	8	HI	10000	uM	PHH:179	-0.555377
BSO_24hr_High	BUTHIONINE SULFOXIMINE	BSO	24	HI	10000	uM	PHH:179	0.926838
BHA_8hr_Low	BUTYLATED HYDROXYANISOLE	BHA	8	LO	8	uM	PHH:179	-0.823482
BHA_24hr_Low	BUTYLATED HYDROXYANISOLE	BHA	24	LO	8	uM	PHH:179	0.255825
BHA_8hr_Middle	BUTYLATED HYDROXYANISOLE	BHA	8	MED	40	uM	PHH:179	-0.416371
BHA_24hr_Middle	BUTYLATED HYDROXYANISOLE	BHA	24	MED	40	uM	PHH:179	1.15717
BHA_8hr_High	BUTYLATED HYDROXYANISOLE	BHA	8	HI	200	uM	PHH:179	-1.9181
BHA_24hr_High	BUTYLATED HYDROXYANISOLE	BHA	24	HI	200	uM	PHH:179	3.24324
CAF_8hr_Middle	CAFFEINE	CAF	8	MED	1500	uM	PHH:179	0.560232
CAF_24hr_Middle	CAFFEINE	CAF	24	MED	1500	uM	PHH:179	0.732172
CAF_8hr_High	CAFFEINE	CAF	8	HI	7500	uM	PHH:179	-0.389063
CAF_24hr_High	CAFFEINE	CAF	24	HI	7500	uM	PHH:179	2.77318
CAP_8hr_Middle	CAPTOPRIL	CAP	8	MED	1600	uM	PHH:179	-0.442511
CAP_24hr_Middle	CAPTOPRIL	CAP	24	MED	1600	uM	PHH:179	-0.496054
CAP_8hr_High	CAPTOPRIL	CAP	8	HI	8000	uM	PHH:179	-0.878684
CAP_24hr_High	CAPTOPRIL	CAP	24	HI	8000	uM	PHH:179	-0.270086
CBZ_2hr_Low	CARBAMAZEPINE	CBZ	2	LO	12	uM	PHH:179	-0.442454
CBZ_8hr_Low	CARBAMAZEPINE	CBZ	8	LO	12	uM	PHH:179	0.296735
CBZ_24hr_Low	CARBAMAZEPINE	CBZ	24	LO	12	uM	PHH:179	0.400303
CBZ_2hr_Middle	CARBAMAZEPINE	CBZ	2	MED	60	uM	PHH:179	-0.0478262
CBZ_8hr_Middle	CARBAMAZEPINE	CBZ	8	MED	60	uM	PHH:179	0.109588
CBZ_24hr_Middle	CARBAMAZEPINE	CBZ	24	MED	60	uM	PHH:179	0.723517
CBZ_2hr_High	CARBAMAZEPINE	CBZ	2	HI	300	uM	PHH:179	-0.389726
CBZ_8hr_High	CARBAMAZEPINE	CBZ	8	HI	300	uM	PHH:179	0.351457
CBZ_24hr_High	CARBAMAZEPINE	CBZ	24	HI	300	uM	PHH:179	1.83992
CCL4_2hr_Low	CARBON TETRACHLORIDE	CCL4	2	LO	300	uM	PHH:179	-0.0994679
CCL4_8hr_Low	CARBON TETRACHLORIDE	CCL4	8	LO	300	uM	PHH:179	0.198913
CCL4_24hr_Low	CARBON TETRACHLORIDE	CCL4	24	LO	300	uM	PHH:179	-1.70165
CCL4_2hr_Middle	CARBON TETRACHLORIDE	CCL4	2	MED	1500	uM	PHH:179	-0.187432
CCL4_8hr_Middle	CARBON TETRACHLORIDE	CCL4	8	MED	1500	uM	PHH:179	0.110679
CCL4_24hr_Middle	CARBON TETRACHLORIDE	CCL4	24	MED	1500	uM	PHH:179	-0.0097696
CCL4_2hr_High	CARBON TETRACHLORIDE	CCL4	2	HI	7500	uM	PHH:179	0.0408504
CCL4_8hr_High	CARBON TETRACHLORIDE	CCL4	8	HI	7500	uM	PHH:179	0.612473
CCL4_24hr_High	CARBON TETRACHLORIDE	CCL4	24	HI	7500	uM	PHH:179	0.528451
CMP_8hr_Middle	CHLORAMPHENICOL	CMP	8	MED	90	uM	PHH:179	-0.647778
CMP_24hr_Middle	CHLORAMPHENICOL	CMP	24	MED	90	uM	PHH:179	0.502414
CMP_8hr_High	CHLORAMPHENICOL	CMP	8	HI	450	uM	PHH:179	-0.778636
CMP_24hr_High	CHLORAMPHENICOL	CMP	24	HI	450	uM	PHH:179	2.08134
CLM_8hr_Middle	CHLORMADINONE	CLM	8	MED	8	uM	PHH:179	0.256578
CLM_24hr_Middle	CHLORMADINONE	CLM	24	MED	8	uM	PHH:179	1.57741
CLM_8hr_High	CHLORMADINONE	CLM	8	HI	40	uM	PHH:179	-0.697796
CLM_24hr_High	CHLORMADINONE	CLM	24	HI	40	uM	PHH:179	2.15974
CMN_8hr_Middle	CHLORMEZANONE	CMN	8	MED	50	uM	PHH:179	-0.111489
CMN_24hr_Middle	CHLORMEZANONE	CMN	24	MED	50	uM	PHH:179	0.467631
CMN_8hr_High	CHLORMEZANONE	CMN	8	HI	250	uM	PHH:179	0.273249
CMN_24hr_High	CHLORMEZANONE	CMN	24	HI	250	uM	PHH:179	0.483346
CHL_8hr_Middle	CHLORPHENIRAMINE	CHL	8	MED	18	uM	PHH:179	0.0945068
CHL_24hr_Middle	CHLORPHENIRAMINE	CHL	24	MED	18	uM	PHH:179	0.486237
CHL_8hr_High	CHLORPHENIRAMINE	CHL	8	HI	90	uM	PHH:179	0.323831
CHL_24hr_High	CHLORPHENIRAMINE	CHL	24	HI	90	uM	PHH:179	0.661586
CPZ_2hr_Low	CHLORPROMAZINE	CPZ	2	LO	0.8	uM	PHH:179	1.22272
CPZ_8hr_Low	CHLORPROMAZINE	CPZ	8	LO	0.8	uM	PHH:179	0.0920906
CPZ_24hr_Low	CHLORPROMAZINE	CPZ	24	LO	0.8	uM	PHH:179	0.824695
CPZ_2hr_Middle	CHLORPROMAZINE	CPZ	2	MED	4	uM	PHH:179	1.47343
CPZ_8hr_Middle	CHLORPROMAZINE	CPZ	8	MED	4	uM	PHH:179	-0.0418223
CPZ_24hr_Middle	CHLORPROMAZINE	CPZ	24	MED	4	uM	PHH:179	0.140857
CPZ_2hr_High	CHLORPROMAZINE	CPZ	2	HI	20	uM	PHH:179	0.937296
CPZ_8hr_High	CHLORPROMAZINE	CPZ	8	HI	20	uM	PHH:179	-0.408469
CPZ_24hr_High	CHLORPROMAZINE	CPZ	24	HI	20	uM	PHH:179	1.01182
CPP_8hr_Middle	CHLORPROPAMIDE	CPP	8	MED	150	uM	PHH:179	0.25319
CPP_24hr_Middle	CHLORPROPAMIDE	CPP	24	MED	150	uM	PHH:179	1.42692
CPP_8hr_High	CHLORPROPAMIDE	CPP	8	HI	750	uM	PHH:179	-0.282134
CPP_24hr_High	CHLORPROPAMIDE	CPP	24	HI	750	uM	PHH:179	1.39464
CIM_2hr_Low	CIMETIDINE	CIM	2	LO	12	uM	PHH:179	0.48407
CIM_8hr_Low	CIMETIDINE	CIM	8	LO	12	uM	PHH:179	1.02363
CIM_24hr_Low	CIMETIDINE	CIM	24	LO	12	uM	PHH:179	-0.549909
CIM_2hr_Middle	CIMETIDINE	CIM	2	MED	60	uM	PHH:179	0.0113146
CIM_8hr_Middle	CIMETIDINE	CIM	8	MED	60	uM	PHH:179	0.980343
CIM_24hr_Middle	CIMETIDINE	CIM	24	MED	60	uM	PHH:179	0.0178056
CIM_2hr_High	CIMETIDINE	CIM	2	HI	300	uM	PHH:179	0.209237
CIM_8hr_High	CIMETIDINE	CIM	8	HI	300	uM	PHH:179	0.972954
CIM_24hr_High	CIMETIDINE	CIM	24	HI	300	uM	PHH:179	-0.435916
CPX_8hr_Middle	CIPROFLOXACIN	CPX	8	MED	5	uM	PHH:179	0.407281
CPX_24hr_Middle	CIPROFLOXACIN	CPX	24	MED	5	uM	PHH:179	0.0163894
CPX_8hr_High	CIPROFLOXACIN	CPX	8	HI	25	uM	PHH:179	-0.436817
CPX_24hr_High	CIPROFLOXACIN	CPX	24	HI	25	uM	PHH:179	-0.616381
CFB_2hr_Low	CLOFIBRATE	CFB	2	LO	12	uM	PHH:179	-0.379865
CFB_8hr_Low	CLOFIBRATE	CFB	8	LO	12	uM	PHH:179	0.0403745
CFB_24hr_Low	CLOFIBRATE	CFB	24	LO	12	uM	PHH:179	0.5538
CFB_2hr_Middle	CLOFIBRATE	CFB	2	MED	60	uM	PHH:179	-0.156604
CFB_8hr_Middle	CLOFIBRATE	CFB	8	MED	60	uM	PHH:179	0.309753
CFB_24hr_Middle	CLOFIBRATE	CFB	24	MED	60	uM	PHH:179	-0.188018
CFB_2hr_High	CLOFIBRATE	CFB	2	HI	300	uM	PHH:179	0.412592
CFB_8hr_High	CLOFIBRATE	CFB	8	HI	300	uM	PHH:179	0.244153
CFB_24hr_High	CLOFIBRATE	CFB	24	HI	300	uM	PHH:179	-0.254075
CPM_8hr_Middle	CLOMIPRAMINE	CPM	8	MED	2	uM	PHH:179	-0.321655
CPM_24hr_Middle	CLOMIPRAMINE	CPM	24	MED	2	uM	PHH:179	0.0391676
CPM_8hr_High	CLOMIPRAMINE	CPM	8	HI	10	uM	PHH:179	-0.527061
CPM_24hr_High	CLOMIPRAMINE	CPM	24	HI	10	uM	PHH:179	0.840473
CZP_24hr_Middle	CLOZAPINE	CZP	24	MED	10	uM	PHH:179	-0.178922
CZP_24hr_High	CLOZAPINE	CZP	24	HI	50	uM	PHH:179	1.56418
COL_8hr_Middle	COLCHICINE	COL	8	MED	800	uM	PHH:179	-2.32042
COL_24hr_Middle	COLCHICINE	COL	24	MED	800	uM	PHH:179	-0.40079
COL_8hr_High	COLCHICINE	COL	8	HI	4000	uM	PHH:179	-3.38481
COL_24hr_High	COLCHICINE	COL	24	HI	4000	uM	PHH:179	-2.23816
CMA_2hr_Low	COUMARIN	CMA	2	LO	12	uM	PHH:179	0.103729
CMA_8hr_Low	COUMARIN	CMA	8	LO	12	uM	PHH:179	0.0368568
CMA_24hr_Low	COUMARIN	CMA	24	LO	12	uM	PHH:179	-0.297235
CMA_2hr_Middle	COUMARIN	CMA	2	MED	60	uM	PHH:179	-0.194014
CMA_8hr_Middle	COUMARIN	CMA	8	MED	60	uM	PHH:179	0.855925
CMA_24hr_Middle	COUMARIN	CMA	24	MED	60	uM	PHH:179	0.300436
CMA_2hr_High	COUMARIN	CMA	2	HI	300	uM	PHH:179	0.839151
CMA_8hr_High	COUMARIN	CMA	8	HI	300	uM	PHH:179	0.958187
CMA_24hr_High	COUMARIN	CMA	24	HI	300	uM	PHH:179	1.59087
CHX_8hr_Low	CYCLOHEXIMIDE	CHX	8	LO	4	uM	PHH:179	-2.83881
CHX_24hr_Low	CYCLOHEXIMIDE	CHX	24	LO	4	uM	PHH:179	2.6153
CHX_8hr_Middle	CYCLOHEXIMIDE	CHX	8	MED	20	uM	PHH:179	-3.88374
CHX_24hr_Middle	CYCLOHEXIMIDE	CHX	24	MED	20	uM	PHH:179	2.40879
CHX_8hr_High	CYCLOHEXIMIDE	CHX	8	HI	100	uM	PHH:179	-3.63638
CHX_24hr_High	CYCLOHEXIMIDE	CHX	24	HI	100	uM	PHH:179	2.03455
CPA_2hr_Low	CYCLOPHOSPHAMIDE	CPA	2	LO	80	uM	PHH:179	-0.133528
CPA_8hr_Low	CYCLOPHOSPHAMIDE	CPA	8	LO	80	uM	PHH:179	-0.840999
CPA_24hr_Low	CYCLOPHOSPHAMIDE	CPA	24	LO	80	uM	PHH:179	0.293216
CPA_2hr_Middle	CYCLOPHOSPHAMIDE	CPA	2	MED	400	uM	PHH:179	-0.674768
CPA_8hr_Middle	CYCLOPHOSPHAMIDE	CPA	8	MED	400	uM	PHH:179	-0.254324
CPA_24hr_Middle	CYCLOPHOSPHAMIDE	CPA	24	MED	400	uM	PHH:179	0.793871
CPA_2hr_High	CYCLOPHOSPHAMIDE	CPA	2	HI	2000	uM	PHH:179	-0.55359
CPA_8hr_High	CYCLOPHOSPHAMIDE	CPA	8	HI	2000	uM	PHH:179	-1.02753
CPA_24hr_High	CYCLOPHOSPHAMIDE	CPA	24	HI	2000	uM	PHH:179	1.34781
CSA_8hr_Low	CYCLOSPORINE A	CSA	8	LO	0.24	uM	PHH:179	0.754501
CSA_24hr_Low	CYCLOSPORINE A	CSA	24	LO	0.24	uM	PHH:179	-1.99243
CSA_8hr_Middle	CYCLOSPORINE A	CSA	8	MED	1.2	uM	PHH:179	-0.0476811
CSA_24hr_Middle	CYCLOSPORINE A	CSA	24	MED	1.2	uM	PHH:179	0.0833053
CSA_8hr_High	CYCLOSPORINE A	CSA	8	HI	6	uM	PHH:179	0.258739
CSA_24hr_High	CYCLOSPORINE A	CSA	24	HI	6	uM	PHH:179	1.27429
DNZ_8hr_Middle	DANAZOL	DNZ	8	MED	7	uM	PHH:179	-0.390992
DNZ_24hr_Middle	DANAZOL	DNZ	24	MED	7	uM	PHH:179	-0.626644
DNZ_8hr_High	DANAZOL	DNZ	8	HI	35	uM	PHH:179	-0.649315
DNZ_24hr_High	DANAZOL	DNZ	24	HI	35	uM	PHH:179	1.70197
DTL_8hr_Middle	DANTROLENE	DTL	8	MED	2	uM	PHH:179	-0.397144
DTL_24hr_Middle	DANTROLENE	DTL	24	MED	2	uM	PHH:179	-0.446268
DTL_8hr_High	DANTROLENE	DTL	8	HI	10	uM	PHH:179	0.404055
DTL_24hr_High	DANTROLENE	DTL	24	HI	10	uM	PHH:179	0.215022
DEX_8hr_Low	DEXAMETHASONE	DEX	8	LO	12	uM	PHH:179	-0.583918
DEX_24hr_Low	DEXAMETHASONE	DEX	24	LO	12	uM	PHH:179	-0.430678
DEX_8hr_Middle	DEXAMETHASONE	DEX	8	MED	60	uM	PHH:179	-0.573308
DEX_24hr_Middle	DEXAMETHASONE	DEX	24	MED	60	uM	PHH:179	-0.290469
DEX_8hr_High	DEXAMETHASONE	DEX	8	HI	300	uM	PHH:179	-0.834604
DEX_24hr_High	DEXAMETHASONE	DEX	24	HI	300	uM	PHH:179	-0.551836
DZP_2hr_Low	DIAZEPAM	DZP	2	LO	10	uM	PHH:179	-0.420495
DZP_8hr_Low	DIAZEPAM	DZP	8	LO	10	uM	PHH:179	-0.136239
DZP_24hr_Low	DIAZEPAM	DZP	24	LO	10	uM	PHH:179	1.07688
DZP_2hr_Middle	DIAZEPAM	DZP	2	MED	50	uM	PHH:179	-0.225019
DZP_8hr_Middle	DIAZEPAM	DZP	8	MED	50	uM	PHH:179	-1.01647
DZP_24hr_Middle	DIAZEPAM	DZP	24	MED	50	uM	PHH:179	1.29936
DZP_2hr_High	DIAZEPAM	DZP	2	HI	250	uM	PHH:179	-0.133623
DZP_8hr_High	DIAZEPAM	DZP	8	HI	250	uM	PHH:179	-2.03357
DZP_24hr_High	DIAZEPAM	DZP	24	HI	250	uM	PHH:179	2.18889
DFNa_2hr_Low	DICLOFENAC	DFNa	2	LO	16	uM	PHH:179	0.272815
DFNa_8hr_Low	DICLOFENAC	DFNa	8	LO	16	uM	PHH:179	0.517585
DFNa_24hr_Low	DICLOFENAC	DFNa	24	LO	16	uM	PHH:179	-0.279427
DFNa_2hr_Middle	DICLOFENAC	DFNa	2	MED	80	uM	PHH:179	0.448116
DFNa_8hr_Middle	DICLOFENAC	DFNa	8	MED	80	uM	PHH:179	1.2482
DFNa_24hr_Middle	DICLOFENAC	DFNa	24	MED	80	uM	PHH:179	0.208885
DFNa_2hr_High	DICLOFENAC	DFNa	2	HI	400	uM	PHH:179	0.596715
DFNa_8hr_High	DICLOFENAC	DFNa	8	HI	400	uM	PHH:179	0.0227321
DFNa_24hr_High	DICLOFENAC	DFNa	24	HI	400	uM	PHH:179	4.03905
DEM_8hr_Low	DIETHYL MALEATE	DEM	8	LO	60	uM	PHH:179	0.48856
DEM_24hr_Low	DIETHYL MALEATE	DEM	24	LO	60	uM	PHH:179	-0.0270703
DEM_8hr_Middle	DIETHYL MALEATE	DEM	8	MED	300	uM	PHH:179	-0.44598
DEM_24hr_Middle	DIETHYL MALEATE	DEM	24	MED	300	uM	PHH:179	0.484883
DEM_8hr_High	DIETHYL MALEATE	DEM	8	HI	1500	uM	PHH:179	-1.87451
DEM_24hr_High	DIETHYL MALEATE	DEM	24	HI	1500	uM	PHH:179	1.45041
DIL_8hr_Middle	DILTIAZEM	DIL	8	MED	30	uM	PHH:179	0.334868
DIL_24hr_Middle	DILTIAZEM	DIL	24	MED	30	uM	PHH:179	0.73233
DIL_8hr_High	DILTIAZEM	DIL	8	HI	150	uM	PHH:179	-0.9703
DIL_24hr_High	DILTIAZEM	DIL	24	HI	150	uM	PHH:179	0.682606
DIS_8hr_Middle	DISOPYRAMIDE	DIS	8	MED	700	uM	PHH:179	-0.866663
DIS_24hr_Middle	DISOPYRAMIDE	DIS	24	MED	700	uM	PHH:179	0.560064
DIS_8hr_High	DISOPYRAMIDE	DIS	8	HI	3500	uM	PHH:179	-1.59072
DIS_24hr_High	DISOPYRAMIDE	DIS	24	HI	3500	uM	PHH:179	1.26764
DSF_8hr_Middle	DISULFIRAM	DSF	8	MED	12	uM	PHH:179	-0.049826
DSF_24hr_Middle	DISULFIRAM	DSF	24	MED	12	uM	PHH:179	0.250313
DSF_8hr_High	DISULFIRAM	DSF	8	HI	60	uM	PHH:179	-0.591481
DSF_24hr_High	DISULFIRAM	DSF	24	HI	60	uM	PHH:179	0.410203
DOX_8hr_Low	DOXORUBICIN	DOX	8	LO	0.4	uM	PHH:179	-0.88107
DOX_24hr_Low	DOXORUBICIN	DOX	24	LO	0.4	uM	PHH:179	-0.87695
DOX_8hr_Middle	DOXORUBICIN	DOX	8	MED	2	uM	PHH:179	-2.66083
DOX_24hr_Middle	DOXORUBICIN	DOX	24	MED	2	uM	PHH:179	-1.40897
DOX_8hr_High	DOXORUBICIN	DOX	8	HI	10	uM	PHH:179	-1.48916
DOX_24hr_High	DOXORUBICIN	DOX	24	HI	10	uM	PHH:179	0.278711
ENA_8hr_Middle	ENALAPRIL	ENA	8	MED	400	uM	PHH:179	-1.31483
ENA_24hr_Middle	ENALAPRIL	ENA	24	MED	400	uM	PHH:179	-0.702203
ENA_8hr_High	ENALAPRIL	ENA	8	HI	2000	uM	PHH:179	-1.16543
ENA_24hr_High	ENALAPRIL	ENA	24	HI	2000	uM	PHH:179	0.798333
EME_8hr_Middle	ERYTHROMYCIN ETHYLSUCCINATE	EME	8	MED	1	uM	PHH:179	-0.478612
EME_24hr_Middle	ERYTHROMYCIN ETHYLSUCCINATE	EME	24	MED	1	uM	PHH:179	0.706604
EME_8hr_High	ERYTHROMYCIN ETHYLSUCCINATE	EME	8	HI	5	uM	PHH:179	-0.159027
EME_24hr_High	ERYTHROMYCIN ETHYLSUCCINATE	EME	24	HI	5	uM	PHH:179	0.789465
EBU_8hr_Middle	ETHAMBUTOL	EBU	8	MED	800	uM	PHH:179	-0.118465
EBU_24hr_Middle	ETHAMBUTOL	EBU	24	MED	800	uM	PHH:179	0.325051
EBU_8hr_High	ETHAMBUTOL	EBU	8	HI	4000	uM	PHH:179	-0.898465
EBU_24hr_High	ETHAMBUTOL	EBU	24	HI	4000	uM	PHH:179	0.458277
ETN_8hr_Middle	ETHANOL	ETN	8	MED	2000	uM	PHH:179	0.227792
ETN_24hr_Middle	ETHANOL	ETN	24	MED	2000	uM	PHH:179	-0.656478
ETN_8hr_High	ETHANOL	ETN	8	HI	10000	uM	PHH:179	-0.502058
ETN_24hr_High	ETHANOL	ETN	24	HI	10000	uM	PHH:179	-1.53315
EE_8hr_Middle	ETHINYLESTRADIOL	EE	8	MED	3	uM	PHH:179	0.0330689
EE_24hr_Middle	ETHINYLESTRADIOL	EE	24	MED	3	uM	PHH:179	-0.231861
EE_8hr_High	ETHINYLESTRADIOL	EE	8	HI	15	uM	PHH:179	-0.540948
EE_24hr_High	ETHINYLESTRADIOL	EE	24	HI	15	uM	PHH:179	-0.213497
ETH_8hr_Middle	ETHIONAMIDE	ETH	8	MED	120	uM	PHH:179	-0.431049
ETH_24hr_Middle	ETHIONAMIDE	ETH	24	MED	120	uM	PHH:179	-0.0646959
ETH_8hr_High	ETHIONAMIDE	ETH	8	HI	600	uM	PHH:179	-0.534558
ETH_24hr_High	ETHIONAMIDE	ETH	24	HI	600	uM	PHH:179	0.0426612
ET_2hr_Low	ETHIONINE	ET	2	LO	400	uM	PHH:179	-0.813275
ET_8hr_Low	ETHIONINE	ET	8	LO	400	uM	PHH:179	-0.157026
ET_24hr_Low	ETHIONINE	ET	24	LO	400	uM	PHH:179	-0.0198396
ET_2hr_Middle	ETHIONINE	ET	2	MED	2000	uM	PHH:179	-0.317857
ET_8hr_Middle	ETHIONINE	ET	8	MED	2000	uM	PHH:179	-0.49109
ET_24hr_Middle	ETHIONINE	ET	24	MED	2000	uM	PHH:179	0.931239
ET_2hr_High	ETHIONINE	ET	2	HI	10000	uM	PHH:179	-0.601962
ET_8hr_High	ETHIONINE	ET	8	HI	10000	uM	PHH:179	-2.3391
ET_24hr_High	ETHIONINE	ET	24	HI	10000	uM	PHH:179	2.07248
ETP_8hr_Middle	ETOPOSIDE	ETP	8	MED	66	uM	PHH:179	0.269606
ETP_24hr_Middle	ETOPOSIDE	ETP	24	MED	66	uM	PHH:179	0.483521
ETP_8hr_High	ETOPOSIDE	ETP	8	HI	330	uM	PHH:179	-0.66643
ETP_24hr_High	ETOPOSIDE	ETP	24	HI	330	uM	PHH:179	-0.185083
FAM_8hr_Middle	FAMOTIDINE	FAM	8	MED	140	uM	PHH:179	0.0382889
FAM_24hr_Middle	FAMOTIDINE	FAM	24	MED	140	uM	PHH:179	0.261892
FAM_8hr_High	FAMOTIDINE	FAM	8	HI	700	uM	PHH:179	-0.459952
FAM_24hr_High	FAMOTIDINE	FAM	24	HI	700	uM	PHH:179	0.0759983
FFB_8hr_Middle	FENOFIBRATE	FFB	8	MED	6	uM	PHH:179	-0.314539
FFB_24hr_Middle	FENOFIBRATE	FFB	24	MED	6	uM	PHH:179	-0.173312
FFB_8hr_High	FENOFIBRATE	FFB	8	HI	30	uM	PHH:179	-0.523239
FFB_24hr_High	FENOFIBRATE	FFB	24	HI	30	uM	PHH:179	-0.169079
FLX_8hr_Low	FLUOXETINE HYDROCHLORIDE	FLX	8	LO	4	uM	PHH:179	0.22176
FLX_24hr_Low	FLUOXETINE HYDROCHLORIDE	FLX	24	LO	4	uM	PHH:179	0.499612
FLX_8hr_Middle	FLUOXETINE HYDROCHLORIDE	FLX	8	MED	8	uM	PHH:179	-0.586007
FLX_24hr_Middle	FLUOXETINE HYDROCHLORIDE	FLX	24	MED	8	uM	PHH:179	0.187642
FLX_8hr_High	FLUOXETINE HYDROCHLORIDE	FLX	8	HI	20	uM	PHH:179	-1.2301
FLX_24hr_High	FLUOXETINE HYDROCHLORIDE	FLX	24	HI	20	uM	PHH:179	0.183218
FP_2hr_Low	FLUPHENAZINE	FP	2	LO	0.8	uM	PHH:179	0.299292
FP_8hr_Low	FLUPHENAZINE	FP	8	LO	0.8	uM	PHH:179	0.326887
FP_24hr_Low	FLUPHENAZINE	FP	24	LO	0.8	uM	PHH:179	-0.266234
FP_2hr_Middle	FLUPHENAZINE	FP	2	MED	4	uM	PHH:179	0.534521
FP_8hr_Middle	FLUPHENAZINE	FP	8	MED	4	uM	PHH:179	0.531071
FP_24hr_Middle	FLUPHENAZINE	FP	24	MED	4	uM	PHH:179	-0.307083
FP_2hr_High	FLUPHENAZINE	FP	2	HI	20	uM	PHH:179	0.260872
FP_8hr_High	FLUPHENAZINE	FP	8	HI	20	uM	PHH:179	0.433345
FP_24hr_High	FLUPHENAZINE	FP	24	HI	20	uM	PHH:179	0.414014
FT_2hr_Low	FLUTAMIDE	FT	2	LO	2	uM	PHH:179	-0.782917
FT_8hr_Low	FLUTAMIDE	FT	8	LO	2	uM	PHH:179	0.520214
FT_24hr_Low	FLUTAMIDE	FT	24	LO	2	uM	PHH:179	0.024992
FT_2hr_Middle	FLUTAMIDE	FT	2	MED	10	uM	PHH:179	-0.425926
FT_8hr_Middle	FLUTAMIDE	FT	8	MED	10	uM	PHH:179	0.589856
FT_24hr_Middle	FLUTAMIDE	FT	24	MED	10	uM	PHH:179	0.564261
FT_2hr_High	FLUTAMIDE	FT	2	HI	50	uM	PHH:179	-0.154784
FT_8hr_High	FLUTAMIDE	FT	8	HI	50	uM	PHH:179	-0.618998
FT_24hr_High	FLUTAMIDE	FT	24	HI	50	uM	PHH:179	3.88105
FUR_8hr_Middle	FUROSEMIDE	FUR	8	MED	500	uM	PHH:179	-1.48966
FUR_24hr_Middle	FUROSEMIDE	FUR	24	MED	500	uM	PHH:179	0.988657
FUR_8hr_High	FUROSEMIDE	FUR	8	HI	2500	uM	PHH:179	-3.28354
FUR_24hr_High	FUROSEMIDE	FUR	24	HI	2500	uM	PHH:179	-0.167523
GaN_8hr_Low	GALACTOSAMINE	GaN	8	LO	400	uM	PHH:179	0.00879325
GaN_24hr_Low	GALACTOSAMINE	GaN	24	LO	400	uM	PHH:179	-0.286227
GaN_8hr_Middle	GALACTOSAMINE	GaN	8	MED	2000	uM	PHH:179	-0.427617
GaN_24hr_Middle	GALACTOSAMINE	GaN	24	MED	2000	uM	PHH:179	-0.523556
GaN_8hr_High	GALACTOSAMINE	GaN	8	HI	10000	uM	PHH:179	-1.30732
GaN_24hr_High	GALACTOSAMINE	GaN	24	HI	10000	uM	PHH:179	-0.0271847
GFZ_2hr_Low	GEMFIBROZIL	GFZ	2	LO	4	uM	PHH:179	0.18306
GFZ_8hr_Low	GEMFIBROZIL	GFZ	8	LO	4	uM	PHH:179	-0.219836
GFZ_24hr_Low	GEMFIBROZIL	GFZ	24	LO	4	uM	PHH:179	0.957024
GFZ_2hr_Middle	GEMFIBROZIL	GFZ	2	MED	20	uM	PHH:179	0.216623
GFZ_8hr_Middle	GEMFIBROZIL	GFZ	8	MED	20	uM	PHH:179	1.40202
GFZ_24hr_Middle	GEMFIBROZIL	GFZ	24	MED	20	uM	PHH:179	0.481972
GFZ_2hr_High	GEMFIBROZIL	GFZ	2	HI	100	uM	PHH:179	0.57683
GFZ_8hr_High	GEMFIBROZIL	GFZ	8	HI	100	uM	PHH:179	0.651514
GFZ_24hr_High	GEMFIBROZIL	GFZ	24	HI	100	uM	PHH:179	0.702709
GBC_2hr_Low	GLIBENCLAMIDE	GBC	2	LO	0.8	uM	PHH:179	-0.0201319
GBC_8hr_Low	GLIBENCLAMIDE	GBC	8	LO	0.8	uM	PHH:179	-0.448494
GBC_24hr_Low	GLIBENCLAMIDE	GBC	24	LO	0.8	uM	PHH:179	-0.982191
GBC_2hr_Middle	GLIBENCLAMIDE	GBC	2	MED	4	uM	PHH:179	0.187598
GBC_8hr_Middle	GLIBENCLAMIDE	GBC	8	MED	4	uM	PHH:179	0.00277225
GBC_24hr_Middle	GLIBENCLAMIDE	GBC	24	MED	4	uM	PHH:179	-1.06226
GBC_2hr_High	GLIBENCLAMIDE	GBC	2	HI	20	uM	PHH:179	-0.0881548
GBC_8hr_High	GLIBENCLAMIDE	GBC	8	HI	20	uM	PHH:179	0.170774
GBC_24hr_High	GLIBENCLAMIDE	GBC	24	HI	20	uM	PHH:179	-0.726838
GF_2hr_Low	GRISEOFULVIN	GF	2	LO	0.8	uM	PHH:179	-0.535318
GF_8hr_Low	GRISEOFULVIN	GF	8	LO	0.8	uM	PHH:179	-0.152628
GF_24hr_Low	GRISEOFULVIN	GF	24	LO	0.8	uM	PHH:179	0.291649
GF_2hr_Middle	GRISEOFULVIN	GF	2	MED	4	uM	PHH:179	-0.98111
GF_8hr_Middle	GRISEOFULVIN	GF	8	MED	4	uM	PHH:179	0.327289
GF_24hr_Middle	GRISEOFULVIN	GF	24	MED	4	uM	PHH:179	0.0848804
GF_2hr_High	GRISEOFULVIN	GF	2	HI	20	uM	PHH:179	0.170625
GF_8hr_High	GRISEOFULVIN	GF	8	HI	20	uM	PHH:179	-0.00195841
GF_24hr_High	GRISEOFULVIN	GF	24	HI	20	uM	PHH:179	-0.439669
HPL_2hr_Low	HALOPERIDOL	HPL	2	LO	0.8	uM	PHH:179	-0.752356
HPL_8hr_Low	HALOPERIDOL	HPL	8	LO	0.8	uM	PHH:179	-0.545678
HPL_24hr_Low	HALOPERIDOL	HPL	24	LO	0.8	uM	PHH:179	0.246109
HPL_2hr_Middle	HALOPERIDOL	HPL	2	MED	4	uM	PHH:179	-0.811204
HPL_8hr_Middle	HALOPERIDOL	HPL	8	MED	4	uM	PHH:179	0.395188
HPL_24hr_Middle	HALOPERIDOL	HPL	24	MED	4	uM	PHH:179	-0.0247998
HPL_2hr_High	HALOPERIDOL	HPL	2	HI	20	uM	PHH:179	-0.42506
HPL_8hr_High	HALOPERIDOL	HPL	8	HI	20	uM	PHH:179	0.893459
HPL_24hr_High	HALOPERIDOL	HPL	24	HI	20	uM	PHH:179	0.655023
hHGF_2hr_Low	HEPATOCYTE GROWTH FACTOR, HUMAN	hHGF	2	LO	2	ng/mL	PHH:179	0.589199
hHGF_8hr_Low	HEPATOCYTE GROWTH FACTOR, HUMAN	hHGF	8	LO	2	ng/mL	PHH:179	0.20502
hHGF_24hr_Low	HEPATOCYTE GROWTH FACTOR, HUMAN	hHGF	24	LO	2	ng/mL	PHH:179	0.449391
hHGF_2hr_Middle	HEPATOCYTE GROWTH FACTOR, HUMAN	hHGF	2	MED	10	ng/mL	PHH:179	-0.271503
hHGF_8hr_Middle	HEPATOCYTE GROWTH FACTOR, HUMAN	hHGF	8	MED	10	ng/mL	PHH:179	-0.00025722
hHGF_24hr_Middle	HEPATOCYTE GROWTH FACTOR, HUMAN	hHGF	24	MED	10	ng/mL	PHH:179	0.624685
hHGF_2hr_High	HEPATOCYTE GROWTH FACTOR, HUMAN	hHGF	2	HI	50	ng/mL	PHH:179	0.114897
hHGF_8hr_High	HEPATOCYTE GROWTH FACTOR, HUMAN	hHGF	8	HI	50	ng/mL	PHH:179	-0.067516
hHGF_24hr_High	HEPATOCYTE GROWTH FACTOR, HUMAN	hHGF	24	HI	50	ng/mL	PHH:179	0.338814
HCB_2hr_Low	HEXACHLOROBENZENE	HCB	2	LO	1.2	uM	PHH:179	-0.656683
HCB_8hr_Low	HEXACHLOROBENZENE	HCB	8	LO	1.2	uM	PHH:179	0.362315
HCB_24hr_Low	HEXACHLOROBENZENE	HCB	24	LO	1.2	uM	PHH:179	0.834214
HCB_2hr_Middle	HEXACHLOROBENZENE	HCB	2	MED	6	uM	PHH:179	-1.01511
HCB_8hr_Middle	HEXACHLOROBENZENE	HCB	8	MED	6	uM	PHH:179	0.196892
HCB_24hr_Middle	HEXACHLOROBENZENE	HCB	24	MED	6	uM	PHH:179	-0.296255
HCB_2hr_High	HEXACHLOROBENZENE	HCB	2	HI	30	uM	PHH:179	-0.73961
HCB_8hr_High	HEXACHLOROBENZENE	HCB	8	HI	30	uM	PHH:179	0.332549
HCB_24hr_High	HEXACHLOROBENZENE	HCB	24	HI	30	uM	PHH:179	0.724851
HYZ_8hr_Middle	HYDROXYZINE	HYZ	8	MED	8	uM	PHH:179	0.0710464
HYZ_24hr_Middle	HYDROXYZINE	HYZ	24	MED	8	uM	PHH:179	-0.359502
HYZ_8hr_High	HYDROXYZINE	HYZ	8	HI	40	uM	PHH:179	0.137158
HYZ_24hr_High	HYDROXYZINE	HYZ	24	HI	40	uM	PHH:179	0.3273
IBU_8hr_Middle	IBUPROFEN	IBU	8	MED	30	uM	PHH:179	-0.495413
IBU_24hr_Middle	IBUPROFEN	IBU	24	MED	30	uM	PHH:179	0.86629
IBU_8hr_High	IBUPROFEN	IBU	8	HI	150	uM	PHH:179	-2.23499
IBU_24hr_High	IBUPROFEN	IBU	24	HI	150	uM	PHH:179	1.2848
IMI_8hr_Middle	IMIPRAMINE	IMI	8	MED	3	uM	PHH:179	-0.247112
IMI_24hr_Middle	IMIPRAMINE	IMI	24	MED	3	uM	PHH:179	-0.0297026
IMI_8hr_High	IMIPRAMINE	IMI	8	HI	15	uM	PHH:179	0.199199
IMI_24hr_High	IMIPRAMINE	IMI	24	HI	15	uM	PHH:179	0.64687
IM_2hr_Low	INDOMETHACIN	IM	2	LO	8	uM	PHH:179	0.206925
IM_8hr_Low	INDOMETHACIN	IM	8	LO	8	uM	PHH:179	-0.235275
IM_24hr_Low	INDOMETHACIN	IM	24	LO	8	uM	PHH:179	0.806148
IM_2hr_Middle	INDOMETHACIN	IM	2	MED	40	uM	PHH:179	-0.402498
IM_8hr_Middle	INDOMETHACIN	IM	8	MED	40	uM	PHH:179	0.0180964
IM_24hr_Middle	INDOMETHACIN	IM	24	MED	40	uM	PHH:179	0.539851
IM_2hr_High	INDOMETHACIN	IM	2	HI	200	uM	PHH:179	0.125696
IM_8hr_High	INDOMETHACIN	IM	8	HI	200	uM	PHH:179	-0.501263
IM_24hr_High	INDOMETHACIN	IM	24	HI	200	uM	PHH:179	1.20426
hIFNA_2hr_Low	INTERFERON ALPHA, HUMAN	hIFNA	2	LO	2	ng/mL	PHH:179	-0.759352
hIFNA_8hr_Low	INTERFERON ALPHA, HUMAN	hIFNA	8	LO	2	ng/mL	PHH:179	-2.13521
hIFNA_2hr_Middle	INTERFERON ALPHA, HUMAN	hIFNA	2	MED	10	ng/mL	PHH:179	-1.19689
hIFNA_8hr_Middle	INTERFERON ALPHA, HUMAN	hIFNA	8	MED	10	ng/mL	PHH:179	-1.69402
hIFNA_2hr_High	INTERFERON ALPHA, HUMAN	hIFNA	2	HI	50	ng/mL	PHH:179	-0.73097
hIFNA_8hr_High	INTERFERON ALPHA, HUMAN	hIFNA	8	HI	50	ng/mL	PHH:179	-2.26318
hIL1B_2hr_Low	INTERLEUKIN 1 BETA, HUMAN	hIL1B	2	LO	2	ng/mL	PHH:179	-0.401877
hIL1B_8hr_Low	INTERLEUKIN 1 BETA, HUMAN	hIL1B	8	LO	2	ng/mL	PHH:179	-1.65456
hIL1B_24hr_Low	INTERLEUKIN 1 BETA, HUMAN	hIL1B	24	LO	2	ng/mL	PHH:179	-1.00471
hIL1B_2hr_Middle	INTERLEUKIN 1 BETA, HUMAN	hIL1B	2	MED	10	ng/mL	PHH:179	-1.04946
hIL1B_8hr_Middle	INTERLEUKIN 1 BETA, HUMAN	hIL1B	8	MED	10	ng/mL	PHH:179	-1.25197
hIL1B_24hr_Middle	INTERLEUKIN 1 BETA, HUMAN	hIL1B	24	MED	10	ng/mL	PHH:179	-1.5241
hIL1B_2hr_High	INTERLEUKIN 1 BETA, HUMAN	hIL1B	2	HI	50	ng/mL	PHH:179	-0.524147
hIL1B_8hr_High	INTERLEUKIN 1 BETA, HUMAN	hIL1B	8	HI	50	ng/mL	PHH:179	-1.77941
hIL1B_24hr_High	INTERLEUKIN 1 BETA, HUMAN	hIL1B	24	HI	50	ng/mL	PHH:179	-1.6849
hIL6_2hr_Low	INTERLEUKIN 6, HUMAN	hIL6	2	LO	2	ng/mL	PHH:179	-0.0052821
hIL6_8hr_Low	INTERLEUKIN 6, HUMAN	hIL6	8	LO	2	ng/mL	PHH:179	0.0270658
hIL6_24hr_Low	INTERLEUKIN 6, HUMAN	hIL6	24	LO	2	ng/mL	PHH:179	-1.29369
hIL6_2hr_Middle	INTERLEUKIN 6, HUMAN	hIL6	2	MED	10	ng/mL	PHH:179	-0.251063
hIL6_8hr_Middle	INTERLEUKIN 6, HUMAN	hIL6	8	MED	10	ng/mL	PHH:179	-0.487366
hIL6_24hr_Middle	INTERLEUKIN 6, HUMAN	hIL6	24	MED	10	ng/mL	PHH:179	-1.2245
hIL6_2hr_High	INTERLEUKIN 6, HUMAN	hIL6	2	HI	50	ng/mL	PHH:179	-0.448166
hIL6_8hr_High	INTERLEUKIN 6, HUMAN	hIL6	8	HI	50	ng/mL	PHH:179	-0.605196
hIL6_24hr_High	INTERLEUKIN 6, HUMAN	hIL6	24	HI	50	ng/mL	PHH:179	-0.850371
IPA_8hr_Middle	IPRONIAZID	IPA	8	MED	240	uM	PHH:179	0.655547
IPA_24hr_Middle	IPRONIAZID	IPA	24	MED	240	uM	PHH:179	-0.132909
IPA_8hr_High	IPRONIAZID	IPA	8	HI	1200	uM	PHH:179	0.402479
IPA_24hr_High	IPRONIAZID	IPA	24	HI	1200	uM	PHH:179	0.92363
INAH_2hr_Low	ISONIAZID	INAH	2	LO	400	uM	PHH:179	-0.324696
INAH_8hr_Low	ISONIAZID	INAH	8	LO	400	uM	PHH:179	0.143948
INAH_24hr_Low	ISONIAZID	INAH	24	LO	400	uM	PHH:179	0.42239
INAH_2hr_Middle	ISONIAZID	INAH	2	MED	2000	uM	PHH:179	-0.337081
INAH_8hr_Middle	ISONIAZID	INAH	8	MED	2000	uM	PHH:179	-0.168057
INAH_24hr_Middle	ISONIAZID	INAH	24	MED	2000	uM	PHH:179	1.48562
INAH_2hr_High	ISONIAZID	INAH	2	HI	10000	uM	PHH:179	-1.14368
INAH_8hr_High	ISONIAZID	INAH	8	HI	10000	uM	PHH:179	-1.19072
INAH_24hr_High	ISONIAZID	INAH	24	HI	10000	uM	PHH:179	3.42074
KC_2hr_Low	KETOCONAZOLE	KC	2	LO	0.6	uM	PHH:179	0.537243
KC_8hr_Low	KETOCONAZOLE	KC	8	LO	0.6	uM	PHH:179	0.442165
KC_24hr_Low	KETOCONAZOLE	KC	24	LO	0.6	uM	PHH:179	1.19474
KC_2hr_Middle	KETOCONAZOLE	KC	2	MED	3	uM	PHH:179	0.130973
KC_8hr_Middle	KETOCONAZOLE	KC	8	MED	3	uM	PHH:179	1.08227
KC_24hr_Middle	KETOCONAZOLE	KC	24	MED	3	uM	PHH:179	0.0609306
KC_2hr_High	KETOCONAZOLE	KC	2	HI	15	uM	PHH:179	0.0660507
KC_8hr_High	KETOCONAZOLE	KC	8	HI	15	uM	PHH:179	1.02721
KC_24hr_High	KETOCONAZOLE	KC	24	HI	15	uM	PHH:179	3.32941
LBT_2hr_Low	LABETALOL	LBT	2	LO	5.6	uM	PHH:179	0.0590916
LBT_8hr_Low	LABETALOL	LBT	8	LO	5.6	uM	PHH:179	-0.0205909
LBT_24hr_Low	LABETALOL	LBT	24	LO	5.6	uM	PHH:179	0.130577
LBT_2hr_Middle	LABETALOL	LBT	2	MED	28	uM	PHH:179	0.903625
LBT_8hr_Middle	LABETALOL	LBT	8	MED	28	uM	PHH:179	0.529945
LBT_24hr_Middle	LABETALOL	LBT	24	MED	28	uM	PHH:179	-0.195496
LBT_2hr_High	LABETALOL	LBT	2	HI	140	uM	PHH:179	-0.0621175
LBT_8hr_High	LABETALOL	LBT	8	HI	140	uM	PHH:179	-0.48738
LBT_24hr_High	LABETALOL	LBT	24	HI	140	uM	PHH:179	2.00253
LS_2hr_Low	LOMUSTINE	LS	2	LO	4.8	uM	PHH:179	-0.0243346
LS_8hr_Low	LOMUSTINE	LS	8	LO	4.8	uM	PHH:179	0.440052
LS_24hr_Low	LOMUSTINE	LS	24	LO	4.8	uM	PHH:179	-0.20601
LS_2hr_Middle	LOMUSTINE	LS	2	MED	24	uM	PHH:179	-1.35217
LS_8hr_Middle	LOMUSTINE	LS	8	MED	24	uM	PHH:179	1.17994
LS_24hr_Middle	LOMUSTINE	LS	24	MED	24	uM	PHH:179	-0.231792
LS_2hr_High	LOMUSTINE	LS	2	HI	120	uM	PHH:179	-0.0375991
LS_8hr_High	LOMUSTINE	LS	8	HI	120	uM	PHH:179	1.13946
LS_24hr_High	LOMUSTINE	LS	24	HI	120	uM	PHH:179	0.760167
LNX_8hr_Middle	LORNOXICAM	LNX	8	MED	3	uM	PHH:179	-1.01817
LNX_24hr_Middle	LORNOXICAM	LNX	24	MED	3	uM	PHH:179	0.698246
LNX_8hr_High	LORNOXICAM	LNX	8	HI	15	uM	PHH:179	-1.35523
LNX_24hr_High	LORNOXICAM	LNX	24	HI	15	uM	PHH:179	0.539927
MEF_8hr_Middle	MEFENAMIC ACID	MEF	8	MED	30	uM	PHH:179	-0.779847
MEF_24hr_Middle	MEFENAMIC ACID	MEF	24	MED	30	uM	PHH:179	0.130587
MEF_8hr_High	MEFENAMIC ACID	MEF	8	HI	150	uM	PHH:179	-1.01936
MEF_24hr_High	MEFENAMIC ACID	MEF	24	HI	150	uM	PHH:179	0.843142
MLX_8hr_Middle	MELOXICAM	MLX	8	MED	10	uM	PHH:179	-0.752033
MLX_24hr_Middle	MELOXICAM	MLX	24	MED	10	uM	PHH:179	0.0446595
MLX_8hr_High	MELOXICAM	MLX	8	HI	50	uM	PHH:179	-0.894841
MLX_24hr_High	MELOXICAM	MLX	24	HI	50	uM	PHH:179	-0.50479
MFM_8hr_Middle	METFORMIN	MFM	8	MED	200	uM	PHH:179	0.122978
MFM_24hr_Middle	METFORMIN	MFM	24	MED	200	uM	PHH:179	-0.169566
MFM_8hr_High	METFORMIN	MFM	8	HI	1000	uM	PHH:179	0.0130393
MFM_24hr_High	METFORMIN	MFM	24	HI	1000	uM	PHH:179	0.123091
MP_2hr_Low	METHAPYRILENE	MP	2	LO	24	uM	PHH:179	-0.197908
MP_8hr_Low	METHAPYRILENE	MP	8	LO	24	uM	PHH:179	0.536106
MP_24hr_Low	METHAPYRILENE	MP	24	LO	24	uM	PHH:179	-0.11113
MP_2hr_Middle	METHAPYRILENE	MP	2	MED	120	uM	PHH:179	-1.40599
MP_8hr_Middle	METHAPYRILENE	MP	8	MED	120	uM	PHH:179	-0.34117
MP_24hr_Middle	METHAPYRILENE	MP	24	MED	120	uM	PHH:179	1.46374
MP_2hr_High	METHAPYRILENE	MP	2	HI	600	uM	PHH:179	-0.87049
MP_8hr_High	METHAPYRILENE	MP	8	HI	600	uM	PHH:179	-1.13122
MP_24hr_High	METHAPYRILENE	MP	24	HI	600	uM	PHH:179	2.33745
MTZ_8hr_Middle	METHIMAZOLE	MTZ	8	MED	2000	uM	PHH:179	-1.06605
MTZ_24hr_Middle	METHIMAZOLE	MTZ	24	MED	2000	uM	PHH:179	0.759194
MTZ_8hr_High	METHIMAZOLE	MTZ	8	HI	10000	uM	PHH:179	-2.56364
MTZ_24hr_High	METHIMAZOLE	MTZ	24	HI	10000	uM	PHH:179	1.37287
MDP_8hr_Middle	METHYLDOPA	MDP	8	MED	10	uM	PHH:179	-0.422179
MDP_24hr_Middle	METHYLDOPA	MDP	24	MED	10	uM	PHH:179	0.323195
MDP_8hr_High	METHYLDOPA	MDP	8	HI	50	uM	PHH:179	0.315717
MDP_24hr_High	METHYLDOPA	MDP	24	HI	50	uM	PHH:179	0.241726
DAPM_8hr_Low	METHYLENE DIANILINE	DAPM	8	LO	24	uM	PHH:179	-0.429
DAPM_24hr_Low	METHYLENE DIANILINE	DAPM	24	LO	24	uM	PHH:179	0.122099
DAPM_8hr_Middle	METHYLENE DIANILINE	DAPM	8	MED	120	uM	PHH:179	-0.102337
DAPM_24hr_Middle	METHYLENE DIANILINE	DAPM	24	MED	120	uM	PHH:179	1.01076
DAPM_8hr_High	METHYLENE DIANILINE	DAPM	8	HI	600	uM	PHH:179	-1.05203
DAPM_24hr_High	METHYLENE DIANILINE	DAPM	24	HI	600	uM	PHH:179	2.55407
MTS_2hr_Low	METHYLTESTOSTERONE	MTS	2	LO	0.8	uM	PHH:179	-0.796383
MTS_8hr_Low	METHYLTESTOSTERONE	MTS	8	LO	0.8	uM	PHH:179	-0.940935
MTS_24hr_Low	METHYLTESTOSTERONE	MTS	24	LO	0.8	uM	PHH:179	-0.859463
MTS_2hr_Middle	METHYLTESTOSTERONE	MTS	2	MED	4	uM	PHH:179	-1.27754
MTS_8hr_Middle	METHYLTESTOSTERONE	MTS	8	MED	4	uM	PHH:179	0.129286
MTS_24hr_Middle	METHYLTESTOSTERONE	MTS	24	MED	4	uM	PHH:179	0.145996
MTS_2hr_High	METHYLTESTOSTERONE	MTS	2	HI	20	uM	PHH:179	-0.660153
MTS_8hr_High	METHYLTESTOSTERONE	MTS	8	HI	20	uM	PHH:179	0.612308
MTS_24hr_High	METHYLTESTOSTERONE	MTS	24	HI	20	uM	PHH:179	0.803622
MEX_8hr_Middle	MEXILETINE	MEX	8	MED	60	uM	PHH:179	-0.227203
MEX_24hr_Middle	MEXILETINE	MEX	24	MED	60	uM	PHH:179	-0.281036
MEX_8hr_High	MEXILETINE	MEX	8	HI	300	uM	PHH:179	-0.3729
MEX_24hr_High	MEXILETINE	MEX	24	HI	300	uM	PHH:179	0.119827
MCT_8hr_Middle	MONOCROTALINE	MCT	8	MED	18	uM	PHH:179	1.40291
MCT_24hr_Middle	MONOCROTALINE	MCT	24	MED	18	uM	PHH:179	0.355146
MCT_8hr_High	MONOCROTALINE	MCT	8	HI	90	uM	PHH:179	-0.574936
MCT_24hr_High	MONOCROTALINE	MCT	24	HI	90	uM	PHH:179	0.297666
MXS_8hr_Middle	MOXISYLYTE	MXS	8	MED	80	uM	PHH:179	0.946963
MXS_24hr_Middle	MOXISYLYTE	MXS	24	MED	80	uM	PHH:179	0.850065
MXS_8hr_High	MOXISYLYTE	MXS	8	HI	400	uM	PHH:179	0.811343
MXS_24hr_High	MOXISYLYTE	MXS	24	HI	400	uM	PHH:179	1.32322
ANIT_2hr_Low	NAPHTHYL ISOTHIOCYANATE	ANIT	2	LO	8	uM	PHH:179	-0.458364
ANIT_8hr_Low	NAPHTHYL ISOTHIOCYANATE	ANIT	8	LO	8	uM	PHH:179	-0.404303
ANIT_24hr_Low	NAPHTHYL ISOTHIOCYANATE	ANIT	24	LO	8	uM	PHH:179	0.272631
ANIT_2hr_Middle	NAPHTHYL ISOTHIOCYANATE	ANIT	2	MED	40	uM	PHH:179	-0.341027
ANIT_8hr_Middle	NAPHTHYL ISOTHIOCYANATE	ANIT	8	MED	40	uM	PHH:179	0.573209
ANIT_24hr_Middle	NAPHTHYL ISOTHIOCYANATE	ANIT	24	MED	40	uM	PHH:179	1.13961
ANIT_2hr_High	NAPHTHYL ISOTHIOCYANATE	ANIT	2	HI	200	uM	PHH:179	0.130968
ANIT_8hr_High	NAPHTHYL ISOTHIOCYANATE	ANIT	8	HI	200	uM	PHH:179	-0.346623
ANIT_24hr_High	NAPHTHYL ISOTHIOCYANATE	ANIT	24	HI	200	uM	PHH:179	3.20764
NPX_8hr_Middle	NAPROXEN	NPX	8	MED	120	uM	PHH:179	-0.681205
NPX_24hr_Middle	NAPROXEN	NPX	24	MED	120	uM	PHH:179	1.0557
NPX_8hr_High	NAPROXEN	NPX	8	HI	600	uM	PHH:179	-1.2688
NPX_24hr_High	NAPROXEN	NPX	24	HI	600	uM	PHH:179	0.967621
NZD_24hr_Middle	NEFAZODONE	NZD	24	MED	6	uM	PHH:179	0.57753
NZD_24hr_High	NEFAZODONE	NZD	24	HI	30	uM	PHH:179	-0.307693
NIC_8hr_Middle	NICOTINIC ACID	NIC	8	MED	2000	uM	PHH:179	-0.153157
NIC_24hr_Middle	NICOTINIC ACID	NIC	24	MED	2000	uM	PHH:179	-0.112575
NIC_8hr_High	NICOTINIC ACID	NIC	8	HI	10000	uM	PHH:179	-1.63859
NIC_24hr_High	NICOTINIC ACID	NIC	24	HI	10000	uM	PHH:179	0.254288
NIF_8hr_Middle	NIFEDIPINE	NIF	8	MED	30	uM	PHH:179	0.2118
NIF_24hr_Middle	NIFEDIPINE	NIF	24	MED	30	uM	PHH:179	-0.523736
NIF_8hr_High	NIFEDIPINE	NIF	8	HI	150	uM	PHH:179	-0.364884
NIF_24hr_High	NIFEDIPINE	NIF	24	HI	150	uM	PHH:179	-0.142297
NIM_8hr_Middle	NIMESULIDE	NIM	8	MED	66	uM	PHH:179	0.0109216
NIM_24hr_Middle	NIMESULIDE	NIM	24	MED	66	uM	PHH:179	-0.2518
NIM_8hr_High	NIMESULIDE	NIM	8	HI	330	uM	PHH:179	-1.27876
NIM_24hr_High	NIMESULIDE	NIM	24	HI	330	uM	PHH:179	-0.0978042
NFT_2hr_Low	NITROFURANTOIN	NFT	2	LO	5	uM	PHH:179	0.107106
NFT_8hr_Low	NITROFURANTOIN	NFT	8	LO	5	uM	PHH:179	0.290659
NFT_24hr_Low	NITROFURANTOIN	NFT	24	LO	5	uM	PHH:179	0.389985
NFT_2hr_Middle	NITROFURANTOIN	NFT	2	MED	25	uM	PHH:179	0.0945231
NFT_8hr_Middle	NITROFURANTOIN	NFT	8	MED	25	uM	PHH:179	1.07967
NFT_24hr_Middle	NITROFURANTOIN	NFT	24	MED	25	uM	PHH:179	1.74187
NFT_2hr_High	NITROFURANTOIN	NFT	2	HI	125	uM	PHH:179	-0.0552561
NFT_8hr_High	NITROFURANTOIN	NFT	8	HI	125	uM	PHH:179	-0.246497
NFT_24hr_High	NITROFURANTOIN	NFT	24	HI	125	uM	PHH:179	3.69233
NFZ_8hr_Middle	NITROFURAZONE	NFZ	8	MED	10	uM	PHH:179	-0.0454996
NFZ_24hr_Middle	NITROFURAZONE	NFZ	24	MED	10	uM	PHH:179	-0.364069
NFZ_8hr_High	NITROFURAZONE	NFZ	8	HI	50	uM	PHH:179	0.088225
NFZ_24hr_High	NITROFURAZONE	NFZ	24	HI	50	uM	PHH:179	1.37631
DEN_8hr_Middle	NITROSODIETHYLAMINE	DEN	8	MED	2000	uM	PHH:179	-0.0653305
DEN_24hr_Middle	NITROSODIETHYLAMINE	DEN	24	MED	2000	uM	PHH:179	-0.669953
DEN_8hr_High	NITROSODIETHYLAMINE	DEN	8	HI	10000	uM	PHH:179	0.709263
DEN_24hr_High	NITROSODIETHYLAMINE	DEN	24	HI	10000	uM	PHH:179	-1.07127
OPZ_2hr_Low	OMEPRAZOLE	OPZ	2	LO	24	uM	PHH:179	0.360972
OPZ_8hr_Low	OMEPRAZOLE	OPZ	8	LO	24	uM	PHH:179	-0.262928
OPZ_24hr_Low	OMEPRAZOLE	OPZ	24	LO	24	uM	PHH:179	-0.782683
OPZ_2hr_Middle	OMEPRAZOLE	OPZ	2	MED	120	uM	PHH:179	0.332147
OPZ_8hr_Middle	OMEPRAZOLE	OPZ	8	MED	120	uM	PHH:179	0.176309
OPZ_24hr_Middle	OMEPRAZOLE	OPZ	24	MED	120	uM	PHH:179	1.63205
OPZ_2hr_High	OMEPRAZOLE	OPZ	2	HI	600	uM	PHH:179	-0.917928
OPZ_8hr_High	OMEPRAZOLE	OPZ	8	HI	600	uM	PHH:179	-1.56785
OPZ_24hr_High	OMEPRAZOLE	OPZ	24	HI	600	uM	PHH:179	2.61989
PAP_8hr_Middle	PAPAVERINE	PAP	8	MED	12	uM	PHH:179	-0.0707796
PAP_24hr_Middle	PAPAVERINE	PAP	24	MED	12	uM	PHH:179	0.129369
PAP_8hr_High	PAPAVERINE	PAP	8	HI	60	uM	PHH:179	-0.65501
PAP_24hr_High	PAPAVERINE	PAP	24	HI	60	uM	PHH:179	-0.287798
PML_8hr_Middle	PEMOLINE	PML	8	MED	15	uM	PHH:179	1.65226
PML_24hr_Middle	PEMOLINE	PML	24	MED	15	uM	PHH:179	-0.746899
PML_8hr_High	PEMOLINE	PML	8	HI	75	uM	PHH:179	0.97054
PML_24hr_High	PEMOLINE	PML	24	HI	75	uM	PHH:179	-0.286019
PEN_8hr_Middle	PENICILLAMINE	PEN	8	MED	2000	uM	PHH:179	-0.862083
PEN_24hr_Middle	PENICILLAMINE	PEN	24	MED	2000	uM	PHH:179	-0.105238
PEN_8hr_High	PENICILLAMINE	PEN	8	HI	10000	uM	PHH:179	-0.842185
PEN_24hr_High	PENICILLAMINE	PEN	24	HI	10000	uM	PHH:179	0.443864
PH_2hr_Low	PERHEXILINE	PH	2	LO	0.6	uM	PHH:179	1.12752
PH_8hr_Low	PERHEXILINE	PH	8	LO	0.6	uM	PHH:179	0.737061
PH_24hr_Low	PERHEXILINE	PH	24	LO	0.6	uM	PHH:179	-0.0125645
PH_2hr_Middle	PERHEXILINE	PH	2	MED	3	uM	PHH:179	0.413816
PH_8hr_Middle	PERHEXILINE	PH	8	MED	3	uM	PHH:179	0.273432
PH_24hr_Middle	PERHEXILINE	PH	24	MED	3	uM	PHH:179	0.330139
PH_2hr_High	PERHEXILINE	PH	2	HI	15	uM	PHH:179	0.354408
PH_8hr_High	PERHEXILINE	PH	8	HI	15	uM	PHH:179	0.0651188
PH_24hr_High	PERHEXILINE	PH	24	HI	15	uM	PHH:179	2.04568
PHA_8hr_Low	PHALLOIDIN	PHA	8	LO	16	ug/mL	PHH:179	-0.13098
PHA_24hr_Low	PHALLOIDIN	PHA	24	LO	16	ug/mL	PHH:179	0.84104
PHA_8hr_Middle	PHALLOIDIN	PHA	8	MED	80	ug/mL	PHH:179	-1.13875
PHA_24hr_Middle	PHALLOIDIN	PHA	24	MED	80	ug/mL	PHH:179	0.579239
PHA_8hr_High	PHALLOIDIN	PHA	8	HI	400	ug/mL	PHH:179	-1.20242
PHA_24hr_High	PHALLOIDIN	PHA	24	HI	400	ug/mL	PHH:179	0.814921
PCT_8hr_Middle	PHENACETIN	PCT	8	MED	120	uM	PHH:179	-0.281264
PCT_24hr_Middle	PHENACETIN	PCT	24	MED	120	uM	PHH:179	-0.257916
PCT_8hr_High	PHENACETIN	PCT	8	HI	600	uM	PHH:179	0.281023
PCT_24hr_High	PHENACETIN	PCT	24	HI	600	uM	PHH:179	0.677311
PB_2hr_Low	PHENOBARBITAL	PB	2	LO	400	uM	PHH:179	0.0282144
PB_8hr_Low	PHENOBARBITAL	PB	8	LO	400	uM	PHH:179	0.44945
PB_24hr_Low	PHENOBARBITAL	PB	24	LO	400	uM	PHH:179	0.779598
PB_2hr_Middle	PHENOBARBITAL	PB	2	MED	2000	uM	PHH:179	0.255421
PB_8hr_Middle	PHENOBARBITAL	PB	8	MED	2000	uM	PHH:179	0.289019
PB_24hr_Middle	PHENOBARBITAL	PB	24	MED	2000	uM	PHH:179	2.11719
PB_2hr_High	PHENOBARBITAL	PB	2	HI	10000	uM	PHH:179	0.141059
PB_8hr_High	PHENOBARBITAL	PB	8	HI	10000	uM	PHH:179	-0.982117
PB_24hr_High	PHENOBARBITAL	PB	24	HI	10000	uM	PHH:179	2.24351
NPAA_8hr_Middle	PHENYLANTHRANILIC ACID	NPAA	8	MED	40	uM	PHH:179	0.0116162
NPAA_24hr_Middle	PHENYLANTHRANILIC ACID	NPAA	24	MED	40	uM	PHH:179	-1.23005
NPAA_8hr_High	PHENYLANTHRANILIC ACID	NPAA	8	HI	200	uM	PHH:179	-1.01243
NPAA_24hr_High	PHENYLANTHRANILIC ACID	NPAA	24	HI	200	uM	PHH:179	0.195238
PhB_2hr_Low	PHENYLBUTAZONE	PhB	2	LO	16	uM	PHH:179	0.288508
PhB_8hr_Low	PHENYLBUTAZONE	PhB	8	LO	16	uM	PHH:179	0.267544
PhB_24hr_Low	PHENYLBUTAZONE	PhB	24	LO	16	uM	PHH:179	0.064617
PhB_2hr_Middle	PHENYLBUTAZONE	PhB	2	MED	80	uM	PHH:179	0.252992
PhB_8hr_Middle	PHENYLBUTAZONE	PhB	8	MED	80	uM	PHH:179	-0.154306
PhB_24hr_Middle	PHENYLBUTAZONE	PhB	24	MED	80	uM	PHH:179	0.454968
PhB_2hr_High	PHENYLBUTAZONE	PhB	2	HI	400	uM	PHH:179	0.350398
PhB_8hr_High	PHENYLBUTAZONE	PhB	8	HI	400	uM	PHH:179	-0.230754
PhB_24hr_High	PHENYLBUTAZONE	PhB	24	HI	400	uM	PHH:179	0.309749
PHE_2hr_Low	PHENYTOIN	PHE	2	LO	2.4	uM	PHH:179	-0.730644
PHE_8hr_Low	PHENYTOIN	PHE	8	LO	2.4	uM	PHH:179	-0.517884
PHE_24hr_Low	PHENYTOIN	PHE	24	LO	2.4	uM	PHH:179	-0.137371
PHE_2hr_Middle	PHENYTOIN	PHE	2	MED	12	uM	PHH:179	0.78141
PHE_8hr_Middle	PHENYTOIN	PHE	8	MED	12	uM	PHH:179	0.231425
PHE_24hr_Middle	PHENYTOIN	PHE	24	MED	12	uM	PHH:179	-0.0509298
PHE_2hr_High	PHENYTOIN	PHE	2	HI	60	uM	PHH:179	-0.304091
PHE_8hr_High	PHENYTOIN	PHE	8	HI	60	uM	PHH:179	0.66945
PHE_24hr_High	PHENYTOIN	PHE	24	HI	60	uM	PHH:179	0.565809
PHO_8hr_Low	PHORONE	PHO	8	LO	200	uM	PHH:179	-0.0197287
PHO_24hr_Low	PHORONE	PHO	24	LO	200	uM	PHH:179	0.593849
PHO_8hr_Middle	PHORONE	PHO	8	MED	1000	uM	PHH:179	-0.19671
PHO_24hr_Middle	PHORONE	PHO	24	MED	1000	uM	PHH:179	2.90769
PHO_8hr_High	PHORONE	PHO	8	HI	5000	uM	PHH:179	-2.5651
PMZ_8hr_Middle	PROMETHAZINE	PMZ	8	MED	7	uM	PHH:179	-0.420721
PMZ_24hr_Middle	PROMETHAZINE	PMZ	24	MED	7	uM	PHH:179	-0.557805
PMZ_8hr_High	PROMETHAZINE	PMZ	8	HI	35	uM	PHH:179	-1.05233
PMZ_24hr_High	PROMETHAZINE	PMZ	24	HI	35	uM	PHH:179	0.371162
PPL_8hr_Low	PROPRANOLOL	PPL	8	LO	6	ug/kg	PHH:179	-0.416139
PPL_24hr_Low	PROPRANOLOL	PPL	24	LO	6	ug/kg	PHH:179	-0.234704
PPL_8hr_Middle	PROPRANOLOL	PPL	8	MED	30	ug/kg	PHH:179	-0.550557
PPL_24hr_Middle	PROPRANOLOL	PPL	24	MED	30	ug/kg	PHH:179	0.302364
PPL_8hr_High	PROPRANOLOL	PPL	8	HI	100	ug/kg	PHH:179	-1.93747
PPL_24hr_High	PROPRANOLOL	PPL	24	HI	100	ug/kg	PHH:179	1.33645
PTU_2hr_Low	PROPYLTHIOURACIL	PTU	2	LO	160	uM	PHH:179	0.975461
PTU_8hr_Low	PROPYLTHIOURACIL	PTU	8	LO	160	uM	PHH:179	0.150585
PTU_24hr_Low	PROPYLTHIOURACIL	PTU	24	LO	160	uM	PHH:179	0.0209777
PTU_2hr_Middle	PROPYLTHIOURACIL	PTU	2	MED	800	uM	PHH:179	-0.760746
PTU_8hr_Middle	PROPYLTHIOURACIL	PTU	8	MED	800	uM	PHH:179	-1.02352
PTU_24hr_Middle	PROPYLTHIOURACIL	PTU	24	MED	800	uM	PHH:179	1.37772
PTU_2hr_High	PROPYLTHIOURACIL	PTU	2	HI	4000	uM	PHH:179	-0.425656
PTU_8hr_High	PROPYLTHIOURACIL	PTU	8	HI	4000	uM	PHH:179	-1.46131
PTU_24hr_High	PROPYLTHIOURACIL	PTU	24	HI	4000	uM	PHH:179	1.75907
QND_8hr_Middle	QUINIDINE	QND	8	MED	10	uM	PHH:179	0.329816
QND_24hr_Middle	QUINIDINE	QND	24	MED	10	uM	PHH:179	-0.0114201
QND_8hr_High	QUINIDINE	QND	8	HI	50	uM	PHH:179	-0.0730808
QND_24hr_High	QUINIDINE	QND	24	HI	50	uM	PHH:179	1.13802
RAN_8hr_Middle	RANITIDINE	RAN	8	MED	800	uM	PHH:179	-0.22921
RAN_24hr_Middle	RANITIDINE	RAN	24	MED	800	uM	PHH:179	1.31676
RAN_8hr_High	RANITIDINE	RAN	8	HI	4000	uM	PHH:179	-1.70739
RAN_24hr_High	RANITIDINE	RAN	24	HI	4000	uM	PHH:179	2.46313
RIF_2hr_Low	RIFAMPICIN	RIF	2	LO	2.8	uM	PHH:179	-0.562448
RIF_8hr_Low	RIFAMPICIN	RIF	8	LO	2.8	uM	PHH:179	1.03464
RIF_24hr_Low	RIFAMPICIN	RIF	24	LO	2.8	uM	PHH:179	-0.281684
RIF_2hr_Middle	RIFAMPICIN	RIF	2	MED	14	uM	PHH:179	-1.11436
RIF_8hr_Middle	RIFAMPICIN	RIF	8	MED	14	uM	PHH:179	0.65677
RIF_24hr_Middle	RIFAMPICIN	RIF	24	MED	14	uM	PHH:179	0.350714
RIF_2hr_High	RIFAMPICIN	RIF	2	HI	70	uM	PHH:179	-1.34529
RIF_8hr_High	RIFAMPICIN	RIF	8	HI	70	uM	PHH:179	-0.203183
RIF_24hr_High	RIFAMPICIN	RIF	24	HI	70	uM	PHH:179	1.14046
RGZ_8hr_Low	ROSIGLITAZONE MALEATE	RGZ	8	LO	12	ug/kg	PHH:179	-0.626849
RGZ_24hr_Low	ROSIGLITAZONE MALEATE	RGZ	24	LO	12	ug/kg	PHH:179	-0.290268
RGZ_8hr_Middle	ROSIGLITAZONE MALEATE	RGZ	8	MED	60	ug/kg	PHH:179	-0.470639
RGZ_24hr_Middle	ROSIGLITAZONE MALEATE	RGZ	24	MED	60	ug/kg	PHH:179	0.273845
RGZ_8hr_High	ROSIGLITAZONE MALEATE	RGZ	8	HI	300	ug/kg	PHH:179	-0.966341
RGZ_24hr_High	ROSIGLITAZONE MALEATE	RGZ	24	HI	300	ug/kg	PHH:179	2.41905
ROT_8hr_Low	ROTENONE	ROT	8	LO	0.08	uM	PHH:179	0.0625515
ROT_24hr_Low	ROTENONE	ROT	24	LO	0.08	uM	PHH:179	-0.0511093
ROT_8hr_Middle	ROTENONE	ROT	8	MED	0.4	uM	PHH:179	-0.373418
ROT_24hr_Middle	ROTENONE	ROT	24	MED	0.4	uM	PHH:179	-0.39598
ROT_8hr_High	ROTENONE	ROT	8	HI	2	uM	PHH:179	-0.392477
ROT_24hr_High	ROTENONE	ROT	24	HI	2	uM	PHH:179	-0.473182
SST_8hr_Middle	SIMVASTATIN	SST	8	MED	6	uM	PHH:179	0.482603
SST_24hr_Middle	SIMVASTATIN	SST	24	MED	6	uM	PHH:179	0.637118
SST_8hr_High	SIMVASTATIN	SST	8	HI	30	uM	PHH:179	-0.826196
SST_24hr_High	SIMVASTATIN	SST	24	HI	30	uM	PHH:179	-0.54537
SS_2hr_Low	SULFASALAZINE	SS	2	LO	6	uM	PHH:179	1.23631
SS_8hr_Low	SULFASALAZINE	SS	8	LO	6	uM	PHH:179	-0.16117
SS_24hr_Low	SULFASALAZINE	SS	24	LO	6	uM	PHH:179	-0.021223
SS_2hr_Middle	SULFASALAZINE	SS	2	MED	30	uM	PHH:179	-0.0550865
SS_8hr_Middle	SULFASALAZINE	SS	8	MED	30	uM	PHH:179	0.801177
SS_24hr_Middle	SULFASALAZINE	SS	24	MED	30	uM	PHH:179	0.355451
SS_2hr_High	SULFASALAZINE	SS	2	HI	150	uM	PHH:179	0.534306
SS_8hr_High	SULFASALAZINE	SS	8	HI	150	uM	PHH:179	1.07145
SS_24hr_High	SULFASALAZINE	SS	24	HI	150	uM	PHH:179	0.416143
SUL_8hr_Middle	SULINDAC	SUL	8	MED	600	uM	PHH:179	-0.319416
SUL_24hr_Middle	SULINDAC	SUL	24	MED	600	uM	PHH:179	0.649283
SUL_8hr_High	SULINDAC	SUL	8	HI	3000	uM	PHH:179	-1.28064
SUL_24hr_High	SULINDAC	SUL	24	HI	3000	uM	PHH:179	-0.115625
SLP_8hr_Middle	SULPIRIDE	SLP	8	MED	1000	uM	PHH:179	-1.13422
SLP_24hr_Middle	SULPIRIDE	SLP	24	MED	1000	uM	PHH:179	0.000123072
SLP_8hr_High	SULPIRIDE	SLP	8	HI	5000	uM	PHH:179	-1.47932
SLP_24hr_High	SULPIRIDE	SLP	24	HI	5000	uM	PHH:179	-0.0282136
TAC_8hr_Middle	TACRINE	TAC	8	MED	16	uM	PHH:179	-0.160707
TAC_24hr_Middle	TACRINE	TAC	24	MED	16	uM	PHH:179	0.657459
TAC_8hr_High	TACRINE	TAC	8	HI	80	uM	PHH:179	-0.621464
TAC_24hr_High	TACRINE	TAC	24	HI	80	uM	PHH:179	1.27879
TMX_8hr_Middle	TAMOXIFEN	TMX	8	MED	5	uM	PHH:179	-0.467352
TMX_24hr_Middle	TAMOXIFEN	TMX	24	MED	5	uM	PHH:179	0.0820652
TMX_8hr_High	TAMOXIFEN	TMX	8	HI	25	uM	PHH:179	-0.202247
TMX_24hr_High	TAMOXIFEN	TMX	24	HI	25	uM	PHH:179	1.02627
TAN_8hr_Middle	TANNIC ACID	TAN	8	MED	1	uM	PHH:179	0.424614
TAN_24hr_Middle	TANNIC ACID	TAN	24	MED	1	uM	PHH:179	1.82517
TAN_8hr_High	TANNIC ACID	TAN	8	HI	5	uM	PHH:179	-0.158432
TAN_24hr_High	TANNIC ACID	TAN	24	HI	5	uM	PHH:179	2.2994
TBF_8hr_Middle	TERBINAFINE	TBF	8	MED	3	uM	PHH:179	0.161984
TBF_24hr_Middle	TERBINAFINE	TBF	24	MED	3	uM	PHH:179	0.604233
TBF_8hr_High	TERBINAFINE	TBF	8	HI	15	uM	PHH:179	-0.920017
TBF_24hr_High	TERBINAFINE	TBF	24	HI	15	uM	PHH:179	0.297985
TC_2hr_Low	TETRACYCLINE	TC	2	LO	1	uM	PHH:179	1.87777
TC_8hr_Low	TETRACYCLINE	TC	8	LO	1	uM	PHH:179	-0.314808
TC_24hr_Low	TETRACYCLINE	TC	24	LO	1	uM	PHH:179	1.37909
TC_2hr_Middle	TETRACYCLINE	TC	2	MED	5	uM	PHH:179	1.08069
TC_8hr_Middle	TETRACYCLINE	TC	8	MED	5	uM	PHH:179	1.25356
TC_24hr_Middle	TETRACYCLINE	TC	24	MED	5	uM	PHH:179	0.829718
TC_2hr_High	TETRACYCLINE	TC	2	HI	25	uM	PHH:179	0.537714
TC_8hr_High	TETRACYCLINE	TC	8	HI	25	uM	PHH:179	0.187631
TC_24hr_High	TETRACYCLINE	TC	24	HI	25	uM	PHH:179	0.901817
TEO_8hr_Middle	THEOPHYLLINE	TEO	8	MED	2000	uM	PHH:179	0.253008
TEO_24hr_Middle	THEOPHYLLINE	TEO	24	MED	2000	uM	PHH:179	-0.162273
TEO_8hr_High	THEOPHYLLINE	TEO	8	HI	10000	uM	PHH:179	-1.50245
TEO_24hr_High	THEOPHYLLINE	TEO	24	HI	10000	uM	PHH:179	1.64187
TAA_2hr_Low	THIOACETAMIDE	TAA	2	LO	400	uM	PHH:179	-0.600556
TAA_8hr_Low	THIOACETAMIDE	TAA	8	LO	400	uM	PHH:179	0.272425
TAA_24hr_Low	THIOACETAMIDE	TAA	24	LO	400	uM	PHH:179	-0.793851
TAA_2hr_Middle	THIOACETAMIDE	TAA	2	MED	2000	uM	PHH:179	-1.81221
TAA_8hr_Middle	THIOACETAMIDE	TAA	8	MED	2000	uM	PHH:179	-0.296273
TAA_24hr_Middle	THIOACETAMIDE	TAA	24	MED	2000	uM	PHH:179	-0.672377
TAA_2hr_High	THIOACETAMIDE	TAA	2	HI	10000	uM	PHH:179	0.071084
TAA_8hr_High	THIOACETAMIDE	TAA	8	HI	10000	uM	PHH:179	0.296762
TAA_24hr_High	THIOACETAMIDE	TAA	24	HI	10000	uM	PHH:179	-0.676442
TRZ_2hr_Low	THIORIDAZINE	TRZ	2	LO	0.6	uM	PHH:179	-0.236785
TRZ_8hr_Low	THIORIDAZINE	TRZ	8	LO	0.6	uM	PHH:179	-0.050019
TRZ_24hr_Low	THIORIDAZINE	TRZ	24	LO	0.6	uM	PHH:179	-0.0373931
TRZ_2hr_Middle	THIORIDAZINE	TRZ	2	MED	3	uM	PHH:179	-0.466646
TRZ_8hr_Middle	THIORIDAZINE	TRZ	8	MED	3	uM	PHH:179	0.315703
TRZ_24hr_Middle	THIORIDAZINE	TRZ	24	MED	3	uM	PHH:179	-0.00418184
TRZ_2hr_High	THIORIDAZINE	TRZ	2	HI	15	uM	PHH:179	0.213571
TRZ_8hr_High	THIORIDAZINE	TRZ	8	HI	15	uM	PHH:179	-0.614642
TRZ_24hr_High	THIORIDAZINE	TRZ	24	HI	15	uM	PHH:179	-1.25207
TCP_8hr_Middle	TICLOPIDINE	TCP	8	MED	4	uM	PHH:179	0.0796521
TCP_24hr_Middle	TICLOPIDINE	TCP	24	MED	4	uM	PHH:179	0.701189
TCP_8hr_High	TICLOPIDINE	TCP	8	HI	20	uM	PHH:179	0.180502
TCP_24hr_High	TICLOPIDINE	TCP	24	HI	20	uM	PHH:179	1.21715
TIO_8hr_Middle	TIOPRONIN	TIO	8	MED	400	uM	PHH:179	-0.138485
TIO_24hr_Middle	TIOPRONIN	TIO	24	MED	400	uM	PHH:179	-0.727751
TIO_8hr_High	TIOPRONIN	TIO	8	HI	2000	uM	PHH:179	-0.457463
TIO_24hr_High	TIOPRONIN	TIO	24	HI	2000	uM	PHH:179	-1.26606
TLB_8hr_Middle	TOLBUTAMIDE	TLB	8	MED	400	uM	PHH:179	0.595051
TLB_24hr_Middle	TOLBUTAMIDE	TLB	24	MED	400	uM	PHH:179	0.0785793
TLB_8hr_High	TOLBUTAMIDE	TLB	8	HI	2000	uM	PHH:179	0.19505
TLB_24hr_High	TOLBUTAMIDE	TLB	24	HI	2000	uM	PHH:179	0.139806
TGFB1_2hr_Low	TRANSFORMING GROWTH FACTOR BETA 1	TGFB1	2	LO	2	ng/mL	PHH:179	0.0577257
TGFB1_8hr_Low	TRANSFORMING GROWTH FACTOR BETA 1	TGFB1	8	LO	2	ng/mL	PHH:179	-1.03541
TGFB1_24hr_Low	TRANSFORMING GROWTH FACTOR BETA 1	TGFB1	24	LO	2	ng/mL	PHH:179	-1.64441
TGFB1_2hr_Middle	TRANSFORMING GROWTH FACTOR BETA 1	TGFB1	2	MED	10	ng/mL	PHH:179	0.0740063
TGFB1_8hr_Middle	TRANSFORMING GROWTH FACTOR BETA 1	TGFB1	8	MED	10	ng/mL	PHH:179	-0.792242
TGFB1_24hr_Middle	TRANSFORMING GROWTH FACTOR BETA 1	TGFB1	24	MED	10	ng/mL	PHH:179	-1.25756
TGFB1_2hr_High	TRANSFORMING GROWTH FACTOR BETA 1	TGFB1	2	HI	50	ng/mL	PHH:179	-0.263156
TGFB1_8hr_High	TRANSFORMING GROWTH FACTOR BETA 1	TGFB1	8	HI	50	ng/mL	PHH:179	-0.875784
TGFB1_24hr_High	TRANSFORMING GROWTH FACTOR BETA 1	TGFB1	24	HI	50	ng/mL	PHH:179	-1.0709
TZM_8hr_Low	TRIAZOLAM	TZM	8	LO	0.4	uM	PHH:179	0.222224
TZM_24hr_Low	TRIAZOLAM	TZM	24	LO	0.4	uM	PHH:179	-1.05151
TZM_8hr_Middle	TRIAZOLAM	TZM	8	MED	2	uM	PHH:179	-0.0659705
TZM_24hr_Middle	TRIAZOLAM	TZM	24	MED	2	uM	PHH:179	-0.526563
TZM_8hr_High	TRIAZOLAM	TZM	8	HI	10	uM	PHH:179	0.137752
TZM_24hr_High	TRIAZOLAM	TZM	24	HI	10	uM	PHH:179	-0.152876
TMD_8hr_Low	TRIMETHADIONE	TMD	8	LO	400	uM	PHH:179	0.384009
TMD_24hr_Low	TRIMETHADIONE	TMD	24	LO	400	uM	PHH:179	-0.234552
TMD_8hr_Middle	TRIMETHADIONE	TMD	8	MED	2000	uM	PHH:179	0.0915868
TMD_24hr_Middle	TRIMETHADIONE	TMD	24	MED	2000	uM	PHH:179	-0.706737
TMD_8hr_High	TRIMETHADIONE	TMD	8	HI	10000	uM	PHH:179	0.834042
TMD_24hr_High	TRIMETHADIONE	TMD	24	HI	10000	uM	PHH:179	0.00762309
TUN_8hr_Low	TUNICAMYCIN	TUN	8	LO	0.4	ug/mL	PHH:179	-0.391575
TUN_24hr_Low	TUNICAMYCIN	TUN	24	LO	0.4	ug/mL	PHH:179	2.38644
TUN_8hr_Middle	TUNICAMYCIN	TUN	8	MED	2	ug/mL	PHH:179	-0.65762
TUN_24hr_Middle	TUNICAMYCIN	TUN	24	MED	2	ug/mL	PHH:179	2.2662
TUN_8hr_High	TUNICAMYCIN	TUN	8	HI	10	ug/mL	PHH:179	-1.85622
TUN_24hr_High	TUNICAMYCIN	TUN	24	HI	10	ug/mL	PHH:179	1.77086
VPA_2hr_Low	VALPROIC ACID	VPA	2	LO	200	uM	PHH:179	-0.143543
VPA_8hr_Low	VALPROIC ACID	VPA	8	LO	200	uM	PHH:179	0.834523
VPA_24hr_Low	VALPROIC ACID	VPA	24	LO	200	uM	PHH:179	0.235614
VPA_2hr_Middle	VALPROIC ACID	VPA	2	MED	1000	uM	PHH:179	0.0356315
VPA_8hr_Middle	VALPROIC ACID	VPA	8	MED	1000	uM	PHH:179	0.901465
VPA_24hr_Middle	VALPROIC ACID	VPA	24	MED	1000	uM	PHH:179	2.00877
VPA_2hr_High	VALPROIC ACID	VPA	2	HI	5000	uM	PHH:179	-1.72128
VPA_8hr_High	VALPROIC ACID	VPA	8	HI	5000	uM	PHH:179	-1.67893
VPA_24hr_High	VALPROIC ACID	VPA	24	HI	5000	uM	PHH:179	2.063
VLF_24hr_Middle	VENLAFAXINE	VLF	24	MED	240	uM	PHH:179	0.682504
VLF_24hr_High	VENLAFAXINE	VLF	24	HI	1200	uM	PHH:179	1.24975
VA_8hr_Middle	VITAMIN A	VA	8	MED	1.5	uM	PHH:179	-1.44214
VA_24hr_Middle	VITAMIN A	VA	24	MED	1.5	uM	PHH:179	-0.264916
VA_8hr_High	VITAMIN A	VA	8	HI	7.5	uM	PHH:179	-1.87785
VA_24hr_High	VITAMIN A	VA	24	HI	7.5	uM	PHH:179	-0.00157788
DNP_8hr_Low	2,4-DINITROPHENOL	DNP	8	LO	4	uM	PHH:169	-0.308613
DNP_24hr_Low	2,4-DINITROPHENOL	DNP	24	LO	4	uM	PHH:169	-0.126069
DNP_8hr_Middle	2,4-DINITROPHENOL	DNP	8	MED	20	uM	PHH:169	-0.40139
DNP_24hr_Middle	2,4-DINITROPHENOL	DNP	24	MED	20	uM	PHH:169	-0.0327093
DNP_8hr_High	2,4-DINITROPHENOL	DNP	8	HI	100	uM	PHH:169	-2.5162
DNP_24hr_High	2,4-DINITROPHENOL	DNP	24	HI	100	uM	PHH:169	0.477134
2NF_8hr_Low	2-NITROFLUORENE	2NF	8	LO	4	uM	PHH:169	-0.626586
2NF_24hr_Low	2-NITROFLUORENE	2NF	24	LO	4	uM	PHH:169	-0.664393
2NF_8hr_Middle	2-NITROFLUORENE	2NF	8	MED	20	uM	PHH:169	-0.863191
2NF_24hr_Middle	2-NITROFLUORENE	2NF	24	MED	20	uM	PHH:169	0.0677972
2NF_8hr_High	2-NITROFLUORENE	2NF	8	HI	100	uM	PHH:169	-0.336195
2NF_24hr_High	2-NITROFLUORENE	2NF	24	HI	100	uM	PHH:169	0.660907
LPS_8hr_Low	LPS	LPS	8	LO	12	ug/mL	PHH:169	-0.92519
LPS_24hr_Low	LPS	LPS	24	LO	12	ug/mL	PHH:169	-0.364837
LPS_8hr_Middle	LPS	LPS	8	MED	60	ug/mL	PHH:169	-1.24249
LPS_24hr_Middle	LPS	LPS	24	MED	60	ug/mL	PHH:169	-0.703516
LPS_8hr_High	LPS	LPS	8	HI	300	ug/mL	PHH:169	-2.0894
LPS_24hr_High	LPS	LPS	24	HI	300	ug/mL	PHH:169	-1.31602
MNU_8hr_Low	N-METHYL-N-NITROSOUREA	MNU	8	LO	1200	uM	PHH:169	0.208329
MNU_24hr_Low	N-METHYL-N-NITROSOUREA	MNU	24	LO	1200	uM	PHH:169	0.59281
MNU_8hr_Middle	N-METHYL-N-NITROSOUREA	MNU	8	MED	6000	uM	PHH:169	-1.40828
MNU_24hr_Middle	N-METHYL-N-NITROSOUREA	MNU	24	MED	6000	uM	PHH:169	2.79562
MNU_8hr_High	N-METHYL-N-NITROSOUREA	MNU	8	HI	10000	uM	PHH:169	-1.37386
MNU_24hr_High	N-METHYL-N-NITROSOUREA	MNU	24	HI	10000	uM	PHH:169	-3.01175
NMOR_8hr_Low	N-NITROSOMORPHOLINE	NMOR	8	LO	400	uM	PHH:169	-0.0489422
NMOR_24hr_Low	N-NITROSOMORPHOLINE	NMOR	24	LO	400	uM	PHH:169	0.0367977
NMOR_8hr_Middle	N-NITROSOMORPHOLINE	NMOR	8	MED	2000	uM	PHH:169	-0.116382
NMOR_24hr_Middle	N-NITROSOMORPHOLINE	NMOR	24	MED	2000	uM	PHH:169	0.209602
NMOR_8hr_High	N-NITROSOMORPHOLINE	NMOR	8	HI	10000	uM	PHH:169	0.479531
NMOR_24hr_High	N-NITROSOMORPHOLINE	NMOR	24	HI	10000	uM	PHH:169	0.783862
TNF_8hr_Low	TNF-ALPHA, RAT	TNF	8	LO	2	ng/mL	PHH:169	-0.401384
TNF_24hr_Low	TNF-ALPHA, RAT	TNF	24	LO	2	ng/mL	PHH:169	-0.149192
TNF_8hr_Middle	TNF-ALPHA, RAT	TNF	8	MED	10	ng/mL	PHH:169	-1.12132
TNF_24hr_Middle	TNF-ALPHA, RAT	TNF	24	MED	10	ng/mL	PHH:169	-0.520583
TNF_8hr_High	TNF-ALPHA, RAT	TNF	8	HI	50	ng/mL	PHH:169	-1.2421
TNF_24hr_High	TNF-ALPHA, RAT	TNF	24	HI	50	ng/mL	PHH:169	-0.43705
WY_2hr_Low	WY-14643	WY	2	LO	6	uM	PHH:169	-0.0863514
WY_8hr_Low	WY-14643	WY	8	LO	6	uM	PHH:169	-0.0571073
WY_24hr_Low	WY-14643	WY	24	LO	6	uM	PHH:169	-0.450047
WY_2hr_Middle	WY-14643	WY	2	MED	30	uM	PHH:169	-0.102387
WY_8hr_Middle	WY-14643	WY	8	MED	30	uM	PHH:169	1.30402
WY_24hr_Middle	WY-14643	WY	24	MED	30	uM	PHH:169	0.0377272
WY_2hr_High	WY-14643	WY	2	HI	150	uM	PHH:169	0.577677
WY_8hr_High	WY-14643	WY	8	HI	150	uM	PHH:169	1.8118
WY_24hr_High	WY-14643	WY	24	HI	150	uM	PHH:169	0.550286
ACA_8hr_Middle	ACARBOSE	ACA	8	MED	2000	uM	PHH:169	-0.43627
ACA_24hr_Middle	ACARBOSE	ACA	24	MED	2000	uM	PHH:169	0.369124
ACA_8hr_High	ACARBOSE	ACA	8	HI	10000	uM	PHH:169	-0.577015
ACA_24hr_High	ACARBOSE	ACA	24	HI	10000	uM	PHH:169	0.0510354
AAA_8hr_Low	ACETAMIDE	AAA	8	LO	400	uM	PHH:169	0.249098
AAA_24hr_Low	ACETAMIDE	AAA	24	LO	400	uM	PHH:169	-0.131207
AAA_8hr_Middle	ACETAMIDE	AAA	8	MED	2000	uM	PHH:169	-0.326278
AAA_24hr_Middle	ACETAMIDE	AAA	24	MED	2000	uM	PHH:169	-0.899354
AAA_8hr_High	ACETAMIDE	AAA	8	HI	10000	uM	PHH:169	-0.130625
AAA_24hr_High	ACETAMIDE	AAA	24	HI	10000	uM	PHH:169	-0.230307
AAF_8hr_Middle	ACETAMIDOFLUORENE	AAF	8	MED	10	uM	PHH:169	0.713043
AAF_24hr_Middle	ACETAMIDOFLUORENE	AAF	24	MED	10	uM	PHH:169	-0.337681
AAF_8hr_High	ACETAMIDOFLUORENE	AAF	8	HI	50	uM	PHH:169	0.748011
AAF_24hr_High	ACETAMIDOFLUORENE	AAF	24	HI	50	uM	PHH:169	0.416782
APAP_2hr_Low	ACETAMINOPHEN	APAP	2	LO	200	uM	PHH:169	-0.0318433
APAP_8hr_Low	ACETAMINOPHEN	APAP	8	LO	200	uM	PHH:169	-0.145095
APAP_24hr_Low	ACETAMINOPHEN	APAP	24	LO	200	uM	PHH:169	0.0791579
APAP_2hr_Middle	ACETAMINOPHEN	APAP	2	MED	1000	uM	PHH:169	-0.203946
APAP_8hr_Middle	ACETAMINOPHEN	APAP	8	MED	1000	uM	PHH:169	-0.192159
APAP_24hr_Middle	ACETAMINOPHEN	APAP	24	MED	1000	uM	PHH:169	0.812683
APAP_2hr_High	ACETAMINOPHEN	APAP	2	HI	5000	uM	PHH:169	-0.0880662
APAP_8hr_High	ACETAMINOPHEN	APAP	8	HI	5000	uM	PHH:169	-2.97422
APAP_24hr_High	ACETAMINOPHEN	APAP	24	HI	5000	uM	PHH:169	2.68628
ACZ_8hr_Middle	ACETAZOLAMIDE	ACZ	8	MED	120	uM	PHH:169	0.0527757
ACZ_24hr_Middle	ACETAZOLAMIDE	ACZ	24	MED	120	uM	PHH:169	-0.30867
ACZ_8hr_High	ACETAZOLAMIDE	ACZ	8	HI	600	uM	PHH:169	0.232048
ACZ_24hr_High	ACETAZOLAMIDE	ACZ	24	HI	600	uM	PHH:169	0.203277
ADP_2hr_Low	ADAPIN	ADP	2	LO	3	uM	PHH:169	-0.25254
ADP_8hr_Low	ADAPIN	ADP	8	LO	3	uM	PHH:169	-0.407715
ADP_24hr_Low	ADAPIN	ADP	24	LO	3	uM	PHH:169	0.16268
ADP_2hr_Middle	ADAPIN	ADP	2	MED	15	uM	PHH:169	-0.0864834
ADP_8hr_Middle	ADAPIN	ADP	8	MED	15	uM	PHH:169	-0.132935
ADP_24hr_Middle	ADAPIN	ADP	24	MED	15	uM	PHH:169	0.250852
ADP_2hr_High	ADAPIN	ADP	2	HI	75	uM	PHH:169	-0.161611
ADP_8hr_High	ADAPIN	ADP	8	HI	75	uM	PHH:169	0.220927
ADP_24hr_High	ADAPIN	ADP	24	HI	75	uM	PHH:169	1.71511
AFB1_8hr_Low	AFLATOXIN B1	AFB1	8	LO	0.24	ug/mL	PHH:169	-0.605308
AFB1_24hr_Low	AFLATOXIN B1	AFB1	24	LO	0.24	ug/mL	PHH:169	1.03768
AFB1_8hr_Middle	AFLATOXIN B1	AFB1	8	MED	1.2	ug/mL	PHH:169	-1.00623
AFB1_24hr_Middle	AFLATOXIN B1	AFB1	24	MED	1.2	ug/mL	PHH:169	1.20541
AFB1_8hr_High	AFLATOXIN B1	AFB1	8	HI	6	ug/mL	PHH:169	-1.97228
AFB1_24hr_High	AFLATOXIN B1	AFB1	24	HI	6	ug/mL	PHH:169	-1.0294
AJM_8hr_Middle	AJMALINE	AJM	8	MED	60	uM	PHH:169	0.720168
AJM_24hr_Middle	AJMALINE	AJM	24	MED	60	uM	PHH:169	-0.481674
AJM_8hr_High	AJMALINE	AJM	8	HI	300	uM	PHH:169	0.35268
AJM_24hr_High	AJMALINE	AJM	24	HI	300	uM	PHH:169	1.09014
APL_2hr_Low	ALLOPURINOL	APL	2	LO	5.6	uM	PHH:169	0.0577828
APL_8hr_Low	ALLOPURINOL	APL	8	LO	5.6	uM	PHH:169	-0.0717677
APL_24hr_Low	ALLOPURINOL	APL	24	LO	5.6	uM	PHH:169	0.0816751
APL_2hr_Middle	ALLOPURINOL	APL	2	MED	28	uM	PHH:169	-0.151143
APL_8hr_Middle	ALLOPURINOL	APL	8	MED	28	uM	PHH:169	0.451583
APL_24hr_Middle	ALLOPURINOL	APL	24	MED	28	uM	PHH:169	-0.0455345
APL_2hr_High	ALLOPURINOL	APL	2	HI	140	uM	PHH:169	-0.41864
APL_8hr_High	ALLOPURINOL	APL	8	HI	140	uM	PHH:169	0.745494
APL_24hr_High	ALLOPURINOL	APL	24	HI	140	uM	PHH:169	0.74965
AA_2hr_Low	ALLYL ALCOHOL	AA	2	LO	2.8	uM	PHH:169	0.227246
AA_8hr_Low	ALLYL ALCOHOL	AA	8	LO	2.8	uM	PHH:169	-0.360902
AA_24hr_Low	ALLYL ALCOHOL	AA	24	LO	2.8	uM	PHH:169	-0.416639
AA_2hr_Middle	ALLYL ALCOHOL	AA	2	MED	14	uM	PHH:169	0.16689
AA_8hr_Middle	ALLYL ALCOHOL	AA	8	MED	14	uM	PHH:169	0.994597
AA_24hr_Middle	ALLYL ALCOHOL	AA	24	MED	14	uM	PHH:169	-0.46666
AA_2hr_High	ALLYL ALCOHOL	AA	2	HI	70	uM	PHH:169	-0.00711736
AA_8hr_High	ALLYL ALCOHOL	AA	8	HI	70	uM	PHH:169	1.69226
AA_24hr_High	ALLYL ALCOHOL	AA	24	HI	70	uM	PHH:169	0.827489
ADM_24hr_Middle	ALPIDEM	ADM	24	MED	3	uM	PHH:169	0.134648
ADM_24hr_High	ALPIDEM	ADM	24	HI	10	uM	PHH:169	0.488998
AM_2hr_Low	AMIODARONE	AM	2	LO	0.28	uM	PHH:169	0.0160121
AM_8hr_Low	AMIODARONE	AM	8	LO	0.28	uM	PHH:169	-0.314719
AM_24hr_Low	AMIODARONE	AM	24	LO	0.28	uM	PHH:169	-0.531279
AM_2hr_Middle	AMIODARONE	AM	2	MED	1.4	uM	PHH:169	-0.297987
AM_8hr_Middle	AMIODARONE	AM	8	MED	1.4	uM	PHH:169	0.199755
[truncated: 372,521+ more rows]

## Sheet: S4
Table S4. PHH modules enrichment.
module	source	pathID	name	p.value	fdr	url	overlap	associated_genes	total_genes_in_pathway	branch
PHH:51	CPDB:BioCarta	279393	#NAME?	0.00106	0.00844	http://cpdb.molgen.mpg.de/CPDB/visualizeSet?fsetType=P&fsetId=279393	2	EDNRA;EDNRB	30 (30)	E.II.b.1.ii.alpha
PHH:16	CPDB:HumanCyc	182251	zymosterol biosynthesis	6.66e-09	2.68e-08	http://cpdb.molgen.mpg.de/CPDB/visualizeSet?fsetType=P&fsetId=182251	4	MSMO1;CYP51A1;TM7SF2;NSDHL	6 (6)	E.II.a.1
PHH:8	GO:BP	GO:0042254	ribosome biogenesis	3.09067e-51	NA	NA	NA	NA	NA	D.II.b.1
PHH:8	GO:BP	GO:0022613	ribonucleoprotein complex biogenesis	1.54477e-48	NA	NA	NA	NA	NA	D.II.b.1
PHH:327	STRING:UniProt	KW-0865	Zymogen	0.0017	0.0199	https://www.uniprot.org/keywords/KW-0865	2	TMPRSS6;HGFAC	NA	C.I.b.2.ii
PHH:17	STRING:UniProt	KW-0865	Zymogen	0.00015	0.0051	https://www.uniprot.org/keywords/KW-0865	6	CTSD;HEXB;HEXA;TPP1;CTSB;CTSA	NA	E.II.a.1
PHH:9	STRING:UniProt	KW-0865	Zymogen	0.00029	0.0029	https://www.uniprot.org/keywords/KW-0865	9	F9;CPQ;F12;PLG;CTSF;DPP7;F10;F7;MMP12	NA	E.I.a.1.i
PHH:8	GO:BP	GO:0016072	rRNA metabolic process	4.88593e-46	NA	NA	NA	NA	NA	D.II.b.1
PHH:22	STRING:UniProt	KW-0865	Zymogen	0.0016	0.0244	https://www.uniprot.org/keywords/KW-0865	4	MMP7;ADAMTS1;CTSS;ADAMTS9	NA	F.I.a.1
PHH:16	CPDB:SMPDB	2947980	Zoledronate Action Pathway	5.07e-34	3.59e-33	http://cpdb.molgen.mpg.de/CPDB/visualizeSet?fsetType=P&fsetId=2947980	16	FDPS;ACAT2;HMGCS1;MVK;MVD;IDI1;FDFT1;SQLE;LSS;CYP51A1;TM7SF2;MSMO1;NSDHL;EBP;SC5D;HMGCR	22 (22)	E.II.a.1
PHH:71	STRING:UniProt	KW-0863	Zinc-finger	1.29e-18	2.31e-17	https://www.uniprot.org/keywords/KW-0863	17	ZNF416;ZNF585A;ZNF211;ZNF420;ZNF606;ZNF140;ZNF304;ZNF134;ZNF223;ZNF829;ZNF721;ZNF426;ZNF567;ZNF329;ZNF468;ZNF432;ZNF227	NA	A.I.a
PHH:151	STRING:UniProt	KW-0863	Zinc-finger	0.00093	0.0131	https://www.uniprot.org/keywords/KW-0863	5	ZSWIM6;ZNF654;RBBP6;GTF2B;ZNF155	NA	A.I.b
PHH:35	STRING:UniProt	KW-0863	Zinc-finger	0.00064	0.0103	https://www.uniprot.org/keywords/KW-0863	9	SF3A2;KLF16;WIZ;RNF126;RNFT1;TNIP2;HGS;SF1;ZNF580	NA	D.II.b.1
PHH:46	STRING:UniProt	KW-0863	Zinc-finger	1.52e-22	2.89e-21	https://www.uniprot.org/keywords/KW-0863	22	ZNF557;ZNF331;ZNF45;ZNF614;THAP11;ZNF569;ZNF84;ZNF92;ZNF224;ZFP30;ZBTB14;ZBTB6;ZKSCAN4;ZNF566;ZNF182;ZNF879;ZNF404;ZNF266;ZNF559;ZNF83;ZNF229;ZNF283	NA	A.I.a
PHH:216	STRING:UniProt	KW-0863	Zinc-finger	1.14e-05	0.00027	https://www.uniprot.org/keywords/KW-0863	6	ZSCAN21;ZNF564;ZNF627;RNF146;ZNF197;ZNF766	NA	A.II.a.1
PHH:10	STRING:UniProt	KW-0863	Zinc-finger	9.38e-12	2.45e-10	https://www.uniprot.org/keywords/KW-0863	49	PLAGL2;ZNF777;PIAS1;RNFT2;ZNF24;KLF10;ZNF653;ZNF281;SLU7;ZNF526;ZNF597;ZCCHC4;ZNF507;RCHY1;MYNN;YOD1;YAF2;RLIM;ZNF202;ZNF326;RBM5;ZNF649;ZNF830;ZNF670;SCAF11;ZNF451;ZNF280C;ZNF217;ASXL1;ZFX;WBP4;RREB1;USP3;ZC3H7A;AEBP2;ZNF655;ZNF146;REPIN1;ZNF273;PHC3;ZNF131;RNF130;ZCCHC8;NUP153;ZFP37;ZNF2;PEX12;RBM26;ZSCAN26	NA	A.I.b
PHH:258	STRING:UniProt	KW-0863	Zinc-finger	0.0017	0.0308	https://www.uniprot.org/keywords/KW-0863	4	KLF3;ZBTB41;TANK;PLEKHM3	NA	A.II.b.1
PHH:88	STRING:UniProt	KW-0863	Zinc-finger	0.0012	0.0202	https://www.uniprot.org/keywords/KW-0863	6	ZBTB24;RP9;ZMYM6;ZNF7;ZNF133;ZCCHC7	NA	A.II.a.1
PHH:4	STRING:UniProt	KW-0863	Zinc-finger	1.16e-31	1.64e-29	https://www.uniprot.org/keywords/KW-0863	142	THAP3;BRD1;ZNF263;PRDM4;FBXO30;ZFAND5;ZNF350;RNF38;RORA;HERC2;PHF3;YY1;GLIS2;CREBBP;PIAS4;ZNF330;EP300;CBL;RBM27;ZFHX3;ESCO1;RNF44;ZNF16;TRIM11;RASA2;KAT6B;NSMCE2;BRAF;RNF149;RNF169;ZNF267;UNKL;TRIM35;ZNF57;THAP9;ZNF565;KLF11;MLLT10;ZBTB5;TUT1;ZBTB21;ZNF408;NR1D2;RSF1;MSL2;ZNF436;DNAJA2;ZNF609;HINFP;ZNF513;ZNF77;TRIM41;RNF168;SIAH2;LRSAM1;ZBTB2;ZKSCAN8;ZNF470;ZNF26;ZNF394;ZNF212;ZBTB49;ZFP91;ZNF4…	NA	A.II.b.1
PHH:5	STRING:UniProt	KW-0863	Zinc-finger	1.97e-08	1.14e-06	https://www.uniprot.org/keywords/KW-0863	82	G2E3;POLR3B;POLK;ZNF232;ZC3H14;ZNF764;THAP1;ZC3H10;NUPL2;MNAT1;TAF1B;GATA6;TRIM65;AKAP8;PRDM15;ZNF551;GTF2E1;SPRTN;ATMIN;ZNF561;TRIM56;ZNF584;ZNF239;ZNHIT2;THAP6;ZNF680;ZBTB33;ZNF518B;ING3;ING5;SRSF7;ZNF587;ZNF708;ZNF816;ZNF346;ZC3HC1;ZNF485;CHAMP1;RNF2;ZUFSP;MTF2;TOE1;ZNF691;XPA;PPP1R10;ZNF41;NUFIP1;ZNF827;TRIM6;TRMT44;RNF34;ZBTB9;ZNF484;ZNF35;PHF14;ZNF638;ZSCAN31;ZNF506;ZNF200;ZNF300;ZBED5;ZNF7…	NA	C.I.b.1
PHH:7	STRING:UniProt	KW-0863	Zinc-finger	1.65e-15	1.07e-13	https://www.uniprot.org/keywords/KW-0863	58	ZBED4;IRF2BPL;ZC3H4;MARCH7;KMT2C;ZNF264;CTCF;ZCCHC2;POGZ;ZC3H12C;RNF219;ZNF689;ARAP2;BPTF;ZBTB4;TADA2B;SP3;THAP2;ROCK2;ZKSCAN1;ZBTB11;KDM3B;PHF12;ARID2;ZNF644;BAZ1B;ZNF136;TRIM13;ZNF44;HELZ;REV3L;TOPORS;ZNF148;KDM5B;HIVEP2;UBR2;ZNF76;ZXDB;TRIM39;TRIM27;ARIH1;PAN3;ASH1L;ADNP;SNAI2;KAT6A;KDM5A;ASXL2;FBXO11;ANKMY1;RNF4;UBR5;ZFHX4;ZNRF3;MYCBP2;ZBTB1;RNF111;ZNF700	NA	A.I.a
PHH:343	STRING:UniProt	KW-0863	Zinc-finger	0.006	0.0409	https://www.uniprot.org/keywords/KW-0863	3	TRIM33;MAP3K1;ZNF398	NA	A.II.a.1
PHH:8	GO:BP	GO:0006364	rRNA processing	3.33754e-45	NA	NA	NA	NA	NA	D.II.b.1
PHH:4	STRING:InterPro	IPR000433	Zinc finger, ZZ-type	0.0003	0.0174	http://www.ebi.ac.uk/interpro/entry/IPR000433	5	HERC2;CREBBP;EP300;ZZZ3;KCMF1	NA	A.II.b.1
PHH:7	STRING:InterPro	IPR003126	Zinc finger, UBR-type	0.00017	0.0044	http://www.ebi.ac.uk/interpro/entry/IPR003126	3	UBR2;FBXO11;UBR5	NA	A.I.a
PHH:247	STRING:InterPro	IPR017907	Zinc finger, RING-type, conserved site	0.0019	0.0099	http://www.ebi.ac.uk/interpro/entry/IPR017907	2	TRIM21;DTX3L	NA	D.I.a.2
PHH:241	STRING:InterPro	IPR017907	Zinc finger, RING-type, conserved site	0.0019	0.0478	http://www.ebi.ac.uk/interpro/entry/IPR017907	2	MKRN2;PHRF1	NA	A.I.b
PHH:227	STRING:InterPro	IPR017907	Zinc finger, RING-type, conserved site	0.0019	0.0163	http://www.ebi.ac.uk/interpro/entry/IPR017907	2	PCGF1;RNF113A	NA	A.I.b
PHH:247	STRING:InterPro	IPR001841	Zinc finger, RING-type	0.0057	0.0219	http://www.ebi.ac.uk/interpro/entry/IPR001841	2	TRIM21;DTX3L	NA	D.I.a.2
PHH:227	STRING:InterPro	IPR001841	Zinc finger, RING-type	0.0057	0.0321	http://www.ebi.ac.uk/interpro/entry/IPR001841	2	PCGF1;RNF113A	NA	A.I.b
PHH:4	STRING:InterPro	IPR001841	Zinc finger, RING-type	3.16e-07	6.83e-05	http://www.ebi.ac.uk/interpro/entry/IPR001841	26	RNF38;CBL;RNF44;TRIM11;RNF149;RNF169;UNKL;TRIM35;MSL2;TRIM41;RNF168;SIAH2;LRSAM1;SIAH1;PCGF3;MDM4;XIAP;LONRF3;RNF19B;RC3H2;RNF207;MEX3C;CBLL1;TRAF6;CNOT4;TRIM52	NA	A.II.b.1
PHH:7	STRING:InterPro	IPR001841	Zinc finger, RING-type	6.98e-05	0.0028	http://www.ebi.ac.uk/interpro/entry/IPR001841	12	KMT2C;RNF219;BAZ1B;TRIM13;TOPORS;TRIM39;TRIM27;ARIH1;RNF4;ZNRF3;MYCBP2;RNF111	NA	A.I.a
PHH:308	STRING:InterPro	IPR001841	Zinc finger, RING-type	0.0031	0.0062	http://www.ebi.ac.uk/interpro/entry/IPR001841	2	NFX1;NFXL1	NA	C.I.b.1
PHH:227	STRING:InterPro	IPR013083	Zinc finger, RING/FYVE/PHD-type	0.0006	0.0101	http://www.ebi.ac.uk/interpro/entry/IPR013083	3	PCGF1;RNF113A;DPF2	NA	A.I.b
PHH:4	STRING:InterPro	IPR013083	Zinc finger, RING/FYVE/PHD-type	1.55e-12	4.46e-10	http://www.ebi.ac.uk/interpro/entry/IPR013083	44	BRD1;FBXO30;RNF38;PHF3;CREBBP;PIAS4;EP300;CBL;RNF44;TRIM11;KAT6B;NSMCE2;RNF149;RNF169;UNKL;TRIM35;MLLT10;RSF1;MSL2;TRIM41;RNF168;SIAH2;LRSAM1;SIAH1;PCGF3;MDM4;XIAP;LONRF3;RNF19B;RC3H2;ING1;PHF13;RNF207;BRPF1;ING4;MTMR3;MEX3C;CBLL1;TRAF6;KMT2A;CNOT4;ZFYVE1;JADE3;TRIM52	NA	A.II.b.1
PHH:7	STRING:InterPro	IPR013083	Zinc finger, RING/FYVE/PHD-type	3.76e-07	5.47e-05	http://www.ebi.ac.uk/interpro/entry/IPR013083	19	MARCH7;KMT2C;RNF219;BPTF;PHF12;BAZ1B;TRIM13;TOPORS;KDM5B;TRIM39;TRIM27;ARIH1;ASH1L;KAT6A;KDM5A;RNF4;ZNRF3;MYCBP2;RNF111	NA	A.I.a
PHH:4	STRING:InterPro	IPR019786	Zinc finger, PHD-type, conserved site	0.00066	0.0334	http://www.ebi.ac.uk/interpro/entry/IPR019786	8	BRD1;PHF3;MLLT10;RSF1;ING1;BRPF1;ING4;JADE3	NA	A.II.b.1
PHH:7	STRING:InterPro	IPR019786	Zinc finger, PHD-type, conserved site	8.95e-05	0.0033	http://www.ebi.ac.uk/interpro/entry/IPR019786	6	BPTF;PHF12;BAZ1B;KDM5B;ASH1L;KDM5A	NA	A.I.a
PHH:308	STRING:InterPro	IPR019786	Zinc finger, PHD-type, conserved site	0.00017	0.00044	http://www.ebi.ac.uk/interpro/entry/IPR019786	2	NFX1;NFXL1	NA	C.I.b.1
PHH:4	STRING:InterPro	IPR001965	Zinc finger, PHD-type	6.13e-05	0.0053	http://www.ebi.ac.uk/interpro/entry/IPR001965	11	BRD1;PHF3;KAT6B;MLLT10;RSF1;ING1;PHF13;BRPF1;ING4;KMT2A;JADE3	NA	A.II.b.1
PHH:7	STRING:InterPro	IPR001965	Zinc finger, PHD-type	6.78e-06	0.00059	http://www.ebi.ac.uk/interpro/entry/IPR001965	8	KMT2C;BPTF;PHF12;BAZ1B;KDM5B;ASH1L;KAT6A;KDM5A	NA	A.I.a
PHH:4	STRING:InterPro	IPR019787	Zinc finger, PHD-finger	1.79e-05	0.0022	http://www.ebi.ac.uk/interpro/entry/IPR019787	11	BRD1;PHF3;KAT6B;MLLT10;RSF1;ING1;PHF13;BRPF1;ING4;KMT2A;JADE3	NA	A.II.b.1
PHH:7	STRING:InterPro	IPR019787	Zinc finger, PHD-finger	2.36e-05	0.0012	http://www.ebi.ac.uk/interpro/entry/IPR019787	7	KMT2C;BPTF;PHF12;BAZ1B;KDM5B;KAT6A;KDM5A	NA	A.I.a
PHH:61	STRING:InterPro	IPR001628	Zinc finger, nuclear hormone receptor-type	0.00098	0.02	http://www.ebi.ac.uk/interpro/entry/IPR001628	2	NR5A2;THRB	NA	C.I.a.2.i
PHH:218	STRING:InterPro	IPR001628	Zinc finger, nuclear hormone receptor-type	0.00016	0.0067	http://www.ebi.ac.uk/interpro/entry/IPR001628	2	HNF4A;RXRA	NA	F.II.b.2.i.beta
PHH:61	STRING:InterPro	IPR013088	Zinc finger, NHR/GATA-type	0.0014	0.02	http://www.ebi.ac.uk/interpro/entry/IPR013088	2	NR5A2;THRB	NA	C.I.a.2.i
PHH:218	STRING:InterPro	IPR013088	Zinc finger, NHR/GATA-type	0.00024	0.0067	http://www.ebi.ac.uk/interpro/entry/IPR013088	2	HNF4A;RXRA	NA	F.II.b.2.i.beta
PHH:308	STRING:InterPro	IPR000967	Zinc finger, NF-X1-type	7.83e-07	3.76e-06	http://www.ebi.ac.uk/interpro/entry/IPR000967	2	NFX1;NFXL1	NA	C.I.b.1
PHH:27	STRING:InterPro	IPR002893	Zinc finger, MYND-type	1.03e-05	0.0013	http://www.ebi.ac.uk/interpro/entry/IPR002893	3	SMYD4;EGLN1;ZMYND8	NA	F.II.b.2.ii.alpha
PHH:104	STRING:InterPro	IPR001781	Zinc finger, LIM-type	0.00099	0.0424	http://www.ebi.ac.uk/interpro/entry/IPR001781	2	FHL2;PDLIM5	NA	D.I.a.1
PHH:125	STRING:InterPro	IPR001781	Zinc finger, LIM-type	0.00084	0.0318	http://www.ebi.ac.uk/interpro/entry/IPR001781	2	LMCD1;LPXN	NA	F.II.a.2.ii.alpha
PHH:8	STRING:InterPro	IPR007529	Zinc finger, HIT-type	0.0028	0.0265	http://www.ebi.ac.uk/interpro/entry/IPR007529	2	ZNHIT6;ZNHIT3	NA	D.II.b.1
PHH:4	STRING:InterPro	IPR011011	Zinc finger, FYVE/PHD-type	0.00014	0.0112	http://www.ebi.ac.uk/interpro/entry/IPR011011	13	BRD1;PHF3;KAT6B;MLLT10;RSF1;ING1;PHF13;BRPF1;ING4;MTMR3;KMT2A;ZFYVE1;JADE3	NA	A.II.b.1
PHH:7	STRING:InterPro	IPR011011	Zinc finger, FYVE/PHD-type	0.00011	0.0035	http://www.ebi.ac.uk/interpro/entry/IPR011011	8	KMT2C;BPTF;PHF12;BAZ1B;KDM5B;ASH1L;KAT6A;KDM5A	NA	A.I.a
PHH:158	STRING:InterPro	IPR000571	Zinc finger, CCCH-type	0.0004	0.017	http://www.ebi.ac.uk/interpro/entry/IPR000571	2	TIPARP;ZFP36	NA	A.II.b.2.i
PHH:7	STRING:InterPro	IPR000571	Zinc finger, CCCH-type	0.0038	0.0468	http://www.ebi.ac.uk/interpro/entry/IPR000571	4	ZC3H4;ZC3H12C;HELZ;PAN3	NA	A.I.a
PHH:329	STRING:InterPro	IPR000571	Zinc finger, CCCH-type	0.00013	0.0029	http://www.ebi.ac.uk/interpro/entry/IPR000571	2	ZC3HAV1;RC3H1	NA	E.II.a.2.i
PHH:7	STRING:InterPro	IPR004198	Zinc finger, C5HC2-type	0.0016	0.0237	http://www.ebi.ac.uk/interpro/entry/IPR004198	2	KDM5B;KDM5A	NA	A.I.a
PHH:71	STRING:InterPro	IPR013087	Zinc finger C2H2-type	1.72e-24	4.52e-24	http://www.ebi.ac.uk/interpro/entry/IPR013087	17	ZNF416;ZNF585A;ZNF211;ZNF420;ZNF606;ZNF140;ZNF304;ZNF134;ZNF223;ZNF829;ZNF721;ZNF426;ZNF567;ZNF329;ZNF468;ZNF432;ZNF227	NA	A.I.a
PHH:46	STRING:InterPro	IPR013087	Zinc finger C2H2-type	1.08e-27	6.49e-27	http://www.ebi.ac.uk/interpro/entry/IPR013087	21	ZNF557;ZNF331;ZNF45;ZNF614;ZNF569;ZNF84;ZNF92;ZNF224;ZFP30;ZBTB14;ZBTB6;ZKSCAN4;ZNF566;ZNF182;ZNF879;ZNF404;ZNF266;ZNF559;ZNF83;ZNF229;ZNF283	NA	A.I.a
PHH:216	STRING:InterPro	IPR013087	Zinc finger C2H2-type	4.99e-06	6.22e-05	http://www.ebi.ac.uk/interpro/entry/IPR013087	5	ZSCAN21;ZNF564;ZNF627;ZNF197;ZNF766	NA	A.II.a.1
PHH:10	STRING:InterPro	IPR013087	Zinc finger C2H2-type	9.09e-10	1.63e-07	http://www.ebi.ac.uk/interpro/entry/IPR013087	29	PLAGL2;ZNF777;ZNF24;KLF10;ZNF653;ZNF281;ZNF526;ZNF597;ZNF507;MYNN;YOD1;ZNF202;RBM5;ZNF649;ZNF670;ZNF451;ZNF280C;ZNF217;ZFX;RREB1;AEBP2;ZNF655;ZNF146;REPIN1;ZNF273;ZNF131;ZFP37;ZNF2;ZSCAN26	NA	A.I.b
PHH:4	STRING:InterPro	IPR013087	Zinc finger C2H2-type	3.02e-16	2.61e-13	http://www.ebi.ac.uk/interpro/entry/IPR013087	68	ZNF263;PRDM4;ZNF350;YY1;GLIS2;ZFHX3;ZNF16;ZNF267;ZNF57;ZNF565;KLF11;ZBTB5;ZBTB21;ZNF408;ZNF436;ZNF609;HINFP;ZNF513;ZNF77;ZBTB2;ZKSCAN8;ZNF470;ZNF26;ZNF394;ZNF212;ZBTB49;ZFP91;ZNF449;ZNF383;ZNF34;ZNF669;ZXDA;ZNF460;ZEB1;ZNF511;IKZF5;RLF;ZBTB34;ZBTB43;SP2;ZNF768;BRPF1;ZNF222;ZNF586;ZNF143;ZNF384;ZNF195;BCL6;ZBTB40;KCMF1;ZBTB10;ZNF852;ZNF746;ZNF142;APTX;ZSCAN9;ZNF410;ZSCAN2;ZNF438;ZNF805;ZNF550;ZNF5…	NA	A.II.b.1
PHH:5	STRING:InterPro	IPR013087	Zinc finger C2H2-type	2.93e-07	0.00022	http://www.ebi.ac.uk/interpro/entry/IPR013087	45	ZNF232;ZNF764;PRDM15;ZNF551;ATMIN;ZNF561;ZNF584;ZNF239;ZNF680;ZBTB33;ZNF518B;ZNF587;ZNF708;ZNF816;ZNF346;ZNF485;CHAMP1;ZUFSP;ZNF691;ZNF41;NUFIP1;ZNF827;ZBTB9;ZNF484;ZNF35;ZNF638;ZSCAN31;ZNF506;ZNF200;ZNF300;ZNF780A;ZNF562;ZNF445;ZNF786;ZFP62;ZNF260;ZNF891;ZNF124;ZNF268;ZNF75A;VEZF1;ZNF101;ZNF253;ZNF501;ZNF518A	NA	C.I.b.1
PHH:7	STRING:InterPro	IPR013087	Zinc finger C2H2-type	9.04e-05	0.0033	http://www.ebi.ac.uk/interpro/entry/IPR013087	21	ZNF264;CTCF;POGZ;ZNF689;ZBTB4;SP3;ZKSCAN1;ZBTB11;ARID2;ZNF644;ZNF136;ZNF44;ZNF148;HIVEP2;ZNF76;ZXDB;ADNP;SNAI2;ZFHX4;ZBTB1;ZNF700	NA	A.I.a
PHH:328	STRING:InterPro	IPR013087	Zinc finger C2H2-type	0.0011	0.0041	http://www.ebi.ac.uk/interpro/entry/IPR013087	3	ZNF776;ZNF12;ZNF274	NA	A.I.a
PHH:71	STRING:InterPro	IPR036236	Zinc finger C2H2 superfamily	9.04e-25	4.52e-24	http://www.ebi.ac.uk/interpro/entry/IPR036236	17	ZNF416;ZNF585A;ZNF211;ZNF420;ZNF606;ZNF140;ZNF304;ZNF134;ZNF223;ZNF829;ZNF721;ZNF426;ZNF567;ZNF329;ZNF468;ZNF432;ZNF227	NA	A.I.a
PHH:46	STRING:InterPro	IPR036236	Zinc finger C2H2 superfamily	4.92e-28	5.9e-27	http://www.ebi.ac.uk/interpro/entry/IPR036236	21	ZNF557;ZNF331;ZNF45;ZNF614;ZNF569;ZNF84;ZNF92;ZNF224;ZFP30;ZBTB14;ZBTB6;ZKSCAN4;ZNF566;ZNF182;ZNF879;ZNF404;ZNF266;ZNF559;ZNF83;ZNF229;ZNF283	NA	A.I.a
PHH:216	STRING:InterPro	IPR036236	Zinc finger C2H2 superfamily	4.15e-06	6.22e-05	http://www.ebi.ac.uk/interpro/entry/IPR036236	5	ZSCAN21;ZNF564;ZNF627;ZNF197;ZNF766	NA	A.II.a.1
PHH:10	STRING:InterPro	IPR036236	Zinc finger C2H2 superfamily	3.89e-10	1.4e-07	http://www.ebi.ac.uk/interpro/entry/IPR036236	29	PLAGL2;ZNF777;ZNF24;KLF10;ZNF653;ZNF281;ZNF526;ZNF597;ZNF507;MYNN;ZNF202;ZNF649;ZNF830;ZNF670;ZNF280C;ZNF217;ZFX;WBP4;RREB1;ZC3H7A;AEBP2;ZNF655;ZNF146;REPIN1;ZNF273;ZNF131;ZFP37;ZNF2;ZSCAN26	NA	A.I.b
PHH:4	STRING:InterPro	IPR036236	Zinc finger C2H2 superfamily	5.94e-16	2.61e-13	http://www.ebi.ac.uk/interpro/entry/IPR036236	66	ZNF263;PRDM4;ZNF350;YY1;GLIS2;ZFHX3;ZNF16;ZNF267;ZNF57;ZNF565;KLF11;ZBTB5;TUT1;ZBTB21;ZNF408;ZNF436;HINFP;ZNF513;ZNF77;ZBTB2;ZKSCAN8;ZNF470;ZNF26;ZNF394;ZNF212;ZBTB49;ZFP91;ZNF449;ZNF383;ZNF34;ZNF669;ZXDA;ZNF460;ZEB1;ZNF511;IKZF5;RLF;ZBTB34;ZBTB43;SP2;ZNF768;ZNF222;ZNF586;ZNF143;ZNF384;ZNF195;BCL6;ZBTB40;ZBTB10;ZNF852;ZNF746;ZNF142;ZSCAN9;ZNF410;ZSCAN2;ZNF438;ZNF805;ZNF550;ZBED6;ZNF529;ZNF581;ZNF…	NA	A.II.b.1
PHH:5	STRING:InterPro	IPR036236	Zinc finger C2H2 superfamily	1.57e-06	0.00059	http://www.ebi.ac.uk/interpro/entry/IPR036236	42	ZNF232;ZNF764;PRDM15;ZNF551;ZNF561;ZNF584;ZNF239;ZNF680;ZBTB33;ZNF518B;ZNF587;ZNF708;ZNF816;ZNF346;ZNF485;CHAMP1;ZNF691;ZNF41;ZNF827;ZBTB9;ZNF484;ZNF35;ZNF638;ZSCAN31;ZNF506;ZNF200;ZNF300;ZNF780A;ZNF562;ZNF445;ZNF786;ZFP62;ZNF260;ZNF891;ZNF124;ZNF268;ZNF75A;VEZF1;ZNF101;ZNF253;ZNF501;ZNF518A	NA	C.I.b.1
PHH:7	STRING:InterPro	IPR036236	Zinc finger C2H2 superfamily	0.00015	0.0042	http://www.ebi.ac.uk/interpro/entry/IPR036236	20	ZBED4;ZNF264;CTCF;POGZ;ZNF689;ZBTB4;SP3;ZKSCAN1;ZBTB11;ZNF644;ZNF136;ZNF44;ZNF148;HIVEP2;ZNF76;ZXDB;SNAI2;ZFHX4;ZBTB1;ZNF700	NA	A.I.a
PHH:328	STRING:InterPro	IPR036236	Zinc finger C2H2 superfamily	0.001	0.0041	http://www.ebi.ac.uk/interpro/entry/IPR036236	3	ZNF776;ZNF12;ZNF274	NA	A.I.a
PHH:35	STRING:UniProt	KW-0862	Zinc	0.00028	0.0103	https://www.uniprot.org/keywords/KW-0862	11	SF3A2;KLF16;WIZ;RNF126;RNFT1;GORASP1;TNIP2;ZYX;HGS;SF1;ZNF580	NA	D.II.b.1
PHH:247	STRING:UniProt	KW-0862	Zinc	0.0092	0.0424	https://www.uniprot.org/keywords/KW-0862	4	TRIM21;DTX3L;TRIM14;ADAR	NA	D.I.a.2
PHH:10	STRING:UniProt	KW-0862	Zinc	2.24e-09	4.1e-08	https://www.uniprot.org/keywords/KW-0862	53	PLAGL2;ZNF777;PIAS1;RNFT2;ZNF24;SETDB1;KLF10;ZNF653;ZNF281;SLU7;ZNF526;ZNF597;ZCCHC4;ZNF507;RCHY1;MYNN;YOD1;YAF2;RLIM;ZNF202;ZNF326;RBM5;ZNF649;ZNF830;ZNF670;SCAF11;ZNF451;ZNF280C;ZNF217;ASXL1;ZFX;WBP4;RREB1;USP3;ZC3H7A;AEBP2;ZNF655;MAN2B1;ZNF146;REPIN1;ZNF273;PHC3;QTRTD1;ZNF131;RNF130;ZCCHC8;TET2;NUP153;ZFP37;ZNF2;PEX12;RBM26;ZSCAN26	NA	A.I.b
PHH:258	STRING:UniProt	KW-0862	Zinc	0.00039	0.0141	https://www.uniprot.org/keywords/KW-0862	5	KLF3;ZBTB41;TNKS2;TANK;PLEKHM3	NA	A.II.b.1
PHH:4	STRING:UniProt	KW-0862	Zinc	1.43e-27	8.19e-26	https://www.uniprot.org/keywords/KW-0862	159	THAP3;SIRT1;BRD1;ZNF263;PRDM4;FBXO30;ZFAND5;ZNF350;CDADC1;RNF38;RORA;HERC2;PHF3;YY1;GLIS2;CREBBP;PIAS4;ZNF330;EP300;CBL;CPEB4;RBM27;GMEB2;ZFHX3;SPG7;ESCO1;RNF44;ZNF16;USP12;TRIM11;RASA2;KAT6B;NSMCE2;BRAF;PDE9A;GMEB1;RNF149;RNF169;ZNF267;UNKL;TRIM35;ZNF57;THAP9;BMP1;ZNF565;KLF11;MLLT10;ZBTB5;TUT1;ZBTB21;ZNF408;NR1D2;RSF1;MSL2;ZNF436;DNAJA2;ZNF609;HINFP;ZNF513;ZNF77;TRIM41;RNF168;SIAH2;LRSAM1;ZBTB2…	NA	A.II.b.1
PHH:5	STRING:UniProt	KW-0862	Zinc	2.69e-06	8.67e-05	https://www.uniprot.org/keywords/KW-0862	93	G2E3;POLR3B;ADAT2;POLK;MOCS3;ZNF232;ZC3H14;ZNF764;THAP1;ZC3H10;NUPL2;MNAT1;TAF1B;AFG3L2;GATA6;TRIM65;ELAC1;AKAP8;PRDM15;ZNF551;GTF2E1;SPRTN;MICALL2;ATMIN;ZNF561;TRIM56;ZNF584;ZNF239;ZNHIT2;THAP6;ZNF680;ZBTB33;ZNF518B;ING3;ING5;SRSF7;ZNF587;ZNF708;ZNF816;ZNF346;ZC3HC1;ZNF485;CHAMP1;RABIF;RNF2;ZUFSP;SLC39A1;MTF2;TOE1;ZNF691;XPA;EHMT2;PPP1R10;ZNF41;NMNAT1;NUFIP1;ZNF827;TRIM6;TRMT44;RNF34;ZBTB9;TIMM9…	NA	C.I.b.1
PHH:7	STRING:UniProt	KW-0862	Zinc	2.55e-12	1.24e-10	https://www.uniprot.org/keywords/KW-0862	62	ZBED4;IRF2BPL;ZC3H4;MARCH7;KMT2C;ZNF264;CTCF;ZCCHC2;POGZ;ZC3H12C;RNF219;ZNF689;ARAP2;BPTF;ZBTB4;TADA2B;SP3;THAP2;ROCK2;NPEPPS;ZKSCAN1;ZBTB11;KDM3B;PHF12;ARID2;ZNF644;SMAD4;BAZ1B;ZNF136;TRIM13;ZNF44;HELZ;REV3L;TOPORS;ZNF148;MSRB1;KDM5B;HIVEP2;UBR2;ZNF76;ZXDB;TRIM39;TRIM27;ARIH1;PAN3;ASH1L;ADNP;SNAI2;KAT6A;KDM5A;ASXL2;FBXO11;ANKMY1;MYSM1;RNF4;UBR5;ZFHX4;ZNRF3;MYCBP2;ZBTB1;RNF111;ZNF700	NA	A.I.a
PHH:134	STRING:InterPro	IPR002402	Cytochrome P450, E-class, group II	3.77e-12	1.47e-10	http://www.ebi.ac.uk/interpro/entry/IPR002402	4	CYP3A43;CYP3A5;CYP3A4;CYP3A7	NA	E.II.b.2.i
PHH:23	CPDB:PharmGKB	2947230	Zidovudine Pathway, Pharmacokinetics/Pharmacodynamics	0.00146	0.00231	http://cpdb.molgen.mpg.de/CPDB/visualizeSet?fsetType=P&fsetId=2947230	2	SLC22A7;CYP2C9	20 (20)	E.II.b.1.ii.beta
PHH:8	GO:MF	GO:0044822	poly(A) RNA binding	7.43052e-43	NA	NA	NA	NA	NA	D.II.b.1
PHH:7	STRING:InterPro	IPR007275	YTH domain	6.01e-05	0.0026	http://www.ebi.ac.uk/interpro/entry/IPR007275	3	YTHDF1;YTHDF2;YTHDF3	NA	A.I.a
PHH:187	CPDB:SMPDB	2947775	Ximelagatran Action Pathway	4.74e-05	0.000127	http://cpdb.molgen.mpg.de/CPDB/visualizeSet?fsetType=P&fsetId=2947775	2	FGA;FGB	20 (20)	E.II.b.1.ii.beta
PHH:9	CPDB:SMPDB	2947775	Ximelagatran Action Pathway	2.47e-06	2.59e-05	http://cpdb.molgen.mpg.de/CPDB/visualizeSet?fsetType=P&fsetId=2947775	5	F12;F9;F10;PLG;F7	20 (20)	E.I.a.1.i
PHH:20	CPDB:SMPDB	2947775	Ximelagatran Action Pathway	0.00109	0.00353	http://cpdb.molgen.mpg.de/CPDB/visualizeSet?fsetType=P&fsetId=2947775	2	F5;GGCX	20 (20)	F.I.b.2.i
PHH:358	CPDB:Wikipathways	3624763	Aryl Hydrocarbon Receptor Pathway	6.97e-10	2.69e-08	http://cpdb.molgen.mpg.de/CPDB/visualizeSet?fsetType=P&fsetId=3624763	4	ALDH3A1;CYP1A2;CYP1A1;CYP1B1	46 (46)	E.II.b.1.ii.alpha
PHH:134	STRING:InterPro	IPR008072	Cytochrome P450, E-class, CYP3A	3.77e-12	1.47e-10	http://www.ebi.ac.uk/interpro/entry/IPR008072	4	CYP3A43;CYP3A5;CYP3A4;CYP3A7	NA	E.II.b.2.i
PHH:9	CPDB:EHMN	356840	Xenobiotics metabolism	0.000337	0.00147	http://cpdb.molgen.mpg.de/CPDB/visualizeSet?fsetType=P&fsetId=356840	5	CYP2A7;EPHX1;CYP2E1;CYP2A6;CYP2B6	53 (53)	E.I.a.1.i
PHH:23	CPDB:EHMN	356840	Xenobiotics metabolism	0.000457	0.000914	http://cpdb.molgen.mpg.de/CPDB/visualizeSet?fsetType=P&fsetId=356840	3	CYP2C9;UGT2B17;CYP2C8	53 (53)	E.II.b.1.ii.beta
PHH:358	CPDB:EHMN	356840	Xenobiotics metabolism	1.25e-09	2.69e-08	http://cpdb.molgen.mpg.de/CPDB/visualizeSet?fsetType=P&fsetId=356840	4	CYP1A2;ALDH3A1;CYP1A1;CYP1B1	53 (53)	E.II.b.1.ii.alpha
PHH:134	CPDB:Wikipathways	3625239	Oxidation by Cytochrome P450	1e-09	5.99e-08	http://cpdb.molgen.mpg.de/CPDB/visualizeSet?fsetType=P&fsetId=3625239	5	CYP3A7;POR;CYP3A43;CYP3A5;CYP3A4	62 (62)	E.II.b.2.i
PHH:9	CPDB:Reactome	125414	Xenobiotics	0.000202	0.00122	http://cpdb.molgen.mpg.de/CPDB/visualizeSet?fsetType=P&fsetId=125414	4	CYP2A7;CYP2A6;CYP2E1;CYP2B6	26 (26)	E.I.a.1.i
PHH:23	CPDB:Reactome	125414	Xenobiotics	5.35e-05	0.000187	http://cpdb.molgen.mpg.de/CPDB/visualizeSet?fsetType=P&fsetId=125414	3	CYP2C19;CYP2C9;CYP2C8	26 (26)	E.II.b.1.ii.beta
PHH:13	GO:CC	GO:0044432	endoplasmic reticulum part	1.33576e-42	NA	NA	NA	NA	NA	C.II.a
PHH:358	CPDB:Reactome	34566	Synthesis of epoxy (EET) and dihydroxyeicosatrienoic acids (DHET)	1.55e-09	2.69e-08	http://cpdb.molgen.mpg.de/CPDB/visualizeSet?fsetType=P&fsetId=34566	3	CYP1A1;CYP1A2;CYP1B1	8 (8)	E.II.b.1.ii.alpha
PHH:1	GO:BP	GO:0051276	chromosome organization	1.4332e-42	NA	NA	NA	NA	NA	D.I.a.2
PHH:13	CPDB:Wikipathways	3624878	XBP1(S) activates chaperone genes	3.69e-20	1.55e-18	http://cpdb.molgen.mpg.de/CPDB/visualizeSet?fsetType=P&fsetId=3624878	14	DNAJB9;DNAJC3;SYVN1;SSR1;SEC31A;SRPRB;HYOU1;PDIA6;SRPRA;WIPI1;GFPT1;SERP1;DNAJB11;WFS1	47 (47)	C.II.a
PHH:13	CPDB:Reactome	41239	XBP1(S) activates chaperone genes	1.6e-05	5.99e-05	http://cpdb.molgen.mpg.de/CPDB/visualizeSet?fsetType=P&fsetId=41239	3	SEC61A1;SERP1;SEC63	8 (8)	C.II.a
PHH:2	STRING:UniProt	KW-0496	Mitochondrion	1.3e-08	5.31e-06	https://www.uniprot.org/keywords/KW-0496	84	NTHL1;ARL2BP;SLC25A11;SLC25A3;ACADL;ARL2;PYCARD;BCL2L2;ABCB7;NDUFB5;SQRDL;MLYCD;DHTKD1;NNT;HIBADH;MCCC1;NDUFC2;NARS2;NUBPL;MMAA;AIFM1;HK2;GFM2;CAPRIN2;LRRK2;COX11;MFF;TMEM135;ALDH5A1;BCKDHB;STK11;SLC25A20;PPL;COX19;SLC25A15;DHRS2;ENOSF1;DMPK;MSRB3;SLC25A46;ACSL5;HIBCH;DARS2;MARC1;TFB1M;MTRF1L;MPC2;NDUFS2;ACADSB;RTN4IP1;TARS2;PI4K2A;CPT2;SCP2;ENDOG;CHCHD1;CISD1;NFS1;ALDH4A1;ISCA1;FXN;NDUFAF5;CRLS1…	NA	D.I.a.2
PHH:128	STRING:UniProt	KW-9995	Disease	1.46e-05	0.0011	https://www.uniprot.org/keywords/KW-9995	9	TSC2;PIEZO1;BCR;PLEC;UBA1;GANAB;DCTN1;SPTAN1;PNPLA6	NA	B.II.a
PHH:1	CPDB:SMPDB	2947974	Xanthinuria type II	1.35e-05	0.000187	http://cpdb.molgen.mpg.de/CPDB/visualizeSet?fsetType=P&fsetId=2947974	13	HPRT1;GDA;NUDT5;GART;PFAS;PAICS;ADSL;ATIC;IMPDH1;ADA;ATAD1;RRM1;RRM2	37 (37)	D.I.a.2
PHH:1	CPDB:SMPDB	2947973	Xanthinuria type I	1.35e-05	0.000187	http://cpdb.molgen.mpg.de/CPDB/visualizeSet?fsetType=P&fsetId=2947973	13	HPRT1;GDA;NUDT5;GART;PFAS;PAICS;ADSL;ATIC;IMPDH1;ADA;ATAD1;RRM1;RRM2	37 (37)	D.I.a.2
PHH:1	CPDB:SMPDB	2947483	Xanthine Dehydrogenase Deficiency (Xanthinuria)	1.35e-05	0.000187	http://cpdb.molgen.mpg.de/CPDB/visualizeSet?fsetType=P&fsetId=2947483	13	HPRT1;GDA;NUDT5;GART;PFAS;PAICS;ADSL;ATIC;IMPDH1;ADA;ATAD1;RRM1;RRM2	37 (37)	D.I.a.2
PHH:5	CPDB:HumanCyc	192266	wybutosine biosynthesis	0.00156	0.033	http://cpdb.molgen.mpg.de/CPDB/visualizeSet?fsetType=P&fsetId=192266	2	LCMT2;TYW1	3 (3)	C.I.b.1
PHH:8	GO:CC	GO:0005730	nucleolus	1.10592e-41	NA	NA	NA	NA	NA	D.II.b.1
PHH:13	GO:CC	GO:0005783	endoplasmic reticulum	3.51764e-41	NA	NA	NA	NA	NA	C.II.a
PHH:8	GO:MF	GO:0003723	RNA binding	7.41238e-41	NA	NA	NA	NA	NA	D.II.b.1
PHH:16	CPDB:SMPDB	2947755	Wolman disease	5.07e-34	3.59e-33	http://cpdb.molgen.mpg.de/CPDB/visualizeSet?fsetType=P&fsetId=2947755	16	ACAT2;HMGCS1;MVK;MVD;IDI1;FDPS;FDFT1;SQLE;LSS;CYP51A1;TM7SF2;MSMO1;NSDHL;EBP;SC5D;HMGCR	22 (22)	E.II.a.1
PHH:7	CPDB:Signalink	2948021	WNT-Core	0.000887	0.0198	http://cpdb.molgen.mpg.de/CPDB/visualizeSet?fsetType=P&fsetId=2948021	4	CSNK1G1;CSNK1D;LRP6;GSK3B	44 (44)	A.I.a
PHH:1	GO:BP	GO:1903047	mitotic cell cycle process	8.07888e-41	NA	NA	NA	NA	NA	D.I.a.2
PHH:37	GO:CC	GO:0000786	nucleosome	4.77052e-39	NA	NA	NA	NA	NA	D.I.b.1
PHH:1	GO:BP	GO:0000278	mitotic cell cycle	1.9585e-38	NA	NA	NA	NA	NA	D.I.a.2
PHH:158	CPDB:Wikipathways	3625084	Wnt Signaling Pathway and Pluripotency	0.00164	0.00257	http://cpdb.molgen.mpg.de/CPDB/visualizeSet?fsetType=P&fsetId=3625084	2	MYC;JUN	101 (101)	A.II.b.2.i
PHH:45	CPDB:Wikipathways	3625084	Wnt Signaling Pathway and Pluripotency	0.0076	0.0135	http://cpdb.molgen.mpg.de/CPDB/visualizeSet?fsetType=P&fsetId=3625084	2	PPP2CB;MAP2K4	101 (101)	A.I.a
PHH:158	CPDB:KEGG	167294	Wnt signaling pathway - Homo sapiens (human)	0.00339	0.00424	http://cpdb.molgen.mpg.de/CPDB/visualizeSet?fsetType=P&fsetId=167294	2	MYC;JUN	146 (146)	A.II.b.2.i
PHH:8	GO:BP	GO:0034470	ncRNA processing	2.37742e-38	NA	NA	NA	NA	NA	D.II.b.1
PHH:210	STRING:UniProt	KW-0879	Wnt signaling pathway	0.0026	0.0386	https://www.uniprot.org/keywords/KW-0879	2	MACF1;DAAM1	NA	A.II.b.2.ii
PHH:7	STRING:UniProt	KW-0879	Wnt signaling pathway	0.0048	0.0293	https://www.uniprot.org/keywords/KW-0879	7	LRP6;CSNK1G1;CSNK1D;GSK3B;SPIN1;USP34;ZNRF3	NA	A.I.a
PHH:158	CPDB:Wikipathways	3625238	Wnt Signaling Pathway	0.00208	0.0031	http://cpdb.molgen.mpg.de/CPDB/visualizeSet?fsetType=P&fsetId=3625238	2	MYC;JUN	114 (114)	A.II.b.2.i
PHH:7	CPDB:Wikipathways	3624942	Wnt Signaling Pathway	0.00155	0.0273	http://cpdb.molgen.mpg.de/CPDB/visualizeSet?fsetType=P&fsetId=3624942	4	LRP6;GSK3B;CSNK1D;CSNK1G1	51 (51)	A.I.a
PHH:7	CPDB:BioCarta	279247	wnt signaling pathway	0.0034	0.0398	http://cpdb.molgen.mpg.de/CPDB/visualizeSet?fsetType=P&fsetId=279247	3	SMAD4;GSK3B;LRP6	31 (31)	A.I.a
PHH:76	CPDB:INOH	302689	Wnt Mammals	0.00612	0.0122	http://cpdb.molgen.mpg.de/CPDB/visualizeSet?fsetType=P&fsetId=302689	2	PSMD7;PSMA5	119 (119)	D.I.a.1
PHH:200	CPDB:INOH	302689	Wnt Mammals	0.00123	0.00368	http://cpdb.molgen.mpg.de/CPDB/visualizeSet?fsetType=P&fsetId=302689	2	PSMC4;FZD4	119 (119)	D.I.b.2.ii
PHH:177	CPDB:INOH	302689	Wnt Mammals	1.37e-06	2.45e-06	http://cpdb.molgen.mpg.de/CPDB/visualizeSet?fsetType=P&fsetId=302689	4	PSMB5;PSMB1;PSMA1;PSMD6	119 (119)	D.II.b.2.i
PHH:7	CPDB:INOH	302689	Wnt Mammals	0.00631	0.0486	http://cpdb.molgen.mpg.de/CPDB/visualizeSet?fsetType=P&fsetId=302689	5	SMAD4;CUL1;LRP6;FBXW7;GSK3B	119 (119)	A.I.a
PHH:1	GO:BP	GO:0022402	cell cycle process	4.12006e-38	NA	NA	NA	NA	NA	D.I.a.2
PHH:76	CPDB:INOH	302430	Wnt Canonical	0.00612	0.0122	http://cpdb.molgen.mpg.de/CPDB/visualizeSet?fsetType=P&fsetId=302430	2	PSMD7;PSMA5	119 (119)	D.I.a.1
PHH:200	CPDB:INOH	302430	Wnt Canonical	0.00123	0.00368	http://cpdb.molgen.mpg.de/CPDB/visualizeSet?fsetType=P&fsetId=302430	2	PSMC4;FZD4	119 (119)	D.I.b.2.ii
PHH:177	CPDB:INOH	302430	Wnt Canonical	1.37e-06	2.45e-06	http://cpdb.molgen.mpg.de/CPDB/visualizeSet?fsetType=P&fsetId=302430	4	PSMB5;PSMB1;PSMA1;PSMD6	119 (119)	D.II.b.2.i
PHH:7	CPDB:INOH	302430	Wnt Canonical	0.00631	0.0486	http://cpdb.molgen.mpg.de/CPDB/visualizeSet?fsetType=P&fsetId=302430	5	SMAD4;CUL1;LRP6;FBXW7;GSK3B	119 (119)	A.I.a
PHH:37	GO:CC	GO:0044815	DNA packaging complex	1.07319e-37	NA	NA	NA	NA	NA	D.I.b.1
PHH:37	STRING:InterPro	IPR036388	Winged helix-like DNA-binding domain superfamily	0.0039	0.0236	http://www.ebi.ac.uk/interpro/entry/IPR036388	3	HIST1H1E;HIST1H1C;HIST1H1T	NA	D.I.b.1
PHH:170	STRING:InterPro	IPR036388	Winged helix-like DNA-binding domain superfamily	0.0059	0.0286	http://www.ebi.ac.uk/interpro/entry/IPR036388	2	ELF3;ETS2	NA	F.I.a.1
PHH:232	STRING:InterPro	IPR036388	Winged helix-like DNA-binding domain superfamily	0.0037	0.0143	http://www.ebi.ac.uk/interpro/entry/IPR036388	2	ELF1;ELF2	NA	A.II.b.2.i
PHH:37	STRING:InterPro	IPR036390	Winged helix DNA-binding domain superfamily	0.003	0.0211	http://www.ebi.ac.uk/interpro/entry/IPR036390	3	HIST1H1E;HIST1H1C;HIST1H1T	NA	D.I.b.1
PHH:170	STRING:InterPro	IPR036390	Winged helix DNA-binding domain superfamily	0.0049	0.0285	http://www.ebi.ac.uk/interpro/entry/IPR036390	2	ELF3;ETS2	NA	F.I.a.1
PHH:232	STRING:InterPro	IPR036390	Winged helix DNA-binding domain superfamily	0.0031	0.0143	http://www.ebi.ac.uk/interpro/entry/IPR036390	2	ELF1;ELF2	NA	A.II.b.2.i
PHH:12	GO:BP	GO:0051607	defense response to virus	2.21323e-37	NA	NA	NA	NA	NA	F.I.b.1
PHH:1	GO:BP	GO:0000280	nuclear division	3.76658e-36	NA	NA	NA	NA	NA	D.I.a.2
PHH:34	CPDB:Wikipathways	3625066	White fat cell differentiation	0.00121	0.00906	http://cpdb.molgen.mpg.de/CPDB/visualizeSet?fsetType=P&fsetId=3625066	2	CEBPA;TCF7L1	32 (32)	E.II.a.1
PHH:34	CPDB:Wikipathways	3625196	White fat cell differentiation	0.00121	0.00906	http://cpdb.molgen.mpg.de/CPDB/visualizeSet?fsetType=P&fsetId=3625196	2	CEBPA;TCF7L1	32 (32)	E.II.a.1
PHH:2	CPDB:Reactome	125805	Metabolism	4.58e-08	7.02e-05	http://cpdb.molgen.mpg.de/CPDB/visualizeSet?fsetType=P&fsetId=125805	125	HIBCH;NFS1;GPAT4;PIK3R3;SCP2;MCCC1;ABCB11;CBR1;BDH2;SLC25A20;DERA;ME3;NDUFAF5;SQRDL;SRD5A1;ALDH1A1;MTHFD2L;AKR1B10;NUBPL;SLC25A15;DDAH1;CPT2;SLC44A3;MFSD2A;GSTM4;KYAT1;PPT2;ABCC3;GMPR2;CMBL;CYP21A2;SLC2A2;OLAH;UPB1;ACADSB;CHST9;SUCLG2;ALDH4A1;EPM2A;ARL2BP;CPNE3;G6PD;PTGR1;SDC2;SPHK1;SLCO1B1;NDUFS1;B4GALT1;NAT2;GNG5;SLC25A11;BCHE;AOC3;COX11;HIBADH;SMOX;GM2A;CYP4F22;CSNK2A1;SLC19A3;STK11;ACSF2;MLYC…	1966 (1966)	D.I.a.2
PHH:2	STRING:UniProt	KW-0560	Oxidoreductase	6.59e-07	0.00013	https://www.uniprot.org/keywords/KW-0560	47	ACADL;AOC2;SQRDL;DHTKD1;HIBADH;CYP4F22;SUMF1;SRD5A1;OXNAD1;CYP2C18;AIFM1;CBR1;ADH5;BDH2;ALDH1A1;PHYHD1;AOC3;ALDH5A1;BCKDHB;ADI1;P4HTM;DHRS2;MSRB3;AKR1B10;MARC1;NDUFS2;ACADSB;ALDH4A1;KDM5C;FXN;NDUFAF5;STEAP4;AKR1C4;AKR1C3;AKR1C2;AASS;G6PD;MTHFD2L;HSDL2;MMACHC;PTGR1;NDUFS1;CRYZ;CYP21A2;ME3;GMPR2;SMOX	NA	D.I.a.2
PHH:7	STRING:InterPro	IPR028941	WHIM2 domain	0.0022	0.0319	http://www.ebi.ac.uk/interpro/entry/IPR028941	2	BPTF;BAZ1B	NA	A.I.a
PHH:7	STRING:InterPro	IPR028942	WHIM1 domain	0.0022	0.0319	http://www.ebi.ac.uk/interpro/entry/IPR028942	2	BPTF;BAZ1B	NA	A.I.a
PHH:8	STRING:InterPro	IPR036322	WD40-repeat-containing domain superfamily	8.8e-08	1.42e-05	http://www.ebi.ac.uk/interpro/entry/IPR036322	16	GRWD1;NOL11;SNRNP40;WIPI2;UTP15;WDR3;CIRH1A;GTF3C4;PRPF4;WDR46;PAK1IP1;NOL10;WDR43;NLE1;DCAF11;APAF1	NA	D.II.b.1
PHH:8	STRING:InterPro	IPR017986	WD40-repeat-containing domain	2.35e-06	0.00013	http://www.ebi.ac.uk/interpro/entry/IPR017986	13	GRWD1;SNRNP40;UTP15;WDR3;WDR75;CIRH1A;PRPF4;WDR46;PAK1IP1;WDR43;NLE1;DCAF11;APAF1	NA	D.II.b.1
PHH:8	STRING:InterPro	IPR015943	WD40/YVTN repeat-like-containing domain superfamily	3.13e-06	0.00014	http://www.ebi.ac.uk/interpro/entry/IPR015943	15	GRWD1;SNRNP40;WIPI2;UTP15;WDR3;WDR75;CIRH1A;NUP214;PRPF4;WDR46;PAK1IP1;WDR43;NLE1;DCAF11;APAF1	NA	D.II.b.1
PHH:60	STRING:InterPro	IPR015943	WD40/YVTN repeat-like-containing domain superfamily	0.00034	0.0372	http://www.ebi.ac.uk/interpro/entry/IPR015943	4	AAAS;FBXW11;WDFY3;PLXNA2	NA	C.I.a.2.i
PHH:8	STRING:InterPro	IPR019775	WD40 repeat, conserved site	0.0004	0.0092	http://www.ebi.ac.uk/interpro/entry/IPR019775	8	GRWD1;SNRNP40;UTP15;WDR3;PRPF4;PAK1IP1;NLE1;APAF1	NA	D.II.b.1
PHH:60	STRING:InterPro	IPR019775	WD40 repeat, conserved site	0.00062	0.0372	http://www.ebi.ac.uk/interpro/entry/IPR019775	3	AAAS;FBXW11;WDFY3	NA	C.I.a.2.i
PHH:8	STRING:InterPro	IPR001680	WD40 repeat	4.14e-08	1.33e-05	http://www.ebi.ac.uk/interpro/entry/IPR001680	16	GRWD1;SNRNP40;WIPI2;UTP15;WDR3;WDR75;CIRH1A;NUP214;PRPF4;WDR46;PAK1IP1;NOL10;WDR43;NLE1;DCAF11;APAF1	NA	D.II.b.1
PHH:10	STRING:UniProt	KW-0853	WD repeat	0.0069	0.0489	https://www.uniprot.org/keywords/KW-0853	8	RBBP5;PHIP;PPP2R2A;WDR33;STRN3;TAF5;BTRC;CORO1B	NA	A.I.b
PHH:8	STRING:UniProt	KW-0853	WD repeat	3.81e-07	8.35e-06	https://www.uniprot.org/keywords/KW-0853	15	GRWD1;SNRNP40;WIPI2;UTP15;WDR3;WDR75;CIRH1A;PRPF4;WDR46;PAK1IP1;NOL10;WDR43;NLE1;DCAF11;APAF1	NA	D.II.b.1
PHH:8	GO:BP	GO:0034660	ncRNA metabolic process	6.40738e-36	NA	NA	NA	NA	NA	D.II.b.1
PHH:8	GO:BP	GO:0006396	RNA processing	6.64766e-36	NA	NA	NA	NA	NA	D.II.b.1
PHH:358	CPDB:Reactome	34522	Synthesis of (16-20)-hydroxyeicosatetraenoic acids (HETE)	2.33e-09	3.02e-08	http://cpdb.molgen.mpg.de/CPDB/visualizeSet?fsetType=P&fsetId=34522	3	CYP1A1;CYP1A2;CYP1B1	9 (9)	E.II.b.1.ii.alpha
PHH:23	CPDB:PharmGKB	2947180	Warfarin Pathway, Pharmacokinetics	1.19e-06	2.44e-05	http://cpdb.molgen.mpg.de/CPDB/visualizeSet?fsetType=P&fsetId=2947180	3	CYP2C19;CYP2C8;CYP2C9	8 (8)	E.II.b.1.ii.beta
PHH:9	CPDB:PharmGKB	2947181	Warfarin Pathway, Pharmacodynamics	3.37e-07	9.1e-06	http://cpdb.molgen.mpg.de/CPDB/visualizeSet?fsetType=P&fsetId=2947181	5	MGP;EPHX1;F7;F9;F10	14 (14)	E.I.a.1.i
PHH:187	CPDB:SMPDB	2947432	Warfarin Action Pathway	4.74e-05	0.000127	http://cpdb.molgen.mpg.de/CPDB/visualizeSet?fsetType=P&fsetId=2947432	2	FGA;FGB	20 (20)	E.II.b.1.ii.beta
PHH:9	CPDB:SMPDB	2947432	Warfarin Action Pathway	2.47e-06	2.59e-05	http://cpdb.molgen.mpg.de/CPDB/visualizeSet?fsetType=P&fsetId=2947432	5	F12;F9;F10;PLG;F7	20 (20)	E.I.a.1.i
PHH:20	CPDB:SMPDB	2947432	Warfarin Action Pathway	0.00109	0.00353	http://cpdb.molgen.mpg.de/CPDB/visualizeSet?fsetType=P&fsetId=2947432	2	F5;GGCX	20 (20)	F.I.b.2.i
PHH:23	CPDB:SMPDB	2947339	Warburg Effect	0.00729	0.00951	http://cpdb.molgen.mpg.de/CPDB/visualizeSet?fsetType=P&fsetId=2947339	2	ALDOB;PKLR	45 (45)	E.II.b.1.ii.beta
PHH:3	CPDB:Reactome	48605	VxPx cargo-targeting to cilium	0.00336	0.355	http://cpdb.molgen.mpg.de/CPDB/visualizeSet?fsetType=P&fsetId=48605	4	RHO;EXOC1;EXOC5;PKD2	21 (21)	C.I.b.2.i
PHH:14	CPDB:Reactome	42364	Vpr-mediated nuclear import of PICs	0.000471	0.00527	http://cpdb.molgen.mpg.de/CPDB/visualizeSet?fsetType=P&fsetId=42364	3	RANBP2;NUP58;NUP133	32 (32)	C.I.b.2.i
PHH:8	CPDB:Reactome	42364	Vpr-mediated nuclear import of PICs	0.00389	0.0231	http://cpdb.molgen.mpg.de/CPDB/visualizeSet?fsetType=P&fsetId=42364	3	NUP188;NUP98;NUP214	32 (32)	D.II.b.1
PHH:1	CPDB:Reactome	42364	Vpr-mediated nuclear import of PICs	1.34e-05	0.000187	http://cpdb.molgen.mpg.de/CPDB/visualizeSet?fsetType=P&fsetId=42364	12	NDC1;NUP93;NUP35;NUP85;NUP205;PSIP1;NUP210;NUP107;BANF1;NUP43;NUP37;NUP155	32 (32)	D.I.a.2
PHH:12	GO:BP	GO:0009615	response to virus	2.6585e-35	NA	NA	NA	NA	NA	F.I.b.1
PHH:1	GO:CC	GO:0005694	chromosome	6.57238e-35	NA	NA	NA	NA	NA	D.I.a.2
PHH:30	CPDB:Reactome	64893	Voltage gated Potassium channels	0.00149	0.0179	http://cpdb.molgen.mpg.de/CPDB/visualizeSet?fsetType=P&fsetId=64893	2	KCNG2;KCNF1	44 (44)	C.II.b.1
PHH:9	STRING:UniProt	KW-0850	VLDL	0.0058	0.0307	https://www.uniprot.org/keywords/KW-0850	2	APOE;APOA5	NA	E.I.a.1.i
PHH:6	STRING:UniProt	KW-0597	Phosphoprotein	1.19e-10	3.39e-08	https://www.uniprot.org/keywords/KW-0597	148	GOLGA3;CERK;PYGB;APMAP;TBL1X;CSK;EXOC2;DDX39A;ATP7B;FBXO9;NR1D1;PLEKHG3;SNAP23;PI4KA;MICAL2;NOTCH2;LAMC1;SNX24;MIB1;SLC1A1;EEF2K;HIRA;EPAS1;ZNF106;MGLL;GPAM;TNPO3;PRKAR2A;ESYT1;SLC27A2;DOCK1;DIP2C;PDE3B;APPL1;PDXK;ADCY9;PRKCI;ITGB5;KDM1B;CLMN;TBC1D2B;GCN1L1;RNF214;DDB1;PANK1;MAEA;ADRA1B;NARF;USP9X;DEGS1;LIMCH1;KIAA0196;RCN2;CNOT1;LPHN2;MTMR4;RUFY1;SEC16A;COPB2;PLEKHH1;ATP11C;USP45;CMTM4;ABCC5;WAS…	NA	C.I.b.2.i
PHH:13	GO:CC	GO:0005789	endoplasmic reticulum membrane	1.32622e-34	NA	NA	NA	NA	NA	C.II.a
PHH:14	CPDB:EHMN	356837	Vitamin E metabolism	0.00113	0.00688	http://cpdb.molgen.mpg.de/CPDB/visualizeSet?fsetType=P&fsetId=356837	3	RANBP2;NUP58;NUP133	43 (43)	C.I.b.2.i
PHH:8	CPDB:EHMN	356837	Vitamin E metabolism	0.00893	0.0368	http://cpdb.molgen.mpg.de/CPDB/visualizeSet?fsetType=P&fsetId=356837	3	NUP188;NUP98;NUP214	43 (43)	D.II.b.1
PHH:1	CPDB:EHMN	356837	Vitamin E metabolism	0.000353	0.00342	http://cpdb.molgen.mpg.de/CPDB/visualizeSet?fsetType=P&fsetId=356837	12	NUP62CL;NUP35;NUP85;NUP93;NUP205;NUP210;ACOT7;NUP107;NUP43;NUP37;ECHS1;NUP155	43 (43)	D.I.a.2
PHH:14	CPDB:EHMN	356836	Vitamin D3 (cholecalciferol) metabolism	0.000282	0.00527	http://cpdb.molgen.mpg.de/CPDB/visualizeSet?fsetType=P&fsetId=356836	3	RANBP2;NUP58;NUP133	27 (27)	C.I.b.2.i
PHH:8	CPDB:EHMN	356836	Vitamin D3 (cholecalciferol) metabolism	0.00238	0.0194	http://cpdb.molgen.mpg.de/CPDB/visualizeSet?fsetType=P&fsetId=356836	3	NUP188;NUP98;NUP214	27 (27)	D.II.b.1
PHH:1	CPDB:EHMN	356836	Vitamin D3 (cholecalciferol) metabolism	8.05e-05	0.000931	http://cpdb.molgen.mpg.de/CPDB/visualizeSet?fsetType=P&fsetId=356836	10	NUP62CL;NUP93;NUP35;NUP85;NUP205;NUP210;NUP107;NUP43;NUP37;NUP155	27 (27)	D.I.a.2
PHH:158	CPDB:Wikipathways	3624767	Vitamin D Receptor Pathway	0.00532	0.00625	http://cpdb.molgen.mpg.de/CPDB/visualizeSet?fsetType=P&fsetId=3624767	2	FOXO1;MYC	184 (184)	A.II.b.2.i
PHH:147	CPDB:Wikipathways	3624767	Vitamin D Receptor Pathway	0.00678	0.00942	http://cpdb.molgen.mpg.de/CPDB/visualizeSet?fsetType=P&fsetId=3624767	2	STS;SPP1	184 (184)	F.I.b.2.i
PHH:134	CPDB:Reactome	125565	Cytochrome P450 - arranged by substrate type	1.56e-09	5.99e-08	http://cpdb.molgen.mpg.de/CPDB/visualizeSet?fsetType=P&fsetId=125565	5	POR;CYP3A5;CYP3A4;CYP3A7;CYP3A43	68 (68)	E.II.b.2.i
PHH:29	CPDB:Wikipathways	3624767	Vitamin D Receptor Pathway	6.29e-07	2.26e-05	http://cpdb.molgen.mpg.de/CPDB/visualizeSet?fsetType=P&fsetId=3624767	6	PTHLH;RASGRP1;CRACR2B;TIMP2;CYP24A1;GXYLT2	184 (184)	F.II.a.2.i
PHH:9	CPDB:Wikipathways	3624383	Vitamin D Metabolism	0.00551	0.0131	http://cpdb.molgen.mpg.de/CPDB/visualizeSet?fsetType=P&fsetId=3624383	2	GC;CYP27A1	10 (10)	E.I.a.1.i
PHH:53	STRING:UniProt	KW-0847	Vitamin C	0.00025	0.0114	https://www.uniprot.org/keywords/KW-0847	2	PLOD1;PLOD3	NA	B.II.a
PHH:13	GO:CC	GO:0042175	nuclear outer membrane-endoplasmic reticulum membrane network	3.85358e-34	NA	NA	NA	NA	NA	C.II.a
PHH:1	GO:BP	GO:0048285	organelle fission	4.47625e-33	NA	NA	NA	NA	NA	D.I.a.2
PHH:6	STRING:UniProt	KW-0472	Membrane	3.24e-09	4.64e-07	https://www.uniprot.org/keywords/KW-0472	130	GOLGA3;CERK;APMAP;CSK;SFXN3;MOGS;SLC35D1;ATP7B;SNAP23;PI4KA;EDEM1;NOTCH2;HTR2B;PREB;SNX24;CLCN3;MIB1;SPPL2A;SLC1A1;IMPAD1;FAM20B;MGLL;GPAM;ABCB6;PRKAR2A;TMEM19;ESYT1;SLC27A2;DOCK1;PDE3B;ATP1B3;APPL1;ADCY9;PRKCI;ITGB5;CLMN;SLC25A23;MAEA;ADRA1B;DPY19L1;TSPAN17;B3GNT1;DEGS1;PLD6;DPM2;LPHN2;MTMR4;RUFY1;SEC16A;WRB;COPB2;PPAP2C;ATP11C;CMTM4;ABCC5;GPR125;NIPA2;SNTB2;MTDH;NEO1;TMTC4;DPY19L3;DLG1;ALDH3A2;…	NA	C.I.b.2.i
PHH:14	CPDB:EHMN	356832	Vitamin B5 - CoA biosynthesis from pantothenate	0.000428	0.00527	http://cpdb.molgen.mpg.de/CPDB/visualizeSet?fsetType=P&fsetId=356832	3	RANBP2;NUP58;NUP133	31 (31)	C.I.b.2.i
PHH:8	CPDB:EHMN	356832	Vitamin B5 - CoA biosynthesis from pantothenate	0.00355	0.0218	http://cpdb.molgen.mpg.de/CPDB/visualizeSet?fsetType=P&fsetId=356832	3	NUP188;NUP98;NUP214	31 (31)	D.II.b.1
PHH:1	CPDB:EHMN	356832	Vitamin B5 - CoA biosynthesis from pantothenate	0.000301	0.003	http://cpdb.molgen.mpg.de/CPDB/visualizeSet?fsetType=P&fsetId=356832	10	NUP62CL;NUP93;NUP35;NUP85;NUP205;NUP210;NUP107;NUP37;NUP43;NUP155	31 (31)	D.I.a.2
PHH:14	CPDB:EHMN	356831	Vitamin B3 (nicotinate and nicotinamide) metabolism	0.00146	0.00747	http://cpdb.molgen.mpg.de/CPDB/visualizeSet?fsetType=P&fsetId=356831	3	RANBP2;NUP58;NUP133	47 (47)	C.I.b.2.i
PHH:1	CPDB:EHMN	356831	Vitamin B3 (nicotinate and nicotinamide) metabolism	0.00912	0.0593	http://cpdb.molgen.mpg.de/CPDB/visualizeSet?fsetType=P&fsetId=356831	10	NUP62CL;NUP93;NUP35;NUP85;NUP205;NUP155;NUP210;NUP107;NUP37;NUP43	47 (47)	D.I.a.2
PHH:44	CPDB:Wikipathways	3624384	Vitamin B12 Metabolism	5.35e-05	0.000336	http://cpdb.molgen.mpg.de/CPDB/visualizeSet?fsetType=P&fsetId=3624384	3	CCL2;SOD2;NFKB1	51 (51)	F.I.b.2.ii
PHH:9	CPDB:Wikipathways	3624384	Vitamin B12 Metabolism	0.000281	0.00147	http://cpdb.molgen.mpg.de/CPDB/visualizeSet?fsetType=P&fsetId=3624384	5	APOA1;CRP;F7;APOE;PLG	51 (51)	E.I.a.1.i
PHH:22	CPDB:Wikipathways	3624384	Vitamin B12 Metabolism	0.000553	0.00279	http://cpdb.molgen.mpg.de/CPDB/visualizeSet?fsetType=P&fsetId=3624384	3	ICAM1;IL6;CCL5	51 (51)	F.I.a.1
PHH:13	CPDB:SMPDB	2947848	Vitamin A Deficiency	4.25e-09	2.85e-08	http://cpdb.molgen.mpg.de/CPDB/visualizeSet?fsetType=P&fsetId=2947848	7	DNAJB11;HSPA5;HYOU1;PDIA4;PDIA6;PPIB;SDF2L1	37 (37)	C.II.a
PHH:1	GO:BP	GO:0007067	mitotic nuclear division	5.99972e-33	NA	NA	NA	NA	NA	D.I.a.2
PHH:9	CPDB:SMPDB	2947848	Vitamin A Deficiency	0.000809	0.00312	http://cpdb.molgen.mpg.de/CPDB/visualizeSet?fsetType=P&fsetId=2947848	4	ADH1A;CYP2A6;CYP2A7;CYP2B6	37 (37)	E.I.a.1.i
PHH:18	CPDB:Wikipathways	3625300	Vitamin A and Carotenoid Metabolism	0.00633	0.0732	http://cpdb.molgen.mpg.de/CPDB/visualizeSet?fsetType=P&fsetId=3625300	2	RARA;CRABP2	43 (43)	C.II.b.1
PHH:358	CPDB:KEGG	164713	Metabolism of xenobiotics by cytochrome P450 - Homo sapiens (human)	4.91e-09	5.1e-08	http://cpdb.molgen.mpg.de/CPDB/visualizeSet?fsetType=P&fsetId=164713	4	CYP1A1;CYP1B1;ALDH3A1;CYP1A2	74 (74)	E.II.b.1.ii.alpha
PHH:9	STRING:InterPro	IPR013694	VIT domain	0.00024	0.0038	http://www.ebi.ac.uk/interpro/entry/IPR013694	3	ITIH4;ITIH1;ITIH3	NA	E.I.a.1.i
PHH:9	CPDB:Reactome	6325	Visual phototransduction	0.00602	0.0142	http://cpdb.molgen.mpg.de/CPDB/visualizeSet?fsetType=P&fsetId=6325	5	APOE;APOM;APOA1;TTR;APOA4	101 (101)	E.I.a.1.i
PHH:1	GO:BP	GO:0007059	chromosome segregation	1.36603e-32	NA	NA	NA	NA	NA	D.I.a.2
PHH:13	CPDB:Reactome	92255	Virus Assembly and Release	4.47e-05	0.000156	http://cpdb.molgen.mpg.de/CPDB/visualizeSet?fsetType=P&fsetId=92255	2	CALR;CANX	2 (2)	C.II.a
PHH:12	GO:BP	GO:0098542	defense response to other organism	7.37814e-32	NA	NA	NA	NA	NA	F.I.b.1
PHH:1	GO:CC	GO:0044427	chromosomal part	1.00321e-31	NA	NA	NA	NA	NA	D.I.a.2
PHH:1	GO:BP	GO:0007049	cell cycle	1.33093e-31	NA	NA	NA	NA	NA	D.I.a.2
PHH:14	CPDB:Reactome	91771	Viral Messenger RNA Synthesis	0.00105	0.00686	http://cpdb.molgen.mpg.de/CPDB/visualizeSet?fsetType=P&fsetId=91771	3	RANBP2;NUP58;NUP133	42 (42)	C.I.b.2.i
PHH:266	CPDB:Reactome	91771	Viral Messenger RNA Synthesis	6.15e-05	0.000229	http://cpdb.molgen.mpg.de/CPDB/visualizeSet?fsetType=P&fsetId=91771	2	POLR2H;POLR2L	42 (42)	E.I.a.2.i
PHH:8	CPDB:Reactome	91771	Viral Messenger RNA Synthesis	0.000787	0.0107	http://cpdb.molgen.mpg.de/CPDB/visualizeSet?fsetType=P&fsetId=91771	4	NUP188;NUP98;POLR2D;NUP214	42 (42)	D.II.b.1
PHH:1	CPDB:Reactome	91771	Viral Messenger RNA Synthesis	0.00394	0.0294	http://cpdb.molgen.mpg.de/CPDB/visualizeSet?fsetType=P&fsetId=91771	10	NDC1;NUP93;NUP35;NUP85;NUP205;NUP210;NUP107;NUP43;NUP37;NUP155	42 (42)	D.I.a.2
PHH:12	GO:BP	GO:0045087	innate immune response	1.46522e-31	NA	NA	NA	NA	NA	F.I.b.1
PHH:37	GO:CC	GO:0032993	protein-DNA complex	1.64887e-31	NA	NA	NA	NA	NA	D.I.b.1
PHH:12	GO:BP	GO:0034340	response to type I interferon	3.77213e-31	NA	NA	NA	NA	NA	F.I.b.1
PHH:37	CPDB:KEGG	167295	Viral carcinogenesis - Homo sapiens (human)	2.07e-18	3.94e-18	http://cpdb.molgen.mpg.de/CPDB/visualizeSet?fsetType=P&fsetId=167295	13	HIST1H4E;HIST1H2BG;HIST1H2BF;HIST1H2BE;HIST1H2BH;HIST1H2BI;HIST2H2BE;HIST1H4D;HIST1H4H;HIST1H4B;HIST1H2BK;HIST1H2BD;HIST1H2BB	201 (201)	D.I.b.1
PHH:12	GO:BP	GO:0006955	immune response	1.04527e-30	NA	NA	NA	NA	NA	F.I.b.1
PHH:12	GO:BP	GO:0060337	type I interferon signaling pathway	5.17636e-30	NA	NA	NA	NA	NA	F.I.b.1
PHH:12	GO:BP	GO:0071357	cellular response to type I interferon	5.17636e-30	NA	NA	NA	NA	NA	F.I.b.1
PHH:13	CPDB:KEGG	167313	Vibrio cholerae infection - Homo sapiens (human)	0.00458	0.01	http://cpdb.molgen.mpg.de/CPDB/visualizeSet?fsetType=P&fsetId=167313	3	PDIA4;KDELR2;SEC61A1	50 (50)	C.II.a
PHH:63	CPDB:KEGG	167313	Vibrio cholerae infection - Homo sapiens (human)	0.00129	0.0191	http://cpdb.molgen.mpg.de/CPDB/visualizeSet?fsetType=P&fsetId=167313	2	KDELR1;GNAS	50 (50)	E.I.a.1.ii
PHH:16	GO:BP	GO:1902653	secondary alcohol biosynthetic process	1.1169e-29	NA	NA	NA	NA	NA	E.II.a.1
PHH:37	GO:BP	GO:0006334	nucleosome assembly	1.16179e-29	NA	NA	NA	NA	NA	D.I.b.1
PHH:13	GO:BP	GO:0034976	response to endoplasmic reticulum stress	3.52856e-29	NA	NA	NA	NA	NA	C.II.a
PHH:78	CPDB:Reactome	131741	Vesicle-mediated transport	0.000869	0.00209	http://cpdb.molgen.mpg.de/CPDB/visualizeSet?fsetType=P&fsetId=131741	4	DVL2;GGA2;EPS15L1;TBC1D20	620 (620)	E.II.a.1
PHH:352	CPDB:Reactome	131741	Vesicle-mediated transport	0.00666	0.00666	http://cpdb.molgen.mpg.de/CPDB/visualizeSet?fsetType=P&fsetId=131741	2	TRIP11;GOSR1	620 (620)	C.I.b.1
PHH:13	CPDB:Reactome	131741	Vesicle-mediated transport	7.82e-11	9.38e-10	http://cpdb.molgen.mpg.de/CPDB/visualizeSet?fsetType=P&fsetId=131741	22	BET1;GOLGA5;MCFD2;TMED2;HSP90B1;CALR;TMED7;SURF4;TMED10;MIA3;TMED9;USO1;ARL1;SEC13;SEC24D;ARFGAP3;KDELR2;COPA;LMAN1;COPG1;SEC31A;HYOU1	620 (620)	C.II.a
PHH:14	CPDB:Reactome	131741	Vesicle-mediated transport	0.00915	0.0243	http://cpdb.molgen.mpg.de/CPDB/visualizeSet?fsetType=P&fsetId=131741	8	TRAPPC6B;TMF1;AP4E1;AGFG1;PAFAH1B1;TFRC;RAB3GAP2;AP1M2	620 (620)	C.I.b.2.i
PHH:223	CPDB:Reactome	131741	Vesicle-mediated transport	0.00666	0.00777	http://cpdb.molgen.mpg.de/CPDB/visualizeSet?fsetType=P&fsetId=131741	2	SH3KBP1;RALA	620 (620)	F.II.a.2.i
PHH:1	GO:BP	GO:0098813	nuclear chromosome segregation	4.55991e-29	NA	NA	NA	NA	NA	D.I.a.2
PHH:61	CPDB:Reactome	131741	Vesicle-mediated transport	0.00754	0.0182	http://cpdb.molgen.mpg.de/CPDB/visualizeSet?fsetType=P&fsetId=131741	4	KIF16B;DENND4C;DENND5B;TRAPPC8	620 (620)	C.I.a.2.i
PHH:166	CPDB:Reactome	131741	Vesicle-mediated transport	0.000313	0.000513	http://cpdb.molgen.mpg.de/CPDB/visualizeSet?fsetType=P&fsetId=131741	4	COL1A2;COL4A1;COL3A1;SPARC	620 (620)	E.II.b.1.ii.alpha
PHH:121	CPDB:Reactome	131741	Vesicle-mediated transport	0.0074	0.0148	http://cpdb.molgen.mpg.de/CPDB/visualizeSet?fsetType=P&fsetId=131741	3	RAB8B;MYO6;GNS	620 (620)	D.II.b.2.ii
PHH:1	CPDB:Reactome	106311	Intra-Golgi and retrograde Golgi-to-ER traffic	0.00614	0.0431	http://cpdb.molgen.mpg.de/CPDB/visualizeSet?fsetType=P&fsetId=106311	28	RABEPK;KIF18B;KLC3;RAB6A;KIF22;VAMP4;KIF23;GALNT1;KIF18A;PAFAH1B3;CENPE;CYTH1;KIF20A;DYNLL1;KIFC1;KIF2C;NAPA;KIF20B;DYNC1I2;USP6NL;NSF;KIF15;KIF11;KIF4A;KIFC2;RAB18;STX5;RACGAP1	186 (186)	D.I.a.2
PHH:1	CPDB:Reactome	54896	Golgi-to-ER retrograde transport	0.000309	0.00306	http://cpdb.molgen.mpg.de/CPDB/visualizeSet?fsetType=P&fsetId=54896	23	KLC3;RAB6A;KIF22;KIF23;GALNT1;KIF18A;CENPE;KIF20A;DYNLL1;KIFC1;PAFAH1B3;KIF2C;NAPA;KIF20B;DYNC1I2;RACGAP1;NSF;KIF15;KIF11;KIF4A;KIFC2;RAB18;KIF18B	116 (116)	D.I.a.2
PHH:37	GO:BP	GO:0031497	chromatin assembly	5.86542e-29	NA	NA	NA	NA	NA	D.I.b.1
PHH:16	GO:BP	GO:0016126	sterol biosynthetic process	1.45337e-28	NA	NA	NA	NA	NA	E.II.a.1
PHH:37	GO:BP	GO:0034728	nucleosome organization	1.79679e-28	NA	NA	NA	NA	NA	D.I.b.1
PHH:12	GO:BP	GO:0006952	defense response	4.37457e-28	NA	NA	NA	NA	NA	F.I.b.1
PHH:37	GO:BP	GO:0006333	chromatin assembly or disassembly	6.07543e-28	NA	NA	NA	NA	NA	D.I.b.1
PHH:1	GO:BP	GO:0051301	cell division	7.39137e-28	NA	NA	NA	NA	NA	D.I.a.2
PHH:16	GO:BP	GO:0006695	cholesterol biosynthetic process	8.07658e-28	NA	NA	NA	NA	NA	E.II.a.1
PHH:1	GO:BP	GO:0006259	DNA metabolic process	9.60847e-28	NA	NA	NA	NA	NA	D.I.a.2
PHH:12	GO:BP	GO:0009607	response to biotic stimulus	1.01039e-27	NA	NA	NA	NA	NA	F.I.b.1
PHH:16	GO:BP	GO:1902652	secondary alcohol metabolic process	1.09692e-27	NA	NA	NA	NA	NA	E.II.a.1
PHH:1	GO:BP	GO:0006260	DNA replication	1.61361e-27	NA	NA	NA	NA	NA	D.I.a.2
PHH:12	GO:BP	GO:0051707	response to other organism	1.91327e-27	NA	NA	NA	NA	NA	F.I.b.1
PHH:12	GO:BP	GO:0043207	response to external biotic stimulus	1.91327e-27	NA	NA	NA	NA	NA	F.I.b.1
PHH:1	GO:CC	GO:0098687	chromosomal region	2.01211e-27	NA	NA	NA	NA	NA	D.I.a.2
PHH:37	GO:BP	GO:0006323	DNA packaging	4.07203e-27	NA	NA	NA	NA	NA	D.I.b.1
PHH:16	GO:BP	GO:0016125	sterol metabolic process	6.54177e-27	NA	NA	NA	NA	NA	E.II.a.1
PHH:1	GO:BP	GO:0000819	sister chromatid segregation	8.11632e-27	NA	NA	NA	NA	NA	D.I.a.2
PHH:16	GO:BP	GO:0008203	cholesterol metabolic process	2.12003e-26	NA	NA	NA	NA	NA	E.II.a.1
PHH:13	GO:BP	GO:0035967	cellular response to topologically incorrect protein	8.48422e-26	NA	NA	NA	NA	NA	C.II.a
PHH:1	GO:BP	GO:0006996	organelle organization	9.98104e-26	NA	NA	NA	NA	NA	D.I.a.2
PHH:1	GO:CC	GO:0000793	condensed chromosome	1.54248e-25	NA	NA	NA	NA	NA	D.I.a.2
PHH:13	GO:BP	GO:0035966	response to topologically incorrect protein	1.59853e-25	NA	NA	NA	NA	NA	C.II.a
PHH:310	CPDB:SMPDB	2947559	Very-long-chain acyl coa dehydrogenase deficiency (VLCAD)	1.09e-05	1.81e-05	http://cpdb.molgen.mpg.de/CPDB/visualizeSet?fsetType=P&fsetId=2947559	2	HADHB;ACADVL	14 (14)	F.II.b.1.i
PHH:40	CPDB:SMPDB	2947772	Verapamil Action Pathway	0.00284	0.00528	http://cpdb.molgen.mpg.de/CPDB/visualizeSet?fsetType=P&fsetId=2947772	2	SNTB1;PLCB1	61 (61)	D.I.b.2.i
PHH:37	GO:BP	GO:0065004	protein-DNA complex assembly	1.94223e-25	NA	NA	NA	NA	NA	D.I.b.1
PHH:158	CPDB:PharmGKB	2947250	Vemurafenib Pathway, Pharmacodynamics	9.96e-05	0.000484	http://cpdb.molgen.mpg.de/CPDB/visualizeSet?fsetType=P&fsetId=2947250	2	MYC;JUN	25 (25)	A.II.b.2.i
PHH:45	CPDB:PID	261684	VEGFR3 signaling in lymphatic endothelium	0.000479	0.00388	http://cpdb.molgen.mpg.de/CPDB/visualizeSet?fsetType=P&fsetId=261684	2	MAP2K4;CRK	25 (25)	A.I.a
PHH:158	CPDB:Wikipathways	3625035	VEGFA-VEGFR2 Signaling Pathway	0.00863	0.00943	http://cpdb.molgen.mpg.de/CPDB/visualizeSet?fsetType=P&fsetId=3625035	2	JUN;FOXO1	236 (236)	A.II.b.2.i
PHH:35	CPDB:Wikipathways	3625035	VEGFA-VEGFR2 Signaling Pathway	0.00468	0.00889	http://cpdb.molgen.mpg.de/CPDB/visualizeSet?fsetType=P&fsetId=3625035	3	MAPKAPK2;HGS;RELA	236 (236)	D.II.b.1
PHH:44	CPDB:Wikipathways	3625035	VEGFA-VEGFR2 Signaling Pathway	0.000337	0.00133	http://cpdb.molgen.mpg.de/CPDB/visualizeSet?fsetType=P&fsetId=3625035	4	SOD2;NFKB1;CXCL8;CCL2	236 (236)	F.I.b.2.ii
PHH:187	CPDB:Wikipathways	3625035	VEGFA-VEGFR2 Signaling Pathway	0.00655	0.00767	http://cpdb.molgen.mpg.de/CPDB/visualizeSet?fsetType=P&fsetId=3625035	2	FGB;FGA	236 (236)	E.II.b.1.ii.beta
PHH:51	CPDB:Wikipathways	3625035	VEGFA-VEGFR2 Signaling Pathway	0.00625	0.0153	http://cpdb.molgen.mpg.de/CPDB/visualizeSet?fsetType=P&fsetId=3625035	3	PTGS2;PLA2G4A;GJA1	236 (236)	E.II.b.1.ii.alpha
PHH:104	CPDB:Wikipathways	3625035	VEGFA-VEGFR2 Signaling Pathway	0.000654	0.00301	http://cpdb.molgen.mpg.de/CPDB/visualizeSet?fsetType=P&fsetId=3625035	3	SRF;FHL2;VCL	236 (236)	D.I.a.1
PHH:22	CPDB:Wikipathways	3625035	VEGFA-VEGFR2 Signaling Pathway	0.00644	0.0136	http://cpdb.molgen.mpg.de/CPDB/visualizeSet?fsetType=P&fsetId=3625035	4	SELE;ICAM1;RND1;ADAMTS1	236 (236)	F.I.a.1
PHH:233	CPDB:Wikipathways	3625035	VEGFA-VEGFR2 Signaling Pathway	0.00473	0.007	http://cpdb.molgen.mpg.de/CPDB/visualizeSet?fsetType=P&fsetId=3625035	2	GRB2;PTPN1	236 (236)	E.II.b.1.ii
PHH:73	CPDB:Reactome	99126	VEGFA-VEGFR2 Pathway	0.00315	0.0126	http://cpdb.molgen.mpg.de/CPDB/visualizeSet?fsetType=P&fsetId=99126	2	NCK2;PIK3R2	92 (92)	E.II.a.2.ii
PHH:6	STRING:UniProt	KW-0256	Endoplasmic reticulum	1.36e-06	0.00013	https://www.uniprot.org/keywords/KW-0256	34	MOGS;SLC35D1;LEPRE1;EDEM1;PREB;ABCB6;ESYT1;SLC27A2;DEGS1;KIAA0196;EDEM3;RCN2;DPM2;SEC16A;WRB;ATP11C;MTDH;TMTC4;DLG1;ALDH3A2;WLS;MTOR;AHCYL1;DHCR24;CLCN4;PTGFRN;ELOVL6;AGPAT3;ATL3;ATG9A;RAB1A;VAPB;LRPAP1;JKAMP	NA	C.I.b.2.i
PHH:51	CPDB:KEGG	167250	VEGF signaling pathway - Homo sapiens (human)	0.00406	0.0124	http://cpdb.molgen.mpg.de/CPDB/visualizeSet?fsetType=P&fsetId=167250	2	PLA2G4A;PTGS2	59 (59)	E.II.b.1.ii.alpha
PHH:89	CPDB:KEGG	167250	VEGF signaling pathway - Homo sapiens (human)	0.000721	0.00443	http://cpdb.molgen.mpg.de/CPDB/visualizeSet?fsetType=P&fsetId=167250	2	PIK3CD;RAC2	59 (59)	F.II.a.2.i
PHH:45	CPDB:PharmGKB	2947278	VEGF Signaling Pathway	0.00284	0.0103	http://cpdb.molgen.mpg.de/CPDB/visualizeSet?fsetType=P&fsetId=2947278	2	MAP2K4;CRK	61 (61)	A.I.a
PHH:27	CPDB:INOH	302163	VEGF	0.0021	0.0228	http://cpdb.molgen.mpg.de/CPDB/visualizeSet?fsetType=P&fsetId=302163	3	TGFBR2;PIK3R1;MAP3K5	188 (188)	F.II.b.2.ii.alpha
PHH:16	GO:BP	GO:0046165	alcohol biosynthetic process	2.32352e-25	NA	NA	NA	NA	NA	E.II.a.1
PHH:13	GO:BP	GO:0030968	endoplasmic reticulum unfolded protein response	2.7779e-25	NA	NA	NA	NA	NA	C.II.a
PHH:13	GO:BP	GO:0034620	cellular response to unfolded protein	3.59968e-25	NA	NA	NA	NA	NA	C.II.a
PHH:12	GO:BP	GO:0002376	immune system process	3.68818e-25	NA	NA	NA	NA	NA	F.I.b.1
PHH:9	STRING:UniProt	KW-0838	Vasoactive	0.0078	0.0389	https://www.uniprot.org/keywords/KW-0838	2	KNG1;AGT	NA	E.I.a.1.i
PHH:12	GO:BP	GO:0034097	response to cytokine	4.23424e-25	NA	NA	NA	NA	NA	F.I.b.1
PHH:4	GO:BP	GO:0097659	nucleic acid-templated transcription	5.21958e-25	NA	NA	NA	NA	NA	A.II.b.1
PHH:13	GO:BP	GO:0006986	response to unfolded protein	5.38929e-25	NA	NA	NA	NA	NA	C.II.a
PHH:4	GO:BP	GO:0006351	transcription, DNA-templated	6.19597e-25	NA	NA	NA	NA	NA	A.II.b.1
PHH:4	GO:BP	GO:0032774	RNA biosynthetic process	9.03216e-25	NA	NA	NA	NA	NA	A.II.b.1
PHH:85	CPDB:KEGG	167255	Vascular smooth muscle contraction - Homo sapiens (human)	0.000125	0.00299	http://cpdb.molgen.mpg.de/CPDB/visualizeSet?fsetType=P&fsetId=167255	3	ARHGEF11;ADCY6;GNA11	121 (121)	E.II.b.1.ii
PHH:37	GO:BP	GO:0071824	protein-DNA complex subunit organization	9.50884e-25	NA	NA	NA	NA	NA	D.I.b.1
PHH:16	GO:BP	GO:0008610	lipid biosynthetic process	2.7082e-24	NA	NA	NA	NA	NA	E.II.a.1
PHH:9	CPDB:PharmGKB	2947244	Valproic Acid Pathway, Pharmacokinetics	0.00168	0.00576	http://cpdb.molgen.mpg.de/CPDB/visualizeSet?fsetType=P&fsetId=2947244	3	CYP2A6;ACSM3;CYP2B6	21 (21)	E.I.a.1.i
PHH:9	CPDB:Wikipathways	3625027	Valproic acid pathway	0.00933	0.0202	http://cpdb.molgen.mpg.de/CPDB/visualizeSet?fsetType=P&fsetId=3625027	2	CYP2B6;CYP2A6	13 (13)	E.I.a.1.i
PHH:9	CPDB:SMPDB	2947748	Valproic Acid Metabolism Pathway	0.00668	0.0155	http://cpdb.molgen.mpg.de/CPDB/visualizeSet?fsetType=P&fsetId=2947748	2	CYP2A6;CYP2B6	11 (11)	E.I.a.1.i
PHH:295	CPDB:EHMN	356780	Valine, leucine and isoleucine degradation	0.000139	0.000227	http://cpdb.molgen.mpg.de/CPDB/visualizeSet?fsetType=P&fsetId=356780	2	SLC7A1;SLC7A5	49 (49)	E.I.b.1
PHH:9	CPDB:SMPDB	2947377	Valine, Leucine and Isoleucine Degradation	0.00475	0.0117	http://cpdb.molgen.mpg.de/CPDB/visualizeSet?fsetType=P&fsetId=2947377	3	ACADS;ALDH2;ACAT1	30 (30)	E.I.a.1.i
PHH:2	STRING:UniProt	KW-0809	Transit peptide	1.36e-06	0.00018	https://www.uniprot.org/keywords/KW-0809	45	NTHL1;SLC25A3;ACADL;ABCB7;NDUFB5;SQRDL;MLYCD;DHTKD1;NNT;HIBADH;MCCC1;NARS2;NUBPL;MMAA;AIFM1;COX11;ALDH5A1;BCKDHB;DHRS2;HIBCH;DARS2;TFB1M;MTRF1L;NDUFS2;ACADSB;RTN4IP1;TARS2;CPT2;ENDOG;NFS1;ALDH4A1;ISCA1;FXN;NDUFAF5;ECHDC3;METTL17;AASS;SUCLG1;GATM;NLRX1;NDUFS1;ACSF2;SUCLG2;ME3;SLC8B1	NA	D.I.a.2
PHH:9	CPDB:KEGG	165741	Valine, leucine and isoleucine biosynthesis - Homo sapiens (human)	0.000768	0.003	http://cpdb.molgen.mpg.de/CPDB/visualizeSet?fsetType=P&fsetId=165741	2	SDS;SDSL	4 (4)	E.I.a.1.i
PHH:59	CPDB:PID	261651	Validated transcriptional targets of TAp63 isoforms	0.000952	0.00333	http://cpdb.molgen.mpg.de/CPDB/visualizeSet?fsetType=P&fsetId=261651	2	SPATA18;TP53I3	55 (55)	E.II.b.2.i
PHH:83	CPDB:PID	261651	Validated transcriptional targets of TAp63 isoforms	0.00156	0.0033	http://cpdb.molgen.mpg.de/CPDB/visualizeSet?fsetType=P&fsetId=261651	2	MDM2;FDXR	55 (55)	E.II.b.2.i
PHH:44	CPDB:PID	261738	Validated transcriptional targets of AP1 family members Fra1 and Fra2	2.02e-05	0.000166	http://cpdb.molgen.mpg.de/CPDB/visualizeSet?fsetType=P&fsetId=261738	3	CXCL8;LIF;CCL2	37 (37)	F.I.b.2.ii
PHH:51	CPDB:PID	261738	Validated transcriptional targets of AP1 family members Fra1 and Fra2	2.76e-05	0.000635	http://cpdb.molgen.mpg.de/CPDB/visualizeSet?fsetType=P&fsetId=261738	3	DCN;THBD;GJA1	37 (37)	E.II.b.1.ii.alpha
PHH:22	CPDB:PID	261738	Validated transcriptional targets of AP1 family members Fra1 and Fra2	0.00608	0.0134	http://cpdb.molgen.mpg.de/CPDB/visualizeSet?fsetType=P&fsetId=261738	2	JUNB;IL6	37 (37)	F.I.a.1
PHH:334	CPDB:PID	261633	Validated targets of C-MYC transcriptional repression	0.000187	0.000526	http://cpdb.molgen.mpg.de/CPDB/visualizeSet?fsetType=P&fsetId=261633	2	FOXO3;SP1	73 (73)	A.II.b.1
PHH:158	CPDB:PID	261632	Validated nuclear estrogen receptor alpha network	0.000661	0.00149	http://cpdb.molgen.mpg.de/CPDB/visualizeSet?fsetType=P&fsetId=261632	2	JUN;MYC	64 (64)	A.II.b.2.i
PHH:9	CPDB:SMPDB	2947799	Valdecoxib Action Pathway	0.000357	0.00147	http://cpdb.molgen.mpg.de/CPDB/visualizeSet?fsetType=P&fsetId=2947799	4	CYP4F2;CYP2B6;CYP2E1;CYP4A11	30 (30)	E.I.a.1.i
PHH:4	GO:BP	GO:0006355	regulation of transcription, DNA-templated	2.72581e-24	NA	NA	NA	NA	NA	A.II.b.1
PHH:1	GO:CC	GO:0000775	chromosome, centromeric region	2.78853e-24	NA	NA	NA	NA	NA	D.I.a.2
PHH:4	GO:BP	GO:1903506	regulation of nucleic acid-templated transcription	3.01454e-24	NA	NA	NA	NA	NA	A.II.b.1
PHH:1	GO:BP	GO:0006261	DNA-dependent DNA replication	3.57159e-24	NA	NA	NA	NA	NA	D.I.a.2
PHH:9	GO:CC	GO:0005615	extracellular space	4.9964e-24	NA	NA	NA	NA	NA	E.I.a.1.i
PHH:16	GO:BP	GO:0006694	steroid biosynthetic process	5.34434e-24	NA	NA	NA	NA	NA	E.II.a.1
PHH:187	CPDB:PID	261709	Urokinase-type plasminogen activator (uPA) and uPAR-mediated signaling	0.000224	0.000358	http://cpdb.molgen.mpg.de/CPDB/visualizeSet?fsetType=P&fsetId=261709	2	FGA;FGB	43 (43)	E.II.b.1.ii.beta
PHH:187	CPDB:SMPDB	2947304	Urokinase Action Pathway	4.74e-05	0.000127	http://cpdb.molgen.mpg.de/CPDB/visualizeSet?fsetType=P&fsetId=2947304	2	FGA;FGB	20 (20)	E.II.b.1.ii.beta
PHH:9	CPDB:SMPDB	2947304	Urokinase Action Pathway	2.47e-06	2.59e-05	http://cpdb.molgen.mpg.de/CPDB/visualizeSet?fsetType=P&fsetId=2947304	5	PLG;F12;F9;F10;F7	20 (20)	E.I.a.1.i
PHH:20	CPDB:SMPDB	2947304	Urokinase Action Pathway	0.00109	0.00353	http://cpdb.molgen.mpg.de/CPDB/visualizeSet?fsetType=P&fsetId=2947304	2	F5;GGCX	20 (20)	F.I.b.2.i
PHH:9	CPDB:SMPDB	2947319	Ureidopropionase deficiency	0.00444	0.0117	http://cpdb.molgen.mpg.de/CPDB/visualizeSet?fsetType=P&fsetId=2947319	2	CNDP1;ALDH2	9 (9)	E.I.a.1.i
PHH:4	GO:BP	GO:2001141	regulation of RNA biosynthetic process	5.39059e-24	NA	NA	NA	NA	NA	A.II.b.1
PHH:9	GO:CC	GO:0072562	blood microparticle	6.42452e-24	NA	NA	NA	NA	NA	E.I.a.1.i
PHH:11	CPDB:EHMN	356779	Urea cycle and metabolism of arginine, proline, glutamate, aspartate and asparagine	9.27e-05	0.00175	http://cpdb.molgen.mpg.de/CPDB/visualizeSet?fsetType=P&fsetId=356779	7	SLC6A1;CPS1;ACY3;SLC38A4;MGST2;MAOB;DAO	105 (105)	F.II.b.1.ii.beta.2
PHH:80	CPDB:EHMN	356779	Urea cycle and metabolism of arginine, proline, glutamate, aspartate and asparagine	0.00639	0.00865	http://cpdb.molgen.mpg.de/CPDB/visualizeSet?fsetType=P&fsetId=356779	2	AGMAT;PAOX	105 (105)	B.I.a
PHH:1	CPDB:EHMN	356779	Urea cycle and metabolism of arginine, proline, glutamate, aspartate and asparagine	0.00688	0.0465	http://cpdb.molgen.mpg.de/CPDB/visualizeSet?fsetType=P&fsetId=356779	18	NUP62CL;GCLC;L2HGDH;NUP210;NUP107;NUP155;NUP35;NUP85;GPX4;SLC6A12;NUP43;EARS2;NUP93;NUP205;GOT2;NUP37;SLC25A10;ODC1	105 (105)	D.I.a.2
PHH:23	CPDB:Wikipathways	3625254	Urea cycle and metabolism of amino groups	2.37e-05	0.000108	http://cpdb.molgen.mpg.de/CPDB/visualizeSet?fsetType=P&fsetId=3625254	3	GAMT;OTC;ARG1	20 (20)	E.II.b.1.ii.beta
PHH:37	GO:BP	GO:0071103	DNA conformation change	6.61321e-24	NA	NA	NA	NA	NA	D.I.b.1
PHH:23	STRING:UniProt	KW-0835	Urea cycle	0.00017	0.0027	https://www.uniprot.org/keywords/KW-0835	2	OTC;ARG1	NA	E.II.b.1.ii.beta
PHH:15	CPDB:SMPDB	2947731	Urea Cycle	0.00165	0.0063	http://cpdb.molgen.mpg.de/CPDB/visualizeSet?fsetType=P&fsetId=2947731	2	SLC1A5;SLC1A4	13 (13)	E.I.b.1
PHH:23	CPDB:HumanCyc	182407	urea cycle	0.000118	0.000335	http://cpdb.molgen.mpg.de/CPDB/visualizeSet?fsetType=P&fsetId=182407	2	ARG1;OTC	6 (6)	E.II.b.1.ii.beta
PHH:23	CPDB:Reactome	122715	Urea cycle	0.000353	0.000756	http://cpdb.molgen.mpg.de/CPDB/visualizeSet?fsetType=P&fsetId=122715	2	OTC;ARG1	10 (10)	E.II.b.1.ii.beta
PHH:23	CPDB:SMPDB	2947731	Urea Cycle	0.000608	0.00106	http://cpdb.molgen.mpg.de/CPDB/visualizeSet?fsetType=P&fsetId=2947731	2	OTC;ARG1	13 (13)	E.II.b.1.ii.beta
PHH:158	CPDB:PharmGKB	2947251	update your name in edit mode	9.96e-05	0.000484	http://cpdb.molgen.mpg.de/CPDB/visualizeSet?fsetType=P&fsetId=2947251	2	MYC;JUN	25 (25)	A.II.b.2.i
PHH:1	CPDB:Reactome	69393	Unwinding of DNA	3.41e-13	1.53e-11	http://cpdb.molgen.mpg.de/CPDB/visualizeSet?fsetType=P&fsetId=69393	12	MCM8;MCM5;MCM4;MCM6;MCM3;GINS1;GINS2;CDC45;MCM7;GINS3;MCM2;GINS4	12 (12)	D.I.a.2
PHH:12	GO:BP	GO:0002252	immune effector process	8.19172e-24	NA	NA	NA	NA	NA	F.I.b.1
PHH:13	CPDB:Reactome	115760	Unfolded Protein Response (UPR)	2.29e-07	1.07e-06	http://cpdb.molgen.mpg.de/CPDB/visualizeSet?fsetType=P&fsetId=115760	5	HSPA5;CREB3L4;SEC61A1;SERP1;SEC63	21 (21)	C.II.a
PHH:13	STRING:UniProt	KW-0834	Unfolded protein response	1.04e-08	2.89e-07	https://www.uniprot.org/keywords/KW-0834	7	DERL2;DNAJB9;CREB3L4;HERPUD1;MANF;FICD;DNAJC3	NA	C.II.a
PHH:16	GO:BP	GO:0006066	alcohol metabolic process	9.99416e-24	NA	NA	NA	NA	NA	E.II.a.1
PHH:37	GO:CC	GO:0000785	chromatin	1.21778e-23	NA	NA	NA	NA	NA	D.I.b.1
PHH:131	CPDB:Reactome	66156	Attenuation phase	7.17e-21	2.94e-19	http://cpdb.molgen.mpg.de/CPDB/visualizeSet?fsetType=P&fsetId=66156	8	HSPA1A;UBB;DEDD2;HSPA6;HSPA1L;HSPA1B;HSPH1;DNAJB1	28 (28)	D.I.a.2
PHH:95	CPDB:Reactome	67263	Cellular responses to stress	1.42e-07	1.56e-06	http://cpdb.molgen.mpg.de/CPDB/visualizeSet?fsetType=P&fsetId=67263	6	HSP90AB1;HSPA4;DNAJA1;SERPINH1;MRPL18;STIP1	345 (345)	D.II.b.2.ii
PHH:24	STRING:UniProt	KW-0007	Acetylation	1.07e-10	1.23e-08	https://www.uniprot.org/keywords/KW-0007	26	PSMA2;C11orf58;SF3B6;LSM7;EIF2S3;EIF2S1;ACTR3;CCT6A;CCT5;CYCS;TCP1;NCL;TIPRL;SET;POLE3;BCAS3;PICALM;AIMP1;SMU1;PSMC2;COX20;PPIA;PLRG1;RAN;RBM8A;KIAA1033	NA	E.II.a.2.ii
PHH:1	CPDB:SMPDB	2947674	UMP Synthase Deiciency (Orotic Aciduria)	0.00355	0.0269	http://cpdb.molgen.mpg.de/CPDB/visualizeSet?fsetType=P&fsetId=2947674	7	CAD;GDA;UPP2;RRM2;TK1;TYMS;DUT	23 (23)	D.I.a.2
PHH:13	GO:CC	GO:0012505	endomembrane system	1.22156e-23	NA	NA	NA	NA	NA	C.II.a
PHH:13	STRING:InterPro	IPR009448	UDP-glucose:Glycoprotein Glucosyltransferase	0.00022	0.0053	http://www.ebi.ac.uk/interpro/entry/IPR009448	2	UGGT1;UGGT2	NA	C.II.a
PHH:13	CPDB:HumanCyc	183600	UDP-<i>N</i>-acetyl-D-glucosamine biosynthesis II	0.000441	0.0012	http://cpdb.molgen.mpg.de/CPDB/visualizeSet?fsetType=P&fsetId=183600	2	PGM3;GFPT1	5 (5)	C.II.a
PHH:162	CPDB:HumanCyc	188924	UDP-<i>N</i>-acetyl-D-galactosamine biosynthesis II	4.3e-06	1.72e-05	http://cpdb.molgen.mpg.de/CPDB/visualizeSet?fsetType=P&fsetId=188924	2	GPI;GALE	9 (9)	E.I.b.2.ii.alpha
PHH:61	STRING:InterPro	IPR005113	uDENN domain	0.00012	0.0123	http://www.ebi.ac.uk/interpro/entry/IPR005113	2	DENND5B;DENND4C	NA	C.I.a.2.i
PHH:76	CPDB:Reactome	102896	UCH proteinases	0.00453	0.0107	http://cpdb.molgen.mpg.de/CPDB/visualizeSet?fsetType=P&fsetId=102896	2	PSMD7;PSMA5	102 (102)	D.I.a.1
PHH:177	CPDB:Reactome	102896	UCH proteinases	6.73e-09	8.3e-08	http://cpdb.molgen.mpg.de/CPDB/visualizeSet?fsetType=P&fsetId=102896	5	PSMD14;PSMB5;PSMB1;PSMD6;PSMA1	102 (102)	D.II.b.2.i
PHH:12	GO:BP	GO:0019221	cytokine-mediated signaling pathway	2.5449e-23	NA	NA	NA	NA	NA	F.I.b.1
PHH:49	CPDB:BioCarta	279253	ucalpain and friends in cell spread	2.12e-06	1.91e-05	http://cpdb.molgen.mpg.de/CPDB/visualizeSet?fsetType=P&fsetId=279253	3	ACTN4;ACTN1;ACTA1	17 (17)	D.II.a.2
PHH:128	CPDB:Reactome	27359	Caspase-mediated cleavage of cytoskeletal proteins	3.53e-05	0.00106	http://cpdb.molgen.mpg.de/CPDB/visualizeSet?fsetType=P&fsetId=27359	2	SPTAN1;PLEC	12 (12)	B.II.a
PHH:387	CPDB:Reactome	103533	Ub-specific processing proteases	0.000854	0.00385	http://cpdb.molgen.mpg.de/CPDB/visualizeSet?fsetType=P&fsetId=103533	2	SNX3;PSMD10	220 (220)	D.II.b.1
PHH:37	CPDB:Reactome	103533	Ub-specific processing proteases	3.02e-14	5.3e-14	http://cpdb.molgen.mpg.de/CPDB/visualizeSet?fsetType=P&fsetId=103533	11	HIST1H2BB;HIST1H2BK;USP11;HIST2H2BE;HIST1H2BD;HIST1H2BF;HIST1H2BI;HIST1H2BH;HIST1H2BG;HIST1H2BE;HIST1H2AE	220 (220)	D.I.b.1
PHH:209	CPDB:Reactome	103533	Ub-specific processing proteases	0.00957	0.0223	http://cpdb.molgen.mpg.de/CPDB/visualizeSet?fsetType=P&fsetId=103533	2	USP21;ARRB1	220 (220)	F.II.b.2.ii.beta
PHH:177	CPDB:Reactome	103533	Ub-specific processing proteases	3.19e-07	7.87e-07	http://cpdb.molgen.mpg.de/CPDB/visualizeSet?fsetType=P&fsetId=103533	5	PSMD14;PSMB5;PSMB1;PSMD6;PSMA1	220 (220)	D.II.b.2.i
PHH:16	GO:BP	GO:0044711	single-organism biosynthetic process	3.88743e-23	NA	NA	NA	NA	NA	E.II.a.1
PHH:116	STRING:UniProt	KW-0833	Ubl conjugation pathway	3.43e-05	0.0019	https://www.uniprot.org/keywords/KW-0833	5	MARCH6;SPOPL;DCAF10;KLHL2;FAM63B	NA	C.I.a.2.i
PHH:54	STRING:UniProt	KW-0833	Ubl conjugation pathway	0.00068	0.0486	https://www.uniprot.org/keywords/KW-0833	5	KEAP1;OTULIN;PHF23;RNF220;COMMD5	NA	A.II.a.1
PHH:10	STRING:UniProt	KW-0833	Ubl conjugation pathway	0.0033	0.0245	https://www.uniprot.org/keywords/KW-0833	15	UBE2D4;PIAS1;FEM1A;FAM175B;RCHY1;YOD1;RLIM;BTRC;ZNF451;ASXL1;USP3;UBE2W;KBTBD8;RNF130;USP36	NA	A.I.b
PHH:8	GO:CC	GO:0031981	nuclear lumen	4.49489e-23	NA	NA	NA	NA	NA	D.II.b.1
PHH:4	STRING:UniProt	KW-0833	Ubl conjugation pathway	1.03e-08	2.44e-07	https://www.uniprot.org/keywords/KW-0833	48	FBXO30;ZFAND5;RNF38;HERC2;PIAS4;CBL;ASB1;FBXL20;FEM1C;USP12;TRIM11;NSMCE2;RNF149;RNF169;UNKL;DESI2;VCPIP1;MSL2;TRIM41;RNF168;SIAH2;LRSAM1;KLHL15;ZFP91;KCTD21;DCAF5;UBE2H;SIAH1;UBE2D3;DCAF12;XIAP;RNF19B;RC3H2;UBE2D1;OTUD1;KLHL21;SPOP;MEX3C;KCMF1;KLHL24;CBLL1;OTUD4;FBXO46;USP47;TRAF6;CNOT4;RAB40B;OTUD7B	NA	A.II.b.1
PHH:6	STRING:UniProt	KW-0333	Golgi apparatus	2.24e-06	0.00016	https://www.uniprot.org/keywords/KW-0333	28	GOLGA3;ATP7B;CLCN3;IMPAD1;FAM20B;ABCB6;B3GNT1;SEC16A;COPB2;WLS;AP3D1;MAN1A2;MTOR;PDE4DIP;STX16;DHCR24;POMGNT1;ENTPD6;SLC35B4;RHOBTB3;PTGFRN;SLC30A5;DDHD2;ATG9A;RAB1A;GALNT11;LRPAP1;ERC1	NA	C.I.b.2.i
PHH:7	STRING:UniProt	KW-0833	Ubl conjugation pathway	2.69e-08	4.38e-07	https://www.uniprot.org/keywords/KW-0833	26	KLHL20;MARCH7;FBXW7;FBXO33;USP42;SOCS5;ASB3;CUL1;FBXO21;ASB7;TRIM13;TOPORS;UBR2;TRIM39;TRIM27;ARIH1;USP34;FBXO11;BIRC6;MYSM1;RNF4;UBR5;ZNRF3;MYCBP2;RNF111;USP10	NA	A.I.a
PHH:35	STRING:UniProt	KW-0832	Ubl conjugation	0.0016	0.0196	https://www.uniprot.org/keywords/KW-0832	10	MED15;WIZ;RNF126;TNIP2;HGS;MAPKAPK2;RELA;ZNF580;SUPT5H;ADRM1	NA	D.II.b.1
PHH:37	STRING:UniProt	KW-0832	Ubl conjugation	0.00017	0.0011	https://www.uniprot.org/keywords/KW-0832	11	EGR1;BRD8;HIST1H2BD;FOS;HIST1H2BK;HIST2H2BE;HIST1H2BH;HIST1H2BB;HIST1H2BE;HIST1H4E;HIST1H3B	NA	D.I.b.1
PHH:334	STRING:UniProt	KW-0832	Ubl conjugation	0.00014	0.005	https://www.uniprot.org/keywords/KW-0832	5	UHRF2;UBXN7;SP1;FOXO3;NR2C2	NA	A.II.b.1
PHH:46	STRING:UniProt	KW-0832	Ubl conjugation	0.00018	0.00034	https://www.uniprot.org/keywords/KW-0832	10	ZNF331;ZNF45;ZNF84;ZNF224;ZFP30;ZBTB14;ZKSCAN4;ZNF566;ZNF229;ZNF283	NA	A.I.a
PHH:247	STRING:UniProt	KW-0832	Ubl conjugation	0.0011	0.0092	https://www.uniprot.org/keywords/KW-0832	5	TRIM21;DTX3L;TRIM14;ADAR;MYD88	NA	D.I.a.2
PHH:58	STRING:UniProt	KW-0832	Ubl conjugation	4.09e-05	0.00052	https://www.uniprot.org/keywords/KW-0832	10	DDX5;TARDBP;CCAR1;SREK1;ZNF512;PNISR;FUBP1;ZNF302;LUC7L3;SUGP2	NA	F.II.b.2.i.beta
PHH:216	STRING:UniProt	KW-0832	Ubl conjugation	0.0011	0.0039	https://www.uniprot.org/keywords/KW-0832	5	ZSCAN21;ZNF564;ZNF627;RNF146;ZNF766	NA	A.II.a.1
PHH:212	STRING:UniProt	KW-0832	Ubl conjugation	0.0011	0.0264	https://www.uniprot.org/keywords/KW-0832	5	CRTC3;CEBPB;IRF2BP2;ACVR1B;FOXP1	NA	F.II.a.1.i
PHH:12	STRING:UniProt	KW-0832	Ubl conjugation	0.0021	0.0274	https://www.uniprot.org/keywords/KW-0832	28	NOD1;EIF2AK2;BST2;N4BP1;SAMHD1;IFIH1;HERC5;PML;UBE2L6;HDX;YEATS2;STAT2;UBA7;SP100;STAT1;BLZF1;IFI16;IFIT1;TLE4;DDX58;CD274;IRF2;ETV6;IRF7;MX1;APOBEC3G;SP140L;RNF213	NA	F.I.b.1
PHH:10	STRING:UniProt	KW-0832	Ubl conjugation	1.31e-15	5.98e-14	https://www.uniprot.org/keywords/KW-0832	66	GPATCH1;COIL;MPHOSPH10;NSRP1;ZNF777;PIAS1;PPIL4;PER2;ZNF24;SNW1;ATF1;RBBP5;SETDB1;PHIP;KLF10;LSM11;ZNF281;TCERG1;SLU7;ZNF597;IRS1;DDX10;RCHY1;WDR33;RSBN1L;ZNF202;BRIX1;YTHDC1;ZNF326;SRFBP1;CPSF7;HNRNPA2B1;ZNF649;SON;SAP130;SCAF11;ZNF451;ZNF280C;ZNF217;CDC5L;UIMC1;ATXN2;BCOR;RREB1;PDCD10;BANP;QRICH1;CHD8;GIGYF2;ZNF655;GNL3;UBE2W;ZNF146;DNTTIP2;SCAF8;RCOR3;PPP2CA;PHC3;ZNF131;ZCCHC8;CHERP;USP36;NUP1…	NA	A.I.b
PHH:87	STRING:UniProt	KW-0832	Ubl conjugation	2.97e-05	0.00033	https://www.uniprot.org/keywords/KW-0832	9	RBM22;SAFB2;PSMD11;RBM25;PCF11;SF3B1;SFPQ;BAZ1A;SAFB	NA	E.II.a.2.ii
PHH:88	STRING:UniProt	KW-0832	Ubl conjugation	0.001	0.0202	https://www.uniprot.org/keywords/KW-0832	7	DGCR14;RP9;LIN37;FAM122A;ZNF7;ZNF133;ZCCHC7	NA	A.II.a.1
PHH:8	STRING:UniProt	KW-0832	Ubl conjugation	2.81e-14	1.11e-12	https://www.uniprot.org/keywords/KW-0832	66	GAR1;TERF2;EIF4E2;PPIG;WBP11;EIF3J;MGRN1;ZNF629;SNRNP40;NOP58;NSUN2;LLPH;EIF2B5;TOMM70A;NIFK;UBE2Q1;PCYT1A;RNF25;UTP15;WDR3;CCAR2;WDR75;PRPF3;NUP98;HNRNPA0;EXOSC3;PLAG1;CIRH1A;DRG1;RBMX2;PRRC2C;LYAR;DDX21;VPS72;PES1;PSMD12;NUP214;MAK16;GTPBP4;TOP1;DEDD;DKC1;PDCD11;ZNHIT6;NOC3L;REXO4;GTF3C4;UTP11L;BMS1;MDC1;NOL9;NOP56;MYBBP1A;NOP2;UTP14A;PAIP2;WDR43;NOLC1;DCUN1D4;GPATCH4;FTSJ3;U2SURP;RRP12;SLC4A1A…	NA	D.II.b.1
PHH:4	STRING:UniProt	KW-0832	Ubl conjugation	2.09e-24	9.85e-23	https://www.uniprot.org/keywords/KW-0832	155	RANBP9;PPP1R15A;BRD1;CHMP4B;ZNF263;RIPK2;HBP1;CDKN1B;SYF2;FBXO30;TICAM1;RBM39;BACH2;RORA;HERC2;MAPK6;PHF3;YY1;CREBBP;DHX8;KANSL1;PIAS4;EPC1;EP300;FNBP4;CBL;ARID4B;GET4;GMEB2;ZFHX3;ESCO1;SDE2;PELO;ZNF16;KANSL1L;CFDP1;KAT6B;NSMCE2;BRAF;CCNL1;SNIP1;RAD21;NFIL3;RNF169;NAB2;ZNF267;UNKL;SRRM2;MAT2A;ETV5;MLLT10;ZBTB5;ZBTB21;NR1D2;KIAA1551;RSF1;MSL2;ZNF436;DNAJA2;PAK2;PER1;ZNF609;HINFP;TRIM41;RNF168;LRSA…	NA	A.II.b.1
PHH:5	STRING:UniProt	KW-0832	Ubl conjugation	1.49e-05	0.00033	https://www.uniprot.org/keywords/KW-0832	92	CORO1A;KNOP1;RBM28;DHX33;UTP18;NFYB;ZC3H14;UTP3;USP37;UBE2K;THOC1;MFAP1;GATA6;AKAP8;PRDM15;NAF1;TERF1;NPAT;NVL;CWF19L2;ZNF551;GEMIN5;MED7;SPRTN;BCL2L1;ZNF561;TRIM56;ZNF239;UTP23;ZNF680;DDX23;ZBTB33;ZNF518B;ING3;RRS1;CCDC43;YLPM1;SRSF7;PAXBP1;TTF1;BCL9L;SUPT7L;GNL3L;FBXL5;ZNF346;CHAMP1;DCLRE1A;KATNA1;RNF2;CHTOP;SYNCRIP;MTF2;KIAA1586;ZNF691;TTI1;TRAF1;XPA;NCBP1;EHMT2;PPP1R10;EXOSC10;ZNF41;POLR3F;CE…	NA	C.I.b.1
PHH:7	STRING:UniProt	KW-0832	Ubl conjugation	6.89e-10	1.68e-08	https://www.uniprot.org/keywords/KW-0832	58	BOD1L1;CDK13;ZBED4;SETX;NUFIP2;IRF2BPL;EPC2;LRP6;NUAK1;RSBN1;ZNF264;CTCF;CCNT2;POGZ;FBXW7;ZNF689;SUV420H1;BPTF;ZBTB4;MEPCE;SP3;ZKSCAN1;ZBTB11;KDM3B;CUL1;FAM208B;PHF12;TBK1;ARID2;ZNF644;PRPF4B;SMAD4;BAZ1B;ARID4A;TRIM13;ANKRD17;TOPORS;ZNF148;KDM5B;ZNF76;SPIN1;TRIM39;ASH1L;ADNP;KAT6A;EIF4ENIF1;KDM5A;BIRC6;CDK12;MYSM1;RNF4;ZFHX4;MYCBP2;ZBTB1;RNF111;RBM15B;USP10;C18orf25	NA	A.I.a
PHH:5	GO:BP	GO:0090304	nucleic acid metabolic process	5.12918e-23	NA	NA	NA	NA	NA	C.I.b.1
PHH:37	GO:CC	GO:0000788	nuclear nucleosome	6.01148e-23	NA	NA	NA	NA	NA	D.I.b.1
PHH:16	GO:BP	GO:0006629	lipid metabolic process	6.05614e-23	NA	NA	NA	NA	NA	E.II.a.1
PHH:16	GO:BP	GO:0008202	steroid metabolic process	1.04408e-22	NA	NA	NA	NA	NA	E.II.a.1
PHH:8	GO:MF	GO:0003676	nucleic acid binding	2.4339e-22	NA	NA	NA	NA	NA	D.II.b.1
PHH:16	GO:BP	GO:0044283	small molecule biosynthetic process	2.58347e-22	NA	NA	NA	NA	NA	E.II.a.1
PHH:4	GO:BP	GO:0051252	regulation of RNA metabolic process	3.82556e-22	NA	NA	NA	NA	NA	A.II.b.1
PHH:12	GO:BP	GO:0016032	viral process	6.5173e-22	NA	NA	NA	NA	NA	F.I.b.1
PHH:9	GO:CC	GO:0005576	extracellular region	6.89203e-22	NA	NA	NA	NA	NA	E.I.a.1.i
PHH:16	GO:BP	GO:1901617	organic hydroxy compound biosynthetic process	7.66823e-22	NA	NA	NA	NA	NA	E.II.a.1
PHH:12	GO:BP	GO:0044764	multi-organism cellular process	7.93744e-22	NA	NA	NA	NA	NA	F.I.b.1
PHH:334	STRING:InterPro	IPR029071	Ubiquitin-like domain superfamily	0.0013	0.0394	http://www.ebi.ac.uk/interpro/entry/IPR029071	2	UHRF2;UBXN7	NA	A.II.b.1
PHH:284	STRING:InterPro	IPR029071	Ubiquitin-like domain superfamily	0.0013	0.021	http://www.ebi.ac.uk/interpro/entry/IPR029071	2	RAPH1;UBTD2	NA	F.II.a.1.ii
PHH:8	GO:CC	GO:0044428	nuclear part	9.39565e-22	NA	NA	NA	NA	NA	D.II.b.1
PHH:4	GO:BP	GO:0010556	regulation of macromolecule biosynthetic process	1.26932e-21	NA	NA	NA	NA	NA	A.II.b.1
PHH:82	CPDB:Reactome	22537	Translesion Synthesis by POLH	0.000134	0.00225	http://cpdb.molgen.mpg.de/CPDB/visualizeSet?fsetType=P&fsetId=22537	2	VCP;NPLOC4	19 (19)	E.II.b.1.ii
PHH:12	STRING:InterPro	IPR019572	Ubiquitin-activating enzyme, catalytic cysteine domain	0.00043	0.0051	http://www.ebi.ac.uk/interpro/entry/IPR019572	2	UBA6;UBA7	NA	F.I.b.1
PHH:12	STRING:InterPro	IPR032420	Ubiquitin-activating enzyme E1, four-helix bundle	0.00043	0.0051	http://www.ebi.ac.uk/interpro/entry/IPR032420	2	UBA6;UBA7	NA	F.I.b.1
PHH:12	STRING:InterPro	IPR032418	Ubiquitin-activating enzyme E1, FCCH domain	0.00043	0.0051	http://www.ebi.ac.uk/interpro/entry/IPR032418	2	UBA6;UBA7	NA	F.I.b.1
PHH:12	STRING:InterPro	IPR038252	Ubiquitin-activating enzyme E1, C-terminal domain superfamily	0.00043	0.0051	http://www.ebi.ac.uk/interpro/entry/IPR038252	2	UBA6;UBA7	NA	F.I.b.1
PHH:12	STRING:InterPro	IPR018965	Ubiquitin-activating enzyme E1, C-terminal	0.00043	0.0051	http://www.ebi.ac.uk/interpro/entry/IPR018965	2	UBA6;UBA7	NA	F.I.b.1
PHH:12	STRING:InterPro	IPR018075	Ubiquitin-activating enzyme E1	0.00043	0.0051	http://www.ebi.ac.uk/interpro/entry/IPR018075	2	UBA6;UBA7	NA	F.I.b.1
PHH:12	STRING:InterPro	IPR035985	Ubiquitin-activating enzyme	0.0028	0.0171	http://www.ebi.ac.uk/interpro/entry/IPR035985	2	UBA6;UBA7	NA	F.I.b.1
PHH:12	STRING:InterPro	IPR000011	Ubiquitin/SUMO-activating enzyme E1	0.00065	0.006	http://www.ebi.ac.uk/interpro/entry/IPR000011	2	UBA6;UBA7	NA	F.I.b.1
PHH:82	CPDB:Reactome	24840	DNA Repair	0.000155	0.00225	http://cpdb.molgen.mpg.de/CPDB/visualizeSet?fsetType=P&fsetId=24840	4	VCP;NPLOC4;POLR2B;USP7	320 (320)	E.II.b.1.ii
PHH:12	GO:BP	GO:0071345	cellular response to cytokine stimulus	1.36445e-21	NA	NA	NA	NA	NA	F.I.b.1
PHH:204	CPDB:KEGG	167194	Ubiquitin mediated proteolysis - Homo sapiens (human)	0.00109	0.00218	http://cpdb.molgen.mpg.de/CPDB/visualizeSet?fsetType=P&fsetId=167194	2	MID1;TRIM37	137 (137)	C.I.a.2.i
PHH:10	CPDB:KEGG	167194	Ubiquitin mediated proteolysis - Homo sapiens (human)	0.00955	0.0658	http://cpdb.molgen.mpg.de/CPDB/visualizeSet?fsetType=P&fsetId=167194	5	BTRC;RCHY1;PIAS1;UBE2D4;UBE2W	137 (137)	A.I.b
PHH:4	CPDB:KEGG	167194	Ubiquitin mediated proteolysis - Homo sapiens (human)	0.00374	0.0558	http://cpdb.molgen.mpg.de/CPDB/visualizeSet?fsetType=P&fsetId=167194	10	TRAF6;UBE2D1;UBE2D3;UBE2H;HERC2;SMURF1;XIAP;SIAH1;CBL;PIAS4	137 (137)	A.II.b.1
PHH:12	GO:BP	GO:0034341	response to interferon-gamma	1.61241e-21	NA	NA	NA	NA	NA	F.I.b.1
PHH:12	GO:BP	GO:0044403	symbiosis, encompassing mutualism through parasitism	1.96223e-21	NA	NA	NA	NA	NA	F.I.b.1
PHH:12	GO:BP	GO:0044419	interspecies interaction between organisms	1.96223e-21	NA	NA	NA	NA	NA	F.I.b.1
PHH:1	GO:BP	GO:0071103	DNA conformation change	2.59706e-21	NA	NA	NA	NA	NA	D.I.a.2
PHH:39	STRING:UniProt	KW-0831	Ubiquinone biosynthesis	6.62e-07	5.56e-05	https://www.uniprot.org/keywords/KW-0831	3	COQ9;COQ5;PDSS2	NA	C.II.b.2.ii
PHH:1	CPDB:SMPDB	2947818	Ubiquinone Biosynthesis	0.0067	0.0454	http://cpdb.molgen.mpg.de/CPDB/visualizeSet?fsetType=P&fsetId=2947818	3	COQ2;COQ3;COQ7	5 (5)	D.I.a.2
PHH:39	CPDB:HumanCyc	193440	ubiquinol-10 biosynthesis	2.63e-05	8.75e-05	http://cpdb.molgen.mpg.de/CPDB/visualizeSet?fsetType=P&fsetId=193440	2	COQ5;PDSS2	7 (7)	C.II.b.2.ii
PHH:1	CPDB:HumanCyc	193440	ubiquinol-10 biosynthesis	0.00197	0.016	http://cpdb.molgen.mpg.de/CPDB/visualizeSet?fsetType=P&fsetId=193440	4	COQ2;COQ7;PDSS1;COQ3	7 (7)	D.I.a.2
PHH:39	CPDB:Reactome	28471	Ubiquinol biosynthesis	7.03e-08	7.03e-07	http://cpdb.molgen.mpg.de/CPDB/visualizeSet?fsetType=P&fsetId=28471	3	COQ5;COQ9;PDSS2	8 (8)	C.II.b.2.ii
PHH:1	CPDB:Reactome	28471	Ubiquinol biosynthesis	0.00366	0.0275	http://cpdb.molgen.mpg.de/CPDB/visualizeSet?fsetType=P&fsetId=28471	4	COQ2;COQ7;PDSS1;COQ3	8 (8)	D.I.a.2
PHH:4	GO:BP	GO:2000112	regulation of cellular macromolecule biosynthetic process	3.10862e-21	NA	NA	NA	NA	NA	A.II.b.1
PHH:8	GO:CC	GO:1990904	ribonucleoprotein complex	3.90086e-21	NA	NA	NA	NA	NA	D.II.b.1
PHH:8	GO:CC	GO:0030529	intracellular ribonucleoprotein complex	3.90086e-21	NA	NA	NA	NA	NA	D.II.b.1
PHH:11	CPDB:SMPDB	2947325	Tyrosinemia, transient, of the newborn	0.00074	0.00604	http://cpdb.molgen.mpg.de/CPDB/visualizeSet?fsetType=P&fsetId=2947325	3	TAT;GOT1;HGD	18 (18)	F.II.b.1.ii.beta.2
PHH:11	CPDB:SMPDB	2947680	Tyrosinemia Type I	0.00074	0.00604	http://cpdb.molgen.mpg.de/CPDB/visualizeSet?fsetType=P&fsetId=2947680	3	TAT;GOT1;HGD	18 (18)	F.II.b.1.ii.beta.2
PHH:11	CPDB:SMPDB	2947927	Tyrosinemia Type 3 (TYRO3)	0.000158	0.00236	http://cpdb.molgen.mpg.de/CPDB/visualizeSet?fsetType=P&fsetId=2947927	3	GOT1;TAT;HGD	11 (11)	F.II.b.1.ii.beta.2
PHH:11	CPDB:SMPDB	2947958	Tyrosinemia Type 2 (or Richner-Hanhart syndrome)	0.000158	0.00236	http://cpdb.molgen.mpg.de/CPDB/visualizeSet?fsetType=P&fsetId=2947958	3	GOT1;TAT;HGD	11 (11)	F.II.b.1.ii.beta.2
PHH:13	GO:BP	GO:0036498	IRE1-mediated unfolded protein response	4.34613e-21	NA	NA	NA	NA	NA	C.II.a
PHH:37	GO:CC	GO:0044454	nuclear chromosome part	4.37494e-21	NA	NA	NA	NA	NA	D.I.b.1
PHH:1	GO:BP	GO:0007062	sister chromatid cohesion	7.11571e-21	NA	NA	NA	NA	NA	D.I.a.2
PHH:11	CPDB:KEGG	166935	Tyrosine metabolism - Homo sapiens (human)	2.89e-05	0.00115	http://cpdb.molgen.mpg.de/CPDB/visualizeSet?fsetType=P&fsetId=166935	5	ADH6;HGD;MAOB;TAT;GOT1	36 (36)	F.II.b.1.ii.beta.2
PHH:9	CPDB:KEGG	166935	Tyrosine metabolism - Homo sapiens (human)	0.00794	0.0177	http://cpdb.molgen.mpg.de/CPDB/visualizeSet?fsetType=P&fsetId=166935	3	ALDH1A3;ADH1A;ADH1C	36 (36)	E.I.a.1.i
PHH:79	CPDB:EHMN	356778	Tyrosine metabolism	0.00239	0.00638	http://cpdb.molgen.mpg.de/CPDB/visualizeSet?fsetType=P&fsetId=356778	2	EHHADH;UGT2B4	108 (108)	C.II.b.1
PHH:8	GO:CC	GO:0030684	preribosome	1.4706e-20	NA	NA	NA	NA	NA	D.II.b.1
PHH:11	CPDB:INOH	309342	Tyrosine metabolism	0.000327	0.00405	http://cpdb.molgen.mpg.de/CPDB/visualizeSet?fsetType=P&fsetId=309342	4	MAOB;ADH6;TAT;HGD	33 (33)	F.II.b.1.ii.beta.2
PHH:11	CPDB:SMPDB	2947498	Tyrosine Metabolism	0.00074	0.00604	http://cpdb.molgen.mpg.de/CPDB/visualizeSet?fsetType=P&fsetId=2947498	3	TAT;GOT1;HGD	18 (18)	F.II.b.1.ii.beta.2
PHH:134	CPDB:Reactome	125414	Xenobiotics	4.18e-09	1.07e-07	http://cpdb.molgen.mpg.de/CPDB/visualizeSet?fsetType=P&fsetId=125414	4	CYP3A5;CYP3A4;CYP3A7;CYP3A43	26 (26)	E.II.b.2.i
PHH:9	CPDB:INOH	309342	Tyrosine metabolism	0.00622	0.0146	http://cpdb.molgen.mpg.de/CPDB/visualizeSet?fsetType=P&fsetId=309342	3	ALDH1A3;ADH1A;ADH1C	33 (33)	E.I.a.1.i
PHH:23	CPDB:EHMN	356778	Tyrosine metabolism	0.00357	0.00516	http://cpdb.molgen.mpg.de/CPDB/visualizeSet?fsetType=P&fsetId=356778	3	CYP2C9;UGT2B17;CYP2C8	108 (108)	E.II.b.1.ii.beta
PHH:11	CPDB:HumanCyc	192395	tyrosine degradation	0.000997	0.0061	http://cpdb.molgen.mpg.de/CPDB/visualizeSet?fsetType=P&fsetId=192395	2	TAT;HGD	5 (5)	F.II.b.1.ii.beta.2
PHH:11	STRING:UniProt	KW-0828	Tyrosine catabolism	0.0011	0.0443	https://www.uniprot.org/keywords/KW-0828	2	HGD;TAT	NA	F.II.b.1.ii.beta.2
PHH:12	CPDB:Wikipathways	3624597	Type III interferon signaling	5.81e-05	0.000624	http://cpdb.molgen.mpg.de/CPDB/visualizeSet?fsetType=P&fsetId=3624597	3	STAT1;STAT2;IRF9	10 (10)	F.I.b.1
PHH:12	CPDB:Wikipathways	3625278	Type II interferon signaling (IFNG)	8.18e-19	4.17e-17	http://cpdb.molgen.mpg.de/CPDB/visualizeSet?fsetType=P&fsetId=3625278	13	GBP1;TAP1;ISG15;CXCL9;IFIT2;IRF2;IFI6;CXCL10;IRF9;OAS1;EIF2AK2;STAT1;STAT2	37 (37)	F.I.b.1
PHH:22	CPDB:Wikipathways	3625278	Type II interferon signaling (IFNG)	0.000213	0.00146	http://cpdb.molgen.mpg.de/CPDB/visualizeSet?fsetType=P&fsetId=3625278	3	ICAM1;SOCS1;SOCS3	37 (37)	F.I.a.1
PHH:22	CPDB:KEGG	167161	Type II diabetes mellitus - Homo sapiens (human)	0.00928	0.0174	http://cpdb.molgen.mpg.de/CPDB/visualizeSet?fsetType=P&fsetId=167161	2	SOCS3;SOCS1	46 (46)	F.I.a.1
PHH:16	GO:BP	GO:1901615	organic hydroxy compound metabolic process	1.81039e-20	NA	NA	NA	NA	NA	E.II.a.1
PHH:37	GO:CC	GO:0000228	nuclear chromosome	1.81183e-20	NA	NA	NA	NA	NA	D.I.b.1
PHH:1	GO:CC	GO:0043228	non-membrane-bounded organelle	1.87202e-20	NA	NA	NA	NA	NA	D.I.a.2
PHH:108	CPDB:Wikipathways	3625233	Type 2 papillary renal cell carcinoma	0.000435	0.00696	http://cpdb.molgen.mpg.de/CPDB/visualizeSet?fsetType=P&fsetId=3625233	2	TFE3;DIAPH1	34 (34)	D.II.b.1
PHH:12	STRING:InterPro	IPR006052	Tumour necrosis factor domain	0.0077	0.0405	http://www.ebi.ac.uk/interpro/entry/IPR006052	2	TNFSF10;TNFSF13B	NA	F.I.b.1
PHH:131	CPDB:Reactome	66074	HSF1 activation	1.82e-20	3.73e-19	http://cpdb.molgen.mpg.de/CPDB/visualizeSet?fsetType=P&fsetId=66074	8	HSPA1A;UBB;DEDD2;HSPA6;HSPA1L;HSPA1B;HSPH1;DNAJB1	31 (31)	D.I.a.2
PHH:21	CPDB:Wikipathways	3625213	Tumor suppressor activity of SMARCB1	0.0028	0.133	http://cpdb.molgen.mpg.de/CPDB/visualizeSet?fsetType=P&fsetId=3625213	2	ACTL6A;RB1	31 (31)	C.II.b.1
PHH:1	GO:CC	GO:0043232	intracellular non-membrane-bounded organelle	1.87202e-20	NA	NA	NA	NA	NA	D.I.a.2
PHH:26	STRING:InterPro	IPR000243	Peptidase T1A, proteasome beta-subunit	7.36e-07	9.57e-05	http://www.ebi.ac.uk/interpro/entry/IPR000243	3	PSMB10;PSMB9;PSMB8	NA	F.I.b.1
PHH:131	CPDB:Reactome	66157	HSF1-dependent transactivation	6.97e-20	9.52e-19	http://cpdb.molgen.mpg.de/CPDB/visualizeSet?fsetType=P&fsetId=66157	8	HSPA1A;UBB;DEDD2;HSPA6;HSPA1L;HSPH1;HSPA1B;DNAJB1	36 (36)	D.I.a.2
PHH:4	GO:BP	GO:0010468	regulation of gene expression	2.83339e-20	NA	NA	NA	NA	NA	A.II.b.1
PHH:136	CPDB:KEGG	167347	Tuberculosis - Homo sapiens (human)	0.00504	0.00603	http://cpdb.molgen.mpg.de/CPDB/visualizeSet?fsetType=P&fsetId=167347	2	IRAK2;IL23A	179 (179)	F.I.a.1
PHH:4	CPDB:KEGG	167347	Tuberculosis - Homo sapiens (human)	0.00874	0.07	http://cpdb.molgen.mpg.de/CPDB/visualizeSet?fsetType=P&fsetId=167347	11	IL12A;TRAF6;RIPK2;IRAK1;BCL10;RAB5A;CASP3;RFX5;CREBBP;PPP3CC;EP300	179 (179)	A.II.b.1
PHH:90	CPDB:KEGG	167347	Tuberculosis - Homo sapiens (human)	0.00964	0.0141	http://cpdb.molgen.mpg.de/CPDB/visualizeSet?fsetType=P&fsetId=167347	2	C3;LBP	179 (179)	F.I.b.2.i
PHH:37	GO:CC	GO:0044427	chromosomal part	3.93079e-20	NA	NA	NA	NA	NA	D.I.b.1
PHH:358	CPDB:KEGG	167292	Chemical carcinogenesis - Homo sapiens (human)	7.45e-09	5.88e-08	http://cpdb.molgen.mpg.de/CPDB/visualizeSet?fsetType=P&fsetId=167292	4	CYP1A1;CYP1A2;CYP1B1;ALDH3A1	82 (82)	E.II.b.1.ii.alpha
PHH:1	GO:CC	GO:0000779	condensed chromosome, centromeric region	4.25752e-20	NA	NA	NA	NA	NA	D.I.a.2
PHH:44	CPDB:NetPath	286546	TSLP	0.000422	0.00137	http://cpdb.molgen.mpg.de/CPDB/visualizeSet?fsetType=P&fsetId=286546	2	NFKB1;STAT4	21 (21)	F.I.b.2.ii
PHH:136	CPDB:NetPath	286546	TSLP	6.98e-05	0.000684	http://cpdb.molgen.mpg.de/CPDB/visualizeSet?fsetType=P&fsetId=286546	2	NFKB2;RELB	21 (21)	F.I.a.1
PHH:13	CPDB:NetPath	286476	TSH	0.000682	0.00174	http://cpdb.molgen.mpg.de/CPDB/visualizeSet?fsetType=P&fsetId=286476	3	CANX;CALR;HSPA5	26 (26)	C.II.a
PHH:9	STRING:InterPro	IPR036052	Tryptophan synthase beta subunit-like PLP-dependent enzyme	0.0025	0.0223	http://www.ebi.ac.uk/interpro/entry/IPR036052	2	SDS;SDSL	NA	E.I.a.1.i
PHH:4	GO:CC	GO:0005634	nucleus	4.52067e-20	NA	NA	NA	NA	NA	A.II.b.1
PHH:11	CPDB:KEGG	149897	Tryptophan metabolism - Homo sapiens (human)	0.000691	0.00604	http://cpdb.molgen.mpg.de/CPDB/visualizeSet?fsetType=P&fsetId=149897	4	MAOB;OGDHL;TDO2;ACMSD	40 (40)	F.II.b.1.ii.beta.2
PHH:358	CPDB:Wikipathways	3624772	Estrogen Receptor Pathway	7.91e-09	5.88e-08	http://cpdb.molgen.mpg.de/CPDB/visualizeSet?fsetType=P&fsetId=3624772	3	CYP1A2;CYP1B1;CYP1A1	13 (13)	E.II.b.1.ii.alpha
PHH:10	GO:BP	GO:0016070	RNA metabolic process	5.4093e-20	NA	NA	NA	NA	NA	A.I.b
PHH:11	CPDB:HumanCyc	187419	tryptophan degradation	0.0035	0.0163	http://cpdb.molgen.mpg.de/CPDB/visualizeSet?fsetType=P&fsetId=187419	2	ACMSD;TDO2	9 (9)	F.II.b.1.ii.beta.2
PHH:134	STRING:UniProt	KW-0349	Heme	4.39e-09	2.81e-07	https://www.uniprot.org/keywords/KW-0349	5	CYP3A43;CYP3A5;CYP3A4;NPAS2;CYP3A7	NA	E.II.b.2.i
PHH:9	CPDB:INOH	309035	Tryptophan degradation	0.000134	0.000894	http://cpdb.molgen.mpg.de/CPDB/visualizeSet?fsetType=P&fsetId=309035	6	CYP2A7;ALDH2;CYP2A6;CYP2E1;CYP2B6;ACAT1	69 (69)	E.I.a.1.i
PHH:23	CPDB:INOH	309035	Tryptophan degradation	0.00099	0.00163	http://cpdb.molgen.mpg.de/CPDB/visualizeSet?fsetType=P&fsetId=309035	3	CYP2C19;CYP2C9;CYP2C8	69 (69)	E.II.b.1.ii.beta
PHH:11	CPDB:Reactome	124873	Tryptophan catabolism	0.00855	0.032	http://cpdb.molgen.mpg.de/CPDB/visualizeSet?fsetType=P&fsetId=124873	2	ACMSD;TDO2	14 (14)	F.II.b.1.ii.beta.2
PHH:28	STRING:InterPro	IPR031157	Tr-type G domain, conserved site	0.00015	0.0118	http://www.ebi.ac.uk/interpro/entry/IPR031157	2	GUF1;GSPT1	NA	E.II.a.2.ii
PHH:15	STRING:UniProt	KW-0820	tRNA-binding	0.00028	0.0096	https://www.uniprot.org/keywords/KW-0820	3	MARS;XPOT;YARS	NA	E.I.b.1
PHH:37	GO:BP	GO:0006325	chromatin organization	6.24229e-20	NA	NA	NA	NA	NA	D.I.b.1
PHH:14	CPDB:Reactome	61966	tRNA processing in the nucleus	0.00255	0.0107	http://cpdb.molgen.mpg.de/CPDB/visualizeSet?fsetType=P&fsetId=61966	3	RANBP2;NUP58;NUP133	57 (57)	C.I.b.2.i
PHH:1	CPDB:Reactome	61966	tRNA processing in the nucleus	3.55e-05	0.000462	http://cpdb.molgen.mpg.de/CPDB/visualizeSet?fsetType=P&fsetId=61966	16	DDX1;NDC1;CSTF2;NUP93;NUP35;NUP85;ELAC2;NUP205;POP5;NUP210;NUP107;NUP43;NUP37;FAM98B;NUP155;POP1	57 (57)	D.I.a.2
PHH:5	CPDB:Reactome	61966	tRNA processing in the nucleus	0.000316	0.00865	http://cpdb.molgen.mpg.de/CPDB/visualizeSet?fsetType=P&fsetId=61966	7	NUP62;TRNT1;NUP160;C2orf49;TSEN2;RPP14;NUPL2	57 (57)	C.I.b.1
PHH:10	GO:BP	GO:0090304	nucleic acid metabolic process	6.75416e-20	NA	NA	NA	NA	NA	A.I.b
PHH:148	STRING:UniProt	KW-0819	tRNA processing	0.00078	0.0297	https://www.uniprot.org/keywords/KW-0819	2	TYW3;RPP40	NA	D.II.b.2.i
PHH:10	STRING:UniProt	KW-0819	tRNA processing	0.0002	0.0018	https://www.uniprot.org/keywords/KW-0819	6	TRMT5;TP53RK;C9orf156;TRPT1;QTRTD1;RPP38	NA	A.I.b
PHH:14	STRING:UniProt	KW-0819	tRNA processing	0.0012	0.036	https://www.uniprot.org/keywords/KW-0819	4	TRMT61B;TRMT1L;TRMT13;MTO1	NA	C.I.b.2.i
PHH:5	STRING:UniProt	KW-0819	tRNA processing	4.28e-07	1.55e-05	https://www.uniprot.org/keywords/KW-0819	13	PUS3;ADAT2;MOCS3;TRNT1;ELAC1;TSEN2;RPUSD4;LCMT2;TRMT10C;TYW1;PUS1;TRMT44;RPP14	NA	C.I.b.1
PHH:42	CPDB:Reactome	131119	tRNA processing	0.007	0.0152	http://cpdb.molgen.mpg.de/CPDB/visualizeSet?fsetType=P&fsetId=131119	2	CTU2;TRMT1	103 (103)	D.I.a.1
PHH:148	CPDB:Reactome	131119	tRNA processing	0.00218	0.00436	http://cpdb.molgen.mpg.de/CPDB/visualizeSet?fsetType=P&fsetId=131119	2	TYW3;RPP40	103 (103)	D.II.b.2.i
PHH:10	CPDB:Reactome	131119	tRNA processing	0.00288	0.0568	http://cpdb.molgen.mpg.de/CPDB/visualizeSet?fsetType=P&fsetId=131119	5	NUP153;TRMT5;TP53RK;RPP38;QTRT2	103 (103)	A.I.b
PHH:14	CPDB:Reactome	131119	tRNA processing	9.41e-06	0.00178	http://cpdb.molgen.mpg.de/CPDB/visualizeSet?fsetType=P&fsetId=131119	6	TRMT13;RANBP2;TRMT61B;NUP133;NUP58;NSUN6	103 (103)	C.I.b.2.i
PHH:8	CPDB:Reactome	131119	tRNA processing	0.000567	0.00967	http://cpdb.molgen.mpg.de/CPDB/visualizeSet?fsetType=P&fsetId=131119	6	NUP188;TRMT6;NUP98;NUP214;TRIT1;NSUN2	103 (103)	D.II.b.1
PHH:1	CPDB:Reactome	131119	tRNA processing	0.000374	0.00362	http://cpdb.molgen.mpg.de/CPDB/visualizeSet?fsetType=P&fsetId=131119	21	DDX1;NUP210;NUP107;NUP155;POP1;CSTF2;NUP35;NUP85;KIAA0391;NUP43;NUP37;NUP93;ELAC2;NUP205;FAM98B;TRMT11;NDC1;TPRKB;POP5;TRMT10A;FTSJ1	103 (103)	D.I.a.2
PHH:5	CPDB:Reactome	131119	tRNA processing	1.55e-09	2.83e-07	http://cpdb.molgen.mpg.de/CPDB/visualizeSet?fsetType=P&fsetId=131119	16	TSEN2;RPP14;TRMT44;THADA;TRMT10C;TYW1;NUPL2;NUP62;PUS1;TRNT1;ADAT2;LCMT2;NUP160;C2orf49;PUS3;TRMT12	103 (103)	C.I.b.1
PHH:42	CPDB:Reactome	131118	tRNA modification in the nucleus and cytosol	0.0012	0.00779	http://cpdb.molgen.mpg.de/CPDB/visualizeSet?fsetType=P&fsetId=131118	2	TRMT1;CTU2	42 (42)	D.I.a.1
PHH:10	CPDB:Reactome	131118	tRNA modification in the nucleus and cytosol	0.00718	0.0658	http://cpdb.molgen.mpg.de/CPDB/visualizeSet?fsetType=P&fsetId=131118	3	TRMT5;TP53RK;QTRT2	42 (42)	A.I.b
PHH:8	CPDB:Reactome	131118	tRNA modification in the nucleus and cytosol	0.00837	0.0358	http://cpdb.molgen.mpg.de/CPDB/visualizeSet?fsetType=P&fsetId=131118	3	TRMT6;TRIT1;NSUN2	42 (42)	D.II.b.1
PHH:5	CPDB:Reactome	131118	tRNA modification in the nucleus and cytosol	4.3e-06	0.000295	http://cpdb.molgen.mpg.de/CPDB/visualizeSet?fsetType=P&fsetId=131118	8	THADA;LCMT2;TRMT44;PUS3;PUS1;TRMT12;TYW1;ADAT2	42 (42)	C.I.b.1
PHH:5	CPDB:Reactome	117664	tRNA modification in the mitochondrion	0.00746	0.0757	http://cpdb.molgen.mpg.de/CPDB/visualizeSet?fsetType=P&fsetId=117664	2	PUS1;TRMT10C	6 (6)	C.I.b.1
PHH:4	GO:BP	GO:0019219	regulation of nucleobase-containing compound metabolic process	8.08136e-20	NA	NA	NA	NA	NA	A.II.b.1
PHH:4	GO:MF	GO:0003677	DNA binding	9.65549e-20	NA	NA	NA	NA	NA	A.II.b.1
PHH:1	GO:CC	GO:0000776	kinetochore	1.06527e-19	NA	NA	NA	NA	NA	D.I.a.2
PHH:12	GO:BP	GO:0048525	negative regulation of viral process	1.23491e-19	NA	NA	NA	NA	NA	F.I.b.1
PHH:9	GO:CC	GO:0044421	extracellular region part	1.66563e-19	NA	NA	NA	NA	NA	E.I.a.1.i
PHH:4	GO:BP	GO:0034654	nucleobase-containing compound biosynthetic process	1.73792e-19	NA	NA	NA	NA	NA	A.II.b.1
PHH:5	GO:BP	GO:0016070	RNA metabolic process	1.89414e-19	NA	NA	NA	NA	NA	C.I.b.1
PHH:1	GO:BP	GO:0006310	DNA recombination	2.0981e-19	NA	NA	NA	NA	NA	D.I.a.2
PHH:15	CPDB:HumanCyc	183169	tRNA charging	8.77e-07	1.04e-05	http://cpdb.molgen.mpg.de/CPDB/visualizeSet?fsetType=P&fsetId=183169	5	YARS;CARS;MARS;GARS;SARS	38 (38)	E.I.b.1
PHH:46	GO:MF	GO:0003677	DNA binding	3.58199e-19	NA	NA	NA	NA	NA	A.I.a
PHH:37	GO:BP	GO:0051276	chromosome organization	4.06619e-19	NA	NA	NA	NA	NA	D.I.b.1
PHH:4	GO:BP	GO:0031326	regulation of cellular biosynthetic process	5.48785e-19	NA	NA	NA	NA	NA	A.II.b.1
PHH:15	CPDB:Reactome	97068	tRNA Aminoacylation	1.47e-06	1.59e-05	http://cpdb.molgen.mpg.de/CPDB/visualizeSet?fsetType=P&fsetId=97068	5	YARS;CARS;MARS;GARS;SARS	42 (42)	E.I.b.1
PHH:3	CPDB:Reactome	94362	TRKA activation by NGF	0.000925	0.355	http://cpdb.molgen.mpg.de/CPDB/visualizeSet?fsetType=P&fsetId=94362	2	NGF;NTRK1	2 (2)	C.I.b.2.i
PHH:37	CPDB:PID	261744	Trk receptor signaling mediated by the MAPK pathway	0.00154	0.00198	http://cpdb.molgen.mpg.de/CPDB/visualizeSet?fsetType=P&fsetId=261744	2	FOS;EGR1	33 (33)	D.I.b.1
PHH:91	CPDB:Reactome	133504	Tristetraprolin (TTP, ZFP36) binds and destabilizes mRNA	2.43e-05	4.86e-05	http://cpdb.molgen.mpg.de/CPDB/visualizeSet?fsetType=P&fsetId=133504	2	EXOSC5;EXOSC1	17 (17)	E.I.a.1.i
PHH:9	CPDB:SMPDB	2947733	Trisalicylate-choline Action Pathway	0.000357	0.00147	http://cpdb.molgen.mpg.de/CPDB/visualizeSet?fsetType=P&fsetId=2947733	4	CYP4F2;CYP2B6;CYP2E1;CYP4A11	30 (30)	E.I.a.1.i
PHH:61	STRING:InterPro	IPR037516	Tripartite DENN domain	0.00022	0.0123	http://www.ebi.ac.uk/interpro/entry/IPR037516	2	DENND5B;DENND4C	NA	C.I.a.2.i
PHH:155	CPDB:SMPDB	2947866	Triosephosphate isomerase	7.68e-05	0.000299	http://cpdb.molgen.mpg.de/CPDB/visualizeSet?fsetType=P&fsetId=2947866	2	G6PC;PCK1	22 (22)	E.II.b.1.ii.alpha
PHH:8	STRING:InterPro	IPR011004	Trimeric LpxA-like superfamily	0.0015	0.0188	http://www.ebi.ac.uk/interpro/entry/IPR011004	2	EIF2B5;DCTN5	NA	D.II.b.1
PHH:37	GO:CC	GO:0005694	chromosome	5.92994e-19	NA	NA	NA	NA	NA	D.I.b.1
PHH:12	GO:BP	GO:0050792	regulation of viral process	6.25507e-19	NA	NA	NA	NA	NA	F.I.b.1
PHH:4	GO:BP	GO:0009889	regulation of biosynthetic process	6.44933e-19	NA	NA	NA	NA	NA	A.II.b.1
PHH:37	GO:MF	GO:0046982	protein heterodimerization activity	6.56702e-19	NA	NA	NA	NA	NA	D.I.b.1
PHH:5	GO:BP	GO:0006139	nucleobase-containing compound metabolic process	7.21349e-19	NA	NA	NA	NA	NA	C.I.b.1
PHH:4	GO:BP	GO:0018130	heterocycle biosynthetic process	1.25836e-18	NA	NA	NA	NA	NA	A.II.b.1
PHH:4	GO:BP	GO:0019438	aromatic compound biosynthetic process	1.32455e-18	NA	NA	NA	NA	NA	A.II.b.1
PHH:310	CPDB:SMPDB	2947554	Trifunctional protein deficiency	1.09e-05	1.81e-05	http://cpdb.molgen.mpg.de/CPDB/visualizeSet?fsetType=P&fsetId=2947554	2	HADHB;ACADVL	14 (14)	F.II.b.1.i
PHH:35	CPDB:Reactome	80730	TRIF(TICAM1)-mediated TLR4 signaling	0.000408	0.00169	http://cpdb.molgen.mpg.de/CPDB/visualizeSet?fsetType=P&fsetId=80730	3	MAPKAPK2;RELA;TNIP2	101 (101)	D.II.b.1
PHH:48	CPDB:Reactome	80730	TRIF(TICAM1)-mediated TLR4 signaling	0.00946	0.0189	http://cpdb.molgen.mpg.de/CPDB/visualizeSet?fsetType=P&fsetId=80730	2	NFKBIB;MAPK9	101 (101)	B.II.b
PHH:45	CPDB:Reactome	80730	TRIF(TICAM1)-mediated TLR4 signaling	0.0076	0.0135	http://cpdb.molgen.mpg.de/CPDB/visualizeSet?fsetType=P&fsetId=80730	2	PPP2CB;MAP2K4	101 (101)	A.I.a
PHH:136	CPDB:Reactome	80730	TRIF(TICAM1)-mediated TLR4 signaling	0.00164	0.00223	http://cpdb.molgen.mpg.de/CPDB/visualizeSet?fsetType=P&fsetId=80730	2	IRAK2;NFKB2	101 (101)	F.I.a.1
PHH:4	CPDB:Reactome	80730	TRIF(TICAM1)-mediated TLR4 signaling	0.00151	0.0312	http://cpdb.molgen.mpg.de/CPDB/visualizeSet?fsetType=P&fsetId=80730	9	IRAK1;UBE2D1;MEF2A;TAB3;TICAM1;TAB2;RIPK2;TRAF6;UBE2D3	101 (101)	A.II.b.1
PHH:1	GO:CC	GO:0000777	condensed chromosome kinetochore	1.59014e-18	NA	NA	NA	NA	NA	D.I.a.2
PHH:74	CPDB:Wikipathways	3624791	Triacylglyceride Synthesis	0.000389	0.00519	http://cpdb.molgen.mpg.de/CPDB/visualizeSet?fsetType=P&fsetId=3624791	2	GPD1;MOGAT3	24 (24)	F.II.b.1.ii.beta.2
PHH:4	GO:BP	GO:0016070	RNA metabolic process	1.97396e-18	NA	NA	NA	NA	NA	A.II.b.1
PHH:15	CPDB:Wikipathways	3624652	Trans-sulfuration and one carbon metabolism	1.28e-05	0.000128	http://cpdb.molgen.mpg.de/CPDB/visualizeSet?fsetType=P&fsetId=3624652	4	PSAT1;MTHFD2;CTH;PHGDH	31 (31)	E.I.b.1
PHH:12	GO:BP	GO:0045071	negative regulation of viral genome replication	2.54023e-18	NA	NA	NA	NA	NA	F.I.b.1
PHH:12	GO:BP	GO:0043903	regulation of symbiosis, encompassing mutualism through parasitism	3.42765e-18	NA	NA	NA	NA	NA	F.I.b.1
PHH:8	GO:CC	GO:0043233	organelle lumen	4.28749e-18	NA	NA	NA	NA	NA	D.II.b.1
PHH:8	GO:CC	GO:0031974	membrane-enclosed lumen	4.28749e-18	NA	NA	NA	NA	NA	D.II.b.1
PHH:8	GO:CC	GO:0070013	intracellular organelle lumen	4.28749e-18	NA	NA	NA	NA	NA	D.II.b.1
PHH:16	GO:BP	GO:0044255	cellular lipid metabolic process	4.95743e-18	NA	NA	NA	NA	NA	E.II.a.1
PHH:5	GO:MF	GO:0003676	nucleic acid binding	5.06497e-18	NA	NA	NA	NA	NA	C.I.b.1
PHH:1	CPDB:Reactome	53963	Golgi Cisternae Pericentriolar Stack Reorganization	0.00639	0.0442	http://cpdb.molgen.mpg.de/CPDB/visualizeSet?fsetType=P&fsetId=53963	5	PLK1;GOLGA2;CCNB1;CCNB2;CDK1	14 (14)	D.I.a.2
PHH:1	CPDB:Reactome	54758	COPI-dependent Golgi-to-ER retrograde traffic	0.00108	0.00951	http://cpdb.molgen.mpg.de/CPDB/visualizeSet?fsetType=P&fsetId=54758	17	KIF20A;KIFC1;KLC3;KIF23;KIF15;KIF11;KIF2C;NSF;KIF4A;KIFC2;KIF22;KIF18A;NAPA;CENPE;RACGAP1;KIF20B;KIF18B	82 (82)	D.I.a.2
PHH:122	CPDB:Reactome	106675	trans-Golgi Network Vesicle Budding	0.000837	0.00251	http://cpdb.molgen.mpg.de/CPDB/visualizeSet?fsetType=P&fsetId=106675	2	AP4M1;DTNBP1	72 (72)	F.II.b.2.i.beta
PHH:128	STRING:UniProt	KW-0597	Phosphoprotein	5.86e-05	0.0022	https://www.uniprot.org/keywords/KW-0597	11	TSC2;PIEZO1;BCR;TLN1;PLEC;RNF123;UBA1;GANAB;DCTN1;SPTAN1;PNPLA6	NA	B.II.a
PHH:128	CPDB:BioCarta	279253	ucalpain and friends in cell spread	7.27e-05	0.00109	http://cpdb.molgen.mpg.de/CPDB/visualizeSet?fsetType=P&fsetId=279253	2	SPTAN1;TLN1	17 (17)	B.II.a
PHH:14	CPDB:Reactome	109674	Transport of the SLBP independent Mature mRNA	0.000516	0.00527	http://cpdb.molgen.mpg.de/CPDB/visualizeSet?fsetType=P&fsetId=109674	3	RANBP2;NUP58;NUP133	33 (33)	C.I.b.2.i
PHH:8	CPDB:Reactome	109674	Transport of the SLBP independent Mature mRNA	0.00424	0.0239	http://cpdb.molgen.mpg.de/CPDB/visualizeSet?fsetType=P&fsetId=109674	3	NUP188;NUP98;NUP214	33 (33)	D.II.b.1
PHH:1	CPDB:Reactome	109674	Transport of the SLBP independent Mature mRNA	0.000108	0.00121	http://cpdb.molgen.mpg.de/CPDB/visualizeSet?fsetType=P&fsetId=109674	11	NDC1;NUP93;NUP35;NUP85;NUP205;ALYREF;NUP210;NUP107;NUP43;NUP37;NUP155	33 (33)	D.I.a.2
PHH:5	CPDB:Reactome	109674	Transport of the SLBP independent Mature mRNA	0.00666	0.0737	http://cpdb.molgen.mpg.de/CPDB/visualizeSet?fsetType=P&fsetId=109674	4	NUP62;NCBP1;NUP160;NUPL2	33 (33)	C.I.b.1
PHH:28	CPDB:Reactome	109674	Transport of the SLBP independent Mature mRNA	0.00154	0.00764	http://cpdb.molgen.mpg.de/CPDB/visualizeSet?fsetType=P&fsetId=109674	2	NCBP2;SEH1L	33 (33)	E.II.a.2.ii
PHH:14	CPDB:Reactome	109714	Transport of the SLBP Dependant Mature mRNA	0.000564	0.00527	http://cpdb.molgen.mpg.de/CPDB/visualizeSet?fsetType=P&fsetId=109714	3	RANBP2;NUP58;NUP133	34 (34)	C.I.b.2.i
PHH:8	CPDB:Reactome	109714	Transport of the SLBP Dependant Mature mRNA	0.00462	0.0239	http://cpdb.molgen.mpg.de/CPDB/visualizeSet?fsetType=P&fsetId=109714	3	NUP188;NUP98;NUP214	34 (34)	D.II.b.1
PHH:1	CPDB:Reactome	109714	Transport of the SLBP Dependant Mature mRNA	2.74e-05	0.00037	http://cpdb.molgen.mpg.de/CPDB/visualizeSet?fsetType=P&fsetId=109714	12	NDC1;NUP93;NUP35;NUP85;NUP205;ALYREF;NUP210;NUP107;NUP43;NUP37;SLBP;NUP155	34 (34)	D.I.a.2
PHH:5	CPDB:Reactome	109714	Transport of the SLBP Dependant Mature mRNA	0.00742	0.0757	http://cpdb.molgen.mpg.de/CPDB/visualizeSet?fsetType=P&fsetId=109714	4	NUP62;NCBP1;NUP160;NUPL2	34 (34)	C.I.b.1
PHH:28	CPDB:Reactome	109714	Transport of the SLBP Dependant Mature mRNA	0.00164	0.00764	http://cpdb.molgen.mpg.de/CPDB/visualizeSet?fsetType=P&fsetId=109714	2	NCBP2;SEH1L	34 (34)	E.II.a.2.ii
PHH:11	CPDB:Reactome	126575	Transport of small molecules	0.000392	0.00469	http://cpdb.molgen.mpg.de/CPDB/visualizeSet?fsetType=P&fsetId=126575	17	ABCC6;ABCA9;SLC38A4;TRPV4;PRKACB;SLC6A1;SLC25A18;SLC28A1;ATP2B2;SLCO2B1;MTTP;ABCA8;ABCC9;AQP3;SLC44A1;SLC5A9;ABCB4	666 (666)	F.II.b.1.ii.beta.2
PHH:15	CPDB:Reactome	126575	Transport of small molecules	0.00102	0.00489	http://cpdb.molgen.mpg.de/CPDB/visualizeSet?fsetType=P&fsetId=126575	10	SLC43A1;SLC11A2;DERL1;VLDLR;SLC22A15;SLC1A4;SLC1A5;SLC31A1;FGF21;ABCA3	666 (666)	E.I.b.1
PHH:295	CPDB:Reactome	126575	Transport of small molecules	0.00126	0.00172	http://cpdb.molgen.mpg.de/CPDB/visualizeSet?fsetType=P&fsetId=126575	3	SLC7A1;SLC7A5;SLC7A11	666 (666)	E.I.b.1
PHH:9	CPDB:Reactome	126575	Transport of small molecules	0.00158	0.00545	http://cpdb.molgen.mpg.de/CPDB/visualizeSet?fsetType=P&fsetId=126575	17	LPA;CA2;A2M;LCN12;LCAT;GNG11;TFR2;APOF;APOA1;APOE;SLC38A3;AMN;SLC22A1;SLC30A10;APOA4;APOA5;FXYD1	666 (666)	E.I.a.1.i
PHH:4	GO:BP	GO:0051171	regulation of nitrogen compound metabolic process	1.06142e-17	NA	NA	NA	NA	NA	A.II.b.1
PHH:94	CPDB:Reactome	126575	Transport of small molecules	0.00247	0.00988	http://cpdb.molgen.mpg.de/CPDB/visualizeSet?fsetType=P&fsetId=126575	4	MBTPS1;ANKH;GNB5;ATP1A1	666 (666)	E.II.b.1.i
PHH:14	CPDB:Reactome	91639	Transport of Ribonucleoproteins into the Host Nucleus	0.000388	0.00527	http://cpdb.molgen.mpg.de/CPDB/visualizeSet?fsetType=P&fsetId=91639	3	RANBP2;NUP58;NUP133	30 (30)	C.I.b.2.i
PHH:8	CPDB:Reactome	91639	Transport of Ribonucleoproteins into the Host Nucleus	0.00323	0.0218	http://cpdb.molgen.mpg.de/CPDB/visualizeSet?fsetType=P&fsetId=91639	3	NUP188;NUP98;NUP214	30 (30)	D.II.b.1
PHH:1	CPDB:Reactome	91639	Transport of Ribonucleoproteins into the Host Nucleus	3.94e-05	0.000496	http://cpdb.molgen.mpg.de/CPDB/visualizeSet?fsetType=P&fsetId=91639	11	NDC1;NUP93;NUP35;NUP85;KPNB1;NUP205;NUP210;NUP107;NUP43;NUP37;NUP155	30 (30)	D.I.a.2
PHH:6	STRING:UniProt	KW-0067	ATP-binding	5.57e-06	0.00032	https://www.uniprot.org/keywords/KW-0067	37	CERK;CSK;TTL;DDX39A;ATP7B;PI4KA;CLCN3;EEF2K;FAM20B;ABCB6;SLC27A2;ACTC1;PDXK;ADCY9;PRKCI;PANK1;AACS;ATP11C;ABCC5;DYNC1H1;MTOR;CDC42BPB;CDC42BPA;IARS2;MAP3K7;ABCD3;TGFBR1;IARS;CASK;RHOBTB3;CLCN4;HIPK2;PAPSS2;DGKZ;ATP13A3;CDK18;ACACA	NA	C.I.b.2.i
PHH:189	CPDB:Reactome	130656	Transport of Mature Transcript to Cytoplasm	0.00108	0.00248	http://cpdb.molgen.mpg.de/CPDB/visualizeSet?fsetType=P&fsetId=130656	2	CDC40;MAGOH	82 (82)	F.II.b.1.ii.beta.1
PHH:10	CPDB:Reactome	130656	Transport of Mature Transcript to Cytoplasm	0.00747	0.0658	http://cpdb.molgen.mpg.de/CPDB/visualizeSet?fsetType=P&fsetId=130656	4	NXT1;NUP153;SLU7;WDR33	82 (82)	A.I.b
PHH:14	CPDB:Reactome	130656	Transport of Mature Transcript to Cytoplasm	0.000632	0.00527	http://cpdb.molgen.mpg.de/CPDB/visualizeSet?fsetType=P&fsetId=130656	4	RANBP2;NUP58;CPSF2;NUP133	82 (82)	C.I.b.2.i
PHH:8	CPDB:Reactome	130656	Transport of Mature Transcript to Cytoplasm	0.00906	0.0368	http://cpdb.molgen.mpg.de/CPDB/visualizeSet?fsetType=P&fsetId=130656	4	NUP188;NUP98;FIP1L1;NUP214	82 (82)	D.II.b.1
PHH:1	CPDB:Reactome	130656	Transport of Mature Transcript to Cytoplasm	0.000123	0.00136	http://cpdb.molgen.mpg.de/CPDB/visualizeSet?fsetType=P&fsetId=130656	19	SRRM1;NDC1;CPSF3;NUP93;NUP35;NUP85;NUP205;SYMPK;NUP155;SRSF1;SRSF6;ALYREF;NUP210;SRSF3;NUP107;NUP43;NUP37;SLBP;SRSF2	82 (82)	D.I.a.2
PHH:5	CPDB:Reactome	130656	Transport of Mature Transcript to Cytoplasm	0.000108	0.00396	http://cpdb.molgen.mpg.de/CPDB/visualizeSet?fsetType=P&fsetId=130656	9	NUP62;THOC1;NCBP1;NUP160;DNAJC14;CHTOP;SRSF5;NUPL2;SRSF7	82 (82)	C.I.b.1
PHH:28	CPDB:Reactome	130656	Transport of Mature Transcript to Cytoplasm	0.00921	0.0227	http://cpdb.molgen.mpg.de/CPDB/visualizeSet?fsetType=P&fsetId=130656	2	NCBP2;SEH1L	82 (82)	E.II.a.2.ii
PHH:14	CPDB:Reactome	109753	Transport of Mature mRNAs Derived from Intronless Transcripts	4.24e-05	0.00267	http://cpdb.molgen.mpg.de/CPDB/visualizeSet?fsetType=P&fsetId=109753	4	RANBP2;NUP58;CPSF2;NUP133	41 (41)	C.I.b.2.i
PHH:8	CPDB:Reactome	109753	Transport of Mature mRNAs Derived from Intronless Transcripts	0.000717	0.0103	http://cpdb.molgen.mpg.de/CPDB/visualizeSet?fsetType=P&fsetId=109753	4	NUP188;NUP98;FIP1L1;NUP214	41 (41)	D.II.b.1
PHH:1	CPDB:Reactome	109753	Transport of Mature mRNAs Derived from Intronless Transcripts	9.2e-06	0.000144	http://cpdb.molgen.mpg.de/CPDB/visualizeSet?fsetType=P&fsetId=109753	14	NDC1;CPSF3;NUP93;NUP35;NUP85;NUP205;SYMPK;ALYREF;NUP210;NUP107;NUP43;NUP37;SLBP;NUP155	41 (41)	D.I.a.2
PHH:28	CPDB:Reactome	109753	Transport of Mature mRNAs Derived from Intronless Transcripts	0.00238	0.00907	http://cpdb.molgen.mpg.de/CPDB/visualizeSet?fsetType=P&fsetId=109753	2	NCBP2;SEH1L	41 (41)	E.II.a.2.ii
PHH:14	CPDB:Reactome	109752	Transport of Mature mRNA Derived from an Intronless Transcript	3.84e-05	0.00267	http://cpdb.molgen.mpg.de/CPDB/visualizeSet?fsetType=P&fsetId=109752	4	RANBP2;NUP58;CPSF2;NUP133	40 (40)	C.I.b.2.i
PHH:8	CPDB:Reactome	109752	Transport of Mature mRNA Derived from an Intronless Transcript	0.000652	0.00995	http://cpdb.molgen.mpg.de/CPDB/visualizeSet?fsetType=P&fsetId=109752	4	NUP188;NUP98;FIP1L1;NUP214	40 (40)	D.II.b.1
PHH:1	CPDB:Reactome	109752	Transport of Mature mRNA Derived from an Intronless Transcript	3.5e-05	0.000458	http://cpdb.molgen.mpg.de/CPDB/visualizeSet?fsetType=P&fsetId=109752	13	NDC1;CPSF3;NUP93;NUP35;NUP85;SYMPK;NUP205;ALYREF;NUP210;NUP107;NUP43;NUP37;NUP155	40 (40)	D.I.a.2
PHH:28	CPDB:Reactome	109752	Transport of Mature mRNA Derived from an Intronless Transcript	0.00226	0.00907	http://cpdb.molgen.mpg.de/CPDB/visualizeSet?fsetType=P&fsetId=109752	2	NCBP2;SEH1L	40 (40)	E.II.a.2.ii
PHH:189	CPDB:Reactome	110009	Transport of Mature mRNA derived from an Intron-Containing Transcript	0.00086	0.00229	http://cpdb.molgen.mpg.de/CPDB/visualizeSet?fsetType=P&fsetId=110009	2	CDC40;MAGOH	73 (73)	F.II.b.1.ii.beta.1
PHH:14	CPDB:Reactome	110009	Transport of Mature mRNA derived from an Intron-Containing Transcript	0.00513	0.0159	http://cpdb.molgen.mpg.de/CPDB/visualizeSet?fsetType=P&fsetId=110009	3	RANBP2;NUP58;NUP133	73 (73)	C.I.b.2.i
PHH:1	CPDB:Reactome	110009	Transport of Mature mRNA derived from an Intron-Containing Transcript	0.000795	0.00722	http://cpdb.molgen.mpg.de/CPDB/visualizeSet?fsetType=P&fsetId=110009	16	SRRM1;NDC1;NUP93;NUP35;NUP85;NUP205;SRSF1;NUP155;SRSF6;ALYREF;NUP210;SRSF3;NUP107;NUP43;NUP37;SRSF2	73 (73)	D.I.a.2
PHH:5	CPDB:Reactome	110009	Transport of Mature mRNA derived from an Intron-Containing Transcript	4.3e-05	0.00197	http://cpdb.molgen.mpg.de/CPDB/visualizeSet?fsetType=P&fsetId=110009	9	NUP62;THOC1;NCBP1;NUP160;CHTOP;SRSF7;SRSF5;NUPL2;DNAJC14	73 (73)	C.I.b.1
PHH:28	CPDB:Reactome	110009	Transport of Mature mRNA derived from an Intron-Containing Transcript	0.00736	0.0206	http://cpdb.molgen.mpg.de/CPDB/visualizeSet?fsetType=P&fsetId=110009	2	NCBP2;SEH1L	73 (73)	E.II.a.2.ii
PHH:78	CPDB:Reactome	126411	Transport of inorganic cations/anions and amino acids/oligopeptides	5.98e-05	0.000717	http://cpdb.molgen.mpg.de/CPDB/visualizeSet?fsetType=P&fsetId=126411	3	SLC20A1;SLC26A11;SLC36A1	105 (105)	E.II.a.1
PHH:17	CPDB:Reactome	126411	Transport of inorganic cations/anions and amino acids/oligopeptides	0.0086	0.0211	http://cpdb.molgen.mpg.de/CPDB/visualizeSet?fsetType=P&fsetId=126411	3	SLC12A7;CTNS;SLC17A5	105 (105)	E.II.a.1
PHH:295	CPDB:Reactome	126411	Transport of inorganic cations/anions and amino acids/oligopeptides	5.13e-06	1.67e-05	http://cpdb.molgen.mpg.de/CPDB/visualizeSet?fsetType=P&fsetId=126411	3	SLC7A5;SLC7A1;SLC7A11	105 (105)	E.I.b.1
PHH:15	CPDB:Reactome	126526	Transport of bile salts and organic acids, metal ions and amine compounds	0.00798	0.0196	http://cpdb.molgen.mpg.de/CPDB/visualizeSet?fsetType=P&fsetId=126526	3	SLC31A1;SLC22A15;SLC11A2	87 (87)	E.I.b.1
PHH:1	GO:BP	GO:0006281	DNA repair	1.06884e-17	NA	NA	NA	NA	NA	D.I.a.2
PHH:4	GO:BP	GO:0060255	regulation of macromolecule metabolic process	1.16739e-17	NA	NA	NA	NA	NA	A.II.b.1
PHH:6	STRING:UniProt	KW-0025	Alternative splicing	6.05e-06	0.00032	https://www.uniprot.org/keywords/KW-0025	159	GOLGA3;CERK;APMAP;TBL1X;DTX4;MOGS;SLC35D1;LEPRE1;DDX39A;ATP7B;FBXO9;PLEKHG3;SNAP23;PI4KA;MICAL2;EDEM1;SNX24;CLCN3;BTBD1;ARPC1A;HIRA;ZNF106;MGLL;ABCB6;TNPO3;PRKAR2A;TMEM19;ESYT1;SLC27A2;DIP2C;PDE3B;ATP1B3;CIART;PDXK;KDM1B;TBC1D2B;RNF214;SLC25A23;DDB1;PANK1;MAEA;DPY19L1;TSPAN17;UBE3C;NARF;USP9X;LIMCH1;EDEM3;CRLF3;RCN2;CNOT1;LPHN2;AACS;RUFY1;SEC16A;WRB;COPB2;PPAP2C;PLEKHH1;ATP11C;USP45;CMTM4;ABCC5;T…	NA	C.I.b.2.i
PHH:13	STRING:UniProt	KW-0813	Transport	9.18e-07	1.53e-05	https://www.uniprot.org/keywords/KW-0813	31	BET1;SLC35B1;SEC61A1;LMAN1;MFSD9;KDELR2;LRRC8A;TMED2;ARFGAP3;SEC24D;TMED10;COPG1;TMED9;MIA3;ERO1LB;SLC2A10;MAGT1;COPA;SEC63;TMED5;SLC17A9;SLC17A2;MCUR1;SEC13;HDLBP;CYB561;SEC31A;MCFD2;TMED7;SERP1;USO1	NA	C.II.a
PHH:295	STRING:UniProt	KW-0813	Transport	0.0013	0.0235	https://www.uniprot.org/keywords/KW-0813	4	SLC7A5;SLC7A11;CNNM4;SLC7A1	NA	E.I.b.1
PHH:37	GO:CC	GO:0000790	nuclear chromatin	1.2665e-17	NA	NA	NA	NA	NA	D.I.b.1
PHH:12	GO:BP	GO:0043901	negative regulation of multi-organism process	1.37113e-17	NA	NA	NA	NA	NA	F.I.b.1
PHH:203	CPDB:Reactome	79709	Transmission across Chemical Synapses	0.00427	0.00822	http://cpdb.molgen.mpg.de/CPDB/visualizeSet?fsetType=P&fsetId=79709	2	AP2M1;GNAI2	224 (224)	B.II.a
PHH:260	CPDB:Reactome	79709	Transmission across Chemical Synapses	0.00592	0.0205	http://cpdb.molgen.mpg.de/CPDB/visualizeSet?fsetType=P&fsetId=79709	2	SLC38A1;RASGRF2	224 (224)	E.II.b.1.i
PHH:1	GO:BP	GO:0044772	mitotic cell cycle phase transition	1.67276e-17	NA	NA	NA	NA	NA	D.I.a.2
PHH:1	GO:BP	GO:0044770	cell cycle phase transition	1.90474e-17	NA	NA	NA	NA	NA	D.I.a.2
PHH:5	GO:BP	GO:0046483	heterocycle metabolic process	2.03127e-17	NA	NA	NA	NA	NA	C.I.b.1
PHH:16	GO:BP	GO:0044281	small molecule metabolic process	2.80271e-17	NA	NA	NA	NA	NA	E.II.a.1
PHH:12	GO:BP	GO:0071346	cellular response to interferon-gamma	3.40653e-17	NA	NA	NA	NA	NA	F.I.b.1
PHH:6	STRING:UniProt	KW-0812	Transmembrane	1.28e-05	0.00052	https://www.uniprot.org/keywords/KW-0812	91	APMAP;SFXN3;MOGS;SLC35D1;ATP7B;EDEM1;NOTCH2;HTR2B;PREB;CLCN3;SPPL2A;SLC1A1;IMPAD1;FAM20B;GPAM;ABCB6;TMEM19;ESYT1;SLC27A2;PDE3B;ATP1B3;ADCY9;ITGB5;CLMN;SLC25A23;ADRA1B;DPY19L1;TSPAN17;B3GNT1;DEGS1;PLD6;DPM2;LPHN2;WRB;PPAP2C;ATP11C;CMTM4;ABCC5;GPR125;NIPA2;MTDH;NEO1;TMTC4;DPY19L3;ALDH3A2;WLS;MAN1A2;IGF2R;SMIM7;VSIG10;PTPRF;TMEM184B;OPN3;TMEM181;GPR126;TOMM40L;CLIC2;ABCD3;SLC9A6;STX16;DHCR24;POMGNT1…	NA	C.I.b.2.i
PHH:1	GO:BP	GO:0006974	cellular response to DNA damage stimulus	3.98771e-17	NA	NA	NA	NA	NA	D.I.a.2
PHH:5	GO:BP	GO:0006725	cellular aromatic compound metabolic process	4.99539e-17	NA	NA	NA	NA	NA	C.I.b.1
PHH:4	GO:BP	GO:0043170	macromolecule metabolic process	5.1588e-17	NA	NA	NA	NA	NA	A.II.b.1
PHH:4	GO:BP	GO:0044260	cellular macromolecule metabolic process	5.50276e-17	NA	NA	NA	NA	NA	A.II.b.1
PHH:12	GO:BP	GO:0043900	regulation of multi-organism process	5.68285e-17	NA	NA	NA	NA	NA	F.I.b.1
PHH:9	GO:BP	GO:0072376	protein activation cascade	5.73444e-17	NA	NA	NA	NA	NA	E.I.a.1.i
PHH:327	STRING:UniProt	KW-1133	Transmembrane helix	0.0049	0.043	https://www.uniprot.org/keywords/KW-1133	5	SLC39A5;CA9;TMPRSS6;ITGB2;LMF2	NA	C.I.b.2.ii
PHH:13	STRING:UniProt	KW-1133	Transmembrane helix	1.34e-06	2.04e-05	https://www.uniprot.org/keywords/KW-1133	55	DERL2;GOLGA5;BET1;WFS1;DGAT2;MLEC;TMEM214;SLC35B1;SEC61A1;SSR1;CANX;LMAN1;MFSD9;KDELR2;LRRC8A;TMED2;SSR3;CISD2;SSR2;RPN1;TMED10;TMED9;ARMCX2;SEL1L;ARMCX3;MIA3;GRM8;TXNDC15;SLC2A10;MAGT1;CREB3L4;SEC63;TMED5;SLC17A9;SURF4;SYVN1;SLC17A2;MCUR1;STT3A;CYB561;DPAGT1;PPAPDC1B;TMEM243;DDOST;TMED7;HERPUD1;SRPRB;SERP1;OSTC;SPCS3;TMEM41B;TMEM50B;FICD;FKBP11;UBE2J1	NA	C.II.a
PHH:16	STRING:UniProt	KW-1133	Transmembrane helix	5.28e-05	0.00063	https://www.uniprot.org/keywords/KW-1133	35	CYP51A1;SLC25A1;PNPLA3;TMEM97;C14orf1;MSMO1;SC5D;SQLE;HSD17B12;FADS2;TM7SF2;HMGCR;PQLC3;LRP8;SLCO4C1;SYNE4;PRSS8;FADS1;INSIG1;DHCR7;SLC29A2;SREBF2;PSEN2;NSDHL;SCD;ITPR3;MAN1C1;PTPRA;RDH11;MICA;PIGG;EBP;ST3GAL4;LDLR;FDFT1	NA	E.II.a.1
PHH:10	GO:CC	GO:0005634	nucleus	6.9849e-17	NA	NA	NA	NA	NA	A.I.b
PHH:161	STRING:UniProt	KW-1133	Transmembrane helix	0.00046	0.0116	https://www.uniprot.org/keywords/KW-1133	8	OSMR;HS3ST3A1;STEAP1;ANTXR2;DSE;STEAP2;EXT2;IL1R1	NA	F.I.b.2.ii
PHH:9	STRING:UniProt	KW-1134	Transmembrane beta strand	0.0048	0.0268	https://www.uniprot.org/keywords/KW-1134	2	C9;C8A	NA	E.I.a.1.i
PHH:4	GO:BP	GO:1901362	organic cyclic compound biosynthetic process	1.07348e-16	NA	NA	NA	NA	NA	A.II.b.1
PHH:12	CPDB:Reactome	22941	Translesion synthesis by Y family DNA polymerases bypasses lesions on DNA template	0.00374	0.0191	http://cpdb.molgen.mpg.de/CPDB/visualizeSet?fsetType=P&fsetId=22941	3	UBE2L6;ISG15;UBA7	39 (39)	F.I.b.1
PHH:82	STRING:UniProt	KW-0833	Ubl conjugation pathway	0.00017	0.0108	https://www.uniprot.org/keywords/KW-0833	5	USP22;CUL3;NPLOC4;USP7;VCP	NA	E.II.b.1.ii
PHH:1	CPDB:Reactome	22941	Translesion synthesis by Y family DNA polymerases bypasses lesions on DNA template	4.69e-06	8.02e-05	http://cpdb.molgen.mpg.de/CPDB/visualizeSet?fsetType=P&fsetId=22941	14	POLE4;RPA3;RPA2;RFC3;POLD2;PCLAF;PCNA;RFC5;RFC2;RPA1;POLD1;RFC4;RPS27A;POLE2	39 (39)	D.I.a.2
PHH:7	CPDB:Reactome	22941	Translesion synthesis by Y family DNA polymerases bypasses lesions on DNA template	0.00652	0.0486	http://cpdb.molgen.mpg.de/CPDB/visualizeSet?fsetType=P&fsetId=22941	3	REV3L;USP10;REV1	39 (39)	A.I.a
PHH:1	CPDB:Reactome	22359	Translesion synthesis by REV1	2.84e-06	5.04e-05	http://cpdb.molgen.mpg.de/CPDB/visualizeSet?fsetType=P&fsetId=22359	9	RFC4;RFC5;RPA2;RPA3;RPS27A;RFC2;RPA1;PCNA;RFC3	16 (16)	D.I.a.2
PHH:1	CPDB:Reactome	22641	Translesion synthesis by POLK	5.54e-06	9.25e-05	http://cpdb.molgen.mpg.de/CPDB/visualizeSet?fsetType=P&fsetId=22641	9	RFC4;RFC5;RPA2;RPA3;RPS27A;RFC2;RPA1;RFC3;PCNA	17 (17)	D.I.a.2
PHH:1	CPDB:Reactome	22743	Translesion synthesis by POLI	5.54e-06	9.25e-05	http://cpdb.molgen.mpg.de/CPDB/visualizeSet?fsetType=P&fsetId=22743	9	RFC4;RPA2;RFC5;RPA3;RPS27A;RFC2;RPA1;RFC3;PCNA	17 (17)	D.I.a.2
PHH:8	GO:BP	GO:0042273	ribosomal large subunit biogenesis	1.19494e-16	NA	NA	NA	NA	NA	D.II.b.1
PHH:1	CPDB:Reactome	22537	Translesion Synthesis by POLH	1.77e-05	0.000243	http://cpdb.molgen.mpg.de/CPDB/visualizeSet?fsetType=P&fsetId=22537	9	RFC4;RFC5;RPA2;RPA3;RPS27A;RFC2;RPA1;PCNA;RFC3	19 (19)	D.I.a.2
PHH:12	GO:BP	GO:0009605	response to external stimulus	1.68128e-16	NA	NA	NA	NA	NA	F.I.b.1
PHH:9	GO:CC	GO:0070062	extracellular exosome	1.76207e-16	NA	NA	NA	NA	NA	E.I.a.1.i
PHH:9	GO:CC	GO:1903561	extracellular vesicle	2.18589e-16	NA	NA	NA	NA	NA	E.I.a.1.i
PHH:9	GO:CC	GO:0043230	extracellular organelle	2.18589e-16	NA	NA	NA	NA	NA	E.I.a.1.i
PHH:10	GO:BP	GO:0006139	nucleobase-containing compound metabolic process	2.23643e-16	NA	NA	NA	NA	NA	A.I.b
PHH:13	GO:CC	GO:0005788	endoplasmic reticulum lumen	2.29011e-16	NA	NA	NA	NA	NA	C.II.a
PHH:22	GO:CC	GO:0005615	extracellular space	2.3129e-16	NA	NA	NA	NA	NA	F.I.a.1
PHH:28	STRING:InterPro	IPR009000	Translation protein, beta-barrel domain superfamily	0.0012	0.0245	http://www.ebi.ac.uk/interpro/entry/IPR009000	2	GUF1;GSPT1	NA	E.II.a.2.ii
PHH:8	CPDB:Wikipathways	3624358	Translation Factors	0.00152	0.0143	http://cpdb.molgen.mpg.de/CPDB/visualizeSet?fsetType=P&fsetId=3624358	4	EIF2B5;CLUH;EIF3D;EIF3J	50 (50)	D.II.b.1
PHH:1	GO:CC	GO:0000228	nuclear chromosome	3.58547e-16	NA	NA	NA	NA	NA	D.I.a.2
PHH:28	STRING:InterPro	IPR004161	Translation elongation factor EFTu-like, domain 2	0.00033	0.0128	http://www.ebi.ac.uk/interpro/entry/IPR004161	2	GUF1;GSPT1	NA	E.II.a.2.ii
PHH:12	GO:BP	GO:0051704	multi-organism process	3.80125e-16	NA	NA	NA	NA	NA	F.I.b.1
PHH:13	GO:CC	GO:0034663	endoplasmic reticulum chaperone complex	4.04295e-16	NA	NA	NA	NA	NA	C.II.a
PHH:389	CPDB:Reactome	132708	Translation	0.00332	0.0038	http://cpdb.molgen.mpg.de/CPDB/visualizeSet?fsetType=P&fsetId=132708	2	ETF1;RPL27A	310 (310)	E.II.a.2.i
PHH:385	CPDB:Reactome	132708	Translation	0.00332	0.00665	http://cpdb.molgen.mpg.de/CPDB/visualizeSet?fsetType=P&fsetId=132708	2	LARS;SRP72	310 (310)	D.II.a.2
PHH:33	STRING:UniProt	KW-0496	Mitochondrion	5.75e-08	4.72e-06	https://www.uniprot.org/keywords/KW-0496	12	MRPS36;NDUFAF1;CHCHD6;C7orf55;MRPL57;MRPS16;MRPS33;DNAJC30;NFU1;ATP5SL;CMC1;LYRM4	NA	B.I.b.2
PHH:177	CPDB:Reactome	132708	Translation	0.00144	0.00172	http://cpdb.molgen.mpg.de/CPDB/visualizeSet?fsetType=P&fsetId=132708	3	MRPS22;MRPL47;MRPL22	310 (310)	D.II.b.2.i
PHH:13	CPDB:Reactome	132708	Translation	0.00023	0.000668	http://cpdb.molgen.mpg.de/CPDB/visualizeSet?fsetType=P&fsetId=132708	9	DDOST;SEC61A1;SRPRB;SRPRA;SSR3;RPN1;SPCS3;SSR2;SSR1	310 (310)	C.II.a
PHH:15	CPDB:Reactome	132708	Translation	0.00331	0.0109	http://cpdb.molgen.mpg.de/CPDB/visualizeSet?fsetType=P&fsetId=132708	6	MARS;SARS;GARS;YARS;EIF4EBP1;CARS	310 (310)	E.I.b.1
PHH:256	CPDB:Reactome	132708	Translation	0.00545	0.00727	http://cpdb.molgen.mpg.de/CPDB/visualizeSet?fsetType=P&fsetId=132708	2	MRPL41;MTIF3	310 (310)	B.II.b
PHH:97	GO:CC	GO:0005743	mitochondrial inner membrane	7.42322e-07	NA	NA	NA	NA	NA	B.I.b.2
PHH:97	GO:CC	GO:0019866	organelle inner membrane	1.49178e-06	NA	NA	NA	NA	NA	B.I.b.2
PHH:4	GO:BP	GO:0090304	nucleic acid metabolic process	4.27849e-16	NA	NA	NA	NA	NA	A.II.b.1
PHH:33	CPDB:Reactome	87783	Mitochondrial translation termination	4.65e-06	1.96e-05	http://cpdb.molgen.mpg.de/CPDB/visualizeSet?fsetType=P&fsetId=87783	4	MRPS16;MRPL57;MRPS33;MRPS36	89 (89)	B.I.b.2
PHH:12	GO:BP	GO:0045069	regulation of viral genome replication	4.94105e-16	NA	NA	NA	NA	NA	F.I.b.1
PHH:39	STRING:UniProt	KW-0809	Transit peptide	0.00053	0.0129	https://www.uniprot.org/keywords/KW-0809	5	COQ9;COQ5;OMA1;APOOL;FAHD1	NA	C.II.b.2.ii
PHH:32	STRING:UniProt	KW-0809	Transit peptide	1.43e-05	0.0015	https://www.uniprot.org/keywords/KW-0809	7	MECR;REXO2;MRPL38;ACAD9;MTG1;PCCB;CISD3	NA	B.I.b.2
PHH:113	STRING:UniProt	KW-0809	Transit peptide	1.71e-05	0.00046	https://www.uniprot.org/keywords/KW-0809	5	IDH3G;DECR1;NDUFS7;CLPP;MRPS15	NA	B.I.b.1
PHH:310	STRING:UniProt	KW-0809	Transit peptide	8.29e-06	0.00013	https://www.uniprot.org/keywords/KW-0809	4	ECH1;HADHB;ETFDH;ACADVL	NA	F.II.b.1.i
PHH:2	STRING:UniProt	KW-0025	Alternative splicing	1.31e-05	0.0013	https://www.uniprot.org/keywords/KW-0025	440	FUCA2;SPATA20;PKP2;OTUD5;MTMR7;TBX15;PYGL;ZFYVE21;BRMS1L;CSNK2A1;ARL2BP;CCDC113;NEFM;CLASRP;TSPAN12;STX1A;GOSR2;PIGL;SLC25A11;CD38;SLC25A3;CHPT1;CLEC4A;CAP2;LAMA4;PFKFB4;TTC31;RMDN2;OSCP1;CD160;DEPDC7;EGR2;SYS1;SLC17A1;ARL2;PYCARD;PEX1;BCL2L2;MKNK2;C16orf62;SNX4;TMCO6;ARHGEF9;ABCB7;AOC2;BHMT2;AP3B1;BTBD2;IPO8;VHL;FAM189A2;TBX3;HUS1;NDUFB5;C6orf52;DDX60L;USP2;RTCA;SLC3A1;GALC;LPCAT3;TBC1D1;BFAR;RA…	NA	D.I.a.2
PHH:5	STRING:UniProt	KW-0809	Transit peptide	0.0028	0.0269	https://www.uniprot.org/keywords/KW-0809	25	FASTKD2;MTERF1;TRNT1;PTCD3;MRPL44;FASTKD3;AFG3L2;OXSM;MARS2;RPMS17;MTERF3;EXOG;MCAT;RPUSD4;IDH3A;PDE12;TRMT10C;TMEM70;MRPS31;PARS2;PUS1;FASTKD5;TAMM41;TEFM;MTERF4	NA	C.I.b.1
PHH:33	CPDB:Reactome	86799	Mitochondrial translation initiation	4.65e-06	1.96e-05	http://cpdb.molgen.mpg.de/CPDB/visualizeSet?fsetType=P&fsetId=86799	4	MRPS16;MRPL57;MRPS33;MRPS36	89 (89)	B.I.b.2
PHH:12	GO:BP	GO:0002682	regulation of immune system process	6.09479e-16	NA	NA	NA	NA	NA	F.I.b.1
PHH:5	GO:BP	GO:0034641	cellular nitrogen compound metabolic process	6.91058e-16	NA	NA	NA	NA	NA	C.I.b.1
PHH:13	CPDB:Reactome	111400	Transport to the Golgi and subsequent modification	1.69e-14	4.05e-13	http://cpdb.molgen.mpg.de/CPDB/visualizeSet?fsetType=P&fsetId=111400	16	TMED2;KDELR2;COPA;TMED9;BET1;COPG1;USO1;MCFD2;TMED7;LMAN1;SEC13;SEC24D;ARFGAP3;SEC31A;TMED10;MIA3	168 (168)	C.II.a
PHH:8	GO:MF	GO:1901363	heterocyclic compound binding	6.93111e-16	NA	NA	NA	NA	NA	D.II.b.1
PHH:4	GO:BP	GO:0031323	regulation of cellular metabolic process	7.05966e-16	NA	NA	NA	NA	NA	A.II.b.1
PHH:10	GO:MF	GO:0003676	nucleic acid binding	7.46411e-16	NA	NA	NA	NA	NA	A.I.b
PHH:4	GO:BP	GO:0019222	regulation of metabolic process	8.15041e-16	NA	NA	NA	NA	NA	A.II.b.1
PHH:13	GO:CC	GO:0005793	endoplasmic reticulum-Golgi intermediate compartment	8.45131e-16	NA	NA	NA	NA	NA	C.II.a
PHH:1	GO:BP	GO:0006323	DNA packaging	1.05009e-15	NA	NA	NA	NA	NA	D.I.a.2
PHH:12	GO:BP	GO:1903901	negative regulation of viral life cycle	1.13362e-15	NA	NA	NA	NA	NA	F.I.b.1
PHH:12	GO:BP	GO:0060333	interferon-gamma-mediated signaling pathway	1.43557e-15	NA	NA	NA	NA	NA	F.I.b.1
PHH:1	GO:BP	GO:0000070	mitotic sister chromatid segregation	1.53973e-15	NA	NA	NA	NA	NA	D.I.a.2
PHH:10	GO:BP	GO:0046483	heterocycle metabolic process	1.6001e-15	NA	NA	NA	NA	NA	A.I.b
PHH:8	GO:MF	GO:0097159	organic cyclic compound binding	1.85359e-15	NA	NA	NA	NA	NA	D.II.b.1
PHH:4	GO:BP	GO:0009059	macromolecule biosynthetic process	1.97035e-15	NA	NA	NA	NA	NA	A.II.b.1
PHH:13	GO:CC	GO:0044425	membrane part	2.33169e-15	NA	NA	NA	NA	NA	C.II.a
PHH:4	GO:BP	GO:0034645	cellular macromolecule biosynthetic process	2.37983e-15	NA	NA	NA	NA	NA	A.II.b.1
PHH:1	GO:CC	GO:0005819	spindle	2.40878e-15	NA	NA	NA	NA	NA	D.I.a.2
PHH:197	STRING:UniProt	KW-0808	Transferase	0.0061	0.0455	https://www.uniprot.org/keywords/KW-0808	4	LPCAT1;B4GALT5;UGCG;RNF145	NA	F.II.b.2.ii.beta
PHH:36	STRING:UniProt	KW-0808	Transferase	0.0023	0.0422	https://www.uniprot.org/keywords/KW-0808	8	HACE1;TMTC3;UBE3D;DBT;HS2ST1;RNF20;ZDHHC13;GK5	NA	C.I.b.2.ii
PHH:47	STRING:UniProt	KW-0808	Transferase	0.00011	0.0086	https://www.uniprot.org/keywords/KW-0808	9	CDKAL1;ATG10;TPK1;CAMKMT;CDK14;UBE2E2;GPHN;FTO;SMYD3	NA	C.I.a.2.ii
PHH:16	STRING:UniProt	KW-0808	Transferase	0.00012	0.0012	https://www.uniprot.org/keywords/KW-0808	18	PNPLA3;PLA2G15;PANK3;ACLY;AK7;DLAT;SHMT1;HMGCS1;RBCK1;FDPS;ACAT2;QPRT;GNE;PIGG;ST3GAL4;PCYT2;MVK;FDFT1	NA	E.II.a.1
PHH:2	CPDB:HumanCyc	183410	allopregnanolone biosynthesis	3.63e-05	0.0278	http://cpdb.molgen.mpg.de/CPDB/visualizeSet?fsetType=P&fsetId=183410	4	AKR1C2;AKR1C4;SRD5A1;AKR1C3	6 (6)	D.I.a.2
PHH:4	STRING:UniProt	KW-0808	Transferase	0.00094	0.0116	https://www.uniprot.org/keywords/KW-0808	72	MAP4K5;RIPK2;PRDM4;PAPD7;CDK7;RNF38;KHK;HERC2;MAPK6;CREBBP;CSNK2A2;PIAS4;EP300;STK17B;CBL;ESCO1;ATM;TRIM11;KAT6B;NSMCE2;BRAF;RNF149;RNF169;UNKL;MAT2A;FNTA;THAP9;B3GNT2;SIK2;TUT1;PRKACA;B4GALT2;MSL2;CAMKK2;PAK2;TLK2;FAM46A;TRIM41;RNF168;SIAH2;LRSAM1;ZFP91;UBE2H;SIAH1;UBE2D3;PIM3;CSNK1G3;SMURF1;IRAK1;XIAP;MKNK1;RNF19B;RC3H2;UBE2D1;ZCCHC6;EXT1;HGSNAT;LATS2;RNMT;MEX3C;KCMF1;CLK1;PAPD5;IP6K3;CBLL1;CDK…	NA	A.II.b.1
PHH:10	GO:BP	GO:0006725	cellular aromatic compound metabolic process	2.73277e-15	NA	NA	NA	NA	NA	A.I.b
PHH:7	STRING:UniProt	KW-0808	Transferase	4.47e-08	6.71e-07	https://www.uniprot.org/keywords/KW-0808	45	CDK13;PAPOLG;ACVR2A;REV1;MARCH7;CDK17;NUAK1;TAOK1;KMT2C;PGS1;C7orf60;CSNK1G1;SUV420H1;MEPCE;ROCK2;CSNK1D;GSK3B;TBK1;PRPF4B;BAZ1B;TRIM13;REV3L;TOPORS;RPS6KC1;DSTYK;PI4KB;UBR2;SIK3;TRIM39;TRIM27;ARIH1;MAP3K4;ASH1L;KAT6A;BIRC6;CDK12;SMG1;MOGAT1;RNF4;UBR5;ZNRF3;MYCBP2;NAA30;RNF111;HYKK	NA	A.I.a
PHH:46	GO:BP	GO:0006355	regulation of transcription, DNA-templated	2.865e-15	NA	NA	NA	NA	NA	A.I.a
PHH:266	CPDB:Reactome	24405	Transcription-Coupled Nucleotide Excision Repair (TC-NER)	0.00023	0.000418	http://cpdb.molgen.mpg.de/CPDB/visualizeSet?fsetType=P&fsetId=24405	2	POLR2H;POLR2L	81 (81)	E.I.a.2.i
PHH:4	GO:BP	GO:0010467	gene expression	3.24425e-15	NA	NA	NA	NA	NA	A.II.b.1
PHH:1	CPDB:Reactome	24405	Transcription-Coupled Nucleotide Excision Repair (TC-NER)	0.000321	0.00315	http://cpdb.molgen.mpg.de/CPDB/visualizeSet?fsetType=P&fsetId=24405	18	POLE4;RPA3;RPA1;RPA2;RFC3;POLD2;PCNA;RFC5;CCNH;RFC2;POLD1;LIG1;COPS3;RFC4;RBX1;RPS27A;POLE2;COPS4	81 (81)	D.I.a.2
PHH:46	GO:BP	GO:1903506	regulation of nucleic acid-templated transcription	3.44423e-15	NA	NA	NA	NA	NA	A.I.a
PHH:46	GO:BP	GO:2001141	regulation of RNA biosynthetic process	3.79464e-15	NA	NA	NA	NA	NA	A.I.a
PHH:5	GO:BP	GO:0006396	RNA processing	4.58822e-15	NA	NA	NA	NA	NA	C.I.b.1
PHH:4	GO:BP	GO:0044271	cellular nitrogen compound biosynthetic process	5.64087e-15	NA	NA	NA	NA	NA	A.II.b.1
PHH:50	CPDB:Reactome	117864	Transcriptional regulation of white adipocyte differentiation	0.000833	0.00416	http://cpdb.molgen.mpg.de/CPDB/visualizeSet?fsetType=P&fsetId=117864	2	CDK8;MED20	47 (47)	A.I.b
PHH:19	CPDB:Reactome	117864	Transcriptional regulation of white adipocyte differentiation	0.00835	0.0342	http://cpdb.molgen.mpg.de/CPDB/visualizeSet?fsetType=P&fsetId=117864	2	MED31;MED10	47 (47)	D.I.a.1
PHH:4	CPDB:Reactome	117864	Transcriptional regulation of white adipocyte differentiation	0.00811	0.0687	http://cpdb.molgen.mpg.de/CPDB/visualizeSet?fsetType=P&fsetId=117864	5	CREBBP;MED26;MED24;EP300;MED28	47 (47)	A.II.b.1
PHH:5	CPDB:Reactome	117864	Transcriptional regulation of white adipocyte differentiation	0.000688	0.0169	http://cpdb.molgen.mpg.de/CPDB/visualizeSet?fsetType=P&fsetId=117864	6	MED7;MED18;MED6;MED29;MED4;FAM120B	47 (47)	C.I.b.1
PHH:7	CPDB:Reactome	117864	Transcriptional regulation of white adipocyte differentiation	9.28e-05	0.0035	http://cpdb.molgen.mpg.de/CPDB/visualizeSet?fsetType=P&fsetId=117864	5	MED23;MED13L;MED17;MED13;MED1	47 (47)	A.I.a
PHH:33	CPDB:Reactome	87357	Mitochondrial translation elongation	4.65e-06	1.96e-05	http://cpdb.molgen.mpg.de/CPDB/visualizeSet?fsetType=P&fsetId=87357	4	MRPS16;MRPL57;MRPS33;MRPS36	89 (89)	B.I.b.2
PHH:59	CPDB:Reactome	14037	Transcriptional Regulation by TP53	0.0033	0.0066	http://cpdb.molgen.mpg.de/CPDB/visualizeSet?fsetType=P&fsetId=14037	3	RRM2B;DDB2;TP53I3	373 (373)	E.II.b.2.i
PHH:266	CPDB:Reactome	14037	Transcriptional Regulation by TP53	0.00478	0.00519	http://cpdb.molgen.mpg.de/CPDB/visualizeSet?fsetType=P&fsetId=14037	2	POLR2L;POLR2H	373 (373)	E.I.a.2.i
PHH:83	CPDB:Reactome	14037	Transcriptional Regulation by TP53	1.36e-06	1.29e-05	http://cpdb.molgen.mpg.de/CPDB/visualizeSet?fsetType=P&fsetId=14037	6	MDM2;TIGAR;TRIAP1;BTG2;SESN1;TNFRSF10C	373 (373)	E.II.b.2.i
PHH:1	CPDB:Reactome	14037	Transcriptional Regulation by TP53	1.04e-08	2.66e-07	http://cpdb.molgen.mpg.de/CPDB/visualizeSet?fsetType=P&fsetId=14037	69	AKT1;RPA2;E2F1;MLH1;TAF9;CENPJ;BARD1;PRKAB2;RAD51D;RHNO1;CCNB1;COX18;YWHAH;PCBP4;MSH2;CDC25C;CDK1;RBBP4;CCNE1;RPA1;TAF9B;TPX2;AURKA;NBN;TFDP2;LRPPRC;RPA3;TOPBP1;RFC5;BAX;AURKB;TMEM55B;RFC2;CDK2;YWHAB;RMI2;SUPT16H;PIN1;FANCD2;BRIP1;SSRP1;CHEK1;PCNA;FANCI;RPS27A;PIP4K2A;RMI1;CCNA2;FAS;CCNE2;TFDP1;RBBP7;AIFM2;BIRC5;DNA2;E2F8;EXO1;BLM;E2F7;TP53INP1;CNOT7;BRCA1;RFC3;YWHAZ;RBBP8;CCNH;RFC4;CDK9;PIP4K2C	373 (373)	D.I.a.2
PHH:4	CPDB:Reactome	14037	Transcriptional Regulation by TP53	6.6e-05	0.00377	http://cpdb.molgen.mpg.de/CPDB/visualizeSet?fsetType=P&fsetId=14037	24	BRPF1;ELL;ATM;CDK5;CSNK2A2;BCL6;TP53BP2;AGO1;EP300;PPP1R13B;RRAGC;CTDP1;RHEB;CREBBP;CDK7;DAXX;PRKAB1;MDM4;LAMTOR3;JMY;CDKN1B;BRD1;GATAD2B;CNOT4	373 (373)	A.II.b.1
PHH:329	CPDB:Reactome	14037	Transcriptional Regulation by TP53	0.00478	0.0144	http://cpdb.molgen.mpg.de/CPDB/visualizeSet?fsetType=P&fsetId=14037	2	HDAC1;TNFRSF10D	373 (373)	E.II.a.2.i
PHH:37	CPDB:Reactome	32487	Transcriptional regulation by small RNAs	9.67e-27	4.24e-26	http://cpdb.molgen.mpg.de/CPDB/visualizeSet?fsetType=P&fsetId=32487	15	HIST1H2BB;HIST2H2BE;HIST1H2BD;HIST1H2BF;HIST1H3B;HIST1H2BI;HIST1H2BH;HIST1H4D;HIST1H2BK;HIST1H2BG;HIST1H4E;HIST1H2BE;HIST1H2AE;HIST1H4B;HIST1H4H	107 (107)	D.I.b.1
PHH:266	CPDB:Reactome	32487	Transcriptional regulation by small RNAs	0.000402	0.000639	http://cpdb.molgen.mpg.de/CPDB/visualizeSet?fsetType=P&fsetId=32487	2	POLR2H;POLR2L	107 (107)	E.I.a.2.i
PHH:68	CPDB:Reactome	16980	Transcriptional regulation by RUNX3	0.00102	0.00713	http://cpdb.molgen.mpg.de/CPDB/visualizeSet?fsetType=P&fsetId=16980	2	YAP1;MAMLD1	52 (52)	F.II.a.2.ii.alpha
PHH:1	CPDB:Reactome	16584	Transcriptional regulation by RUNX2	0.00299	0.0233	http://cpdb.molgen.mpg.de/CPDB/visualizeSet?fsetType=P&fsetId=16584	15	AKT1;STUB1;CDK1;SKP2;MAF;SOX9;ESRRA;CBFB;CCNB1;WWTR1;RBX1;HEY1;RPS27A;BAX;IHH	75 (75)	D.I.a.2
PHH:7	CPDB:Reactome	16584	Transcriptional regulation by RUNX2	0.00629	0.0486	http://cpdb.molgen.mpg.de/CPDB/visualizeSet?fsetType=P&fsetId=16584	4	SMAD4;GSK3B;CUL1;FBXW7	75 (75)	A.I.a
PHH:37	CPDB:Reactome	15846	Transcriptional regulation by RUNX1	1.52e-22	3.54e-22	http://cpdb.molgen.mpg.de/CPDB/visualizeSet?fsetType=P&fsetId=15846	15	HIST1H2BB;HIST1H2BK;HIST2H2BE;HIST1H2BD;HIST1H2BF;HIST1H3B;HIST1H2BI;HIST1H2BH;HIST1H4D;HIST1H2BG;HIST1H4E;HIST1H2BE;HIST1H2AE;HIST1H4B;HIST1H4H	198 (198)	D.I.b.1
PHH:22	CPDB:Wikipathways	3625163	Transcriptional regulation by RUNX1	3.24e-05	0.000304	http://cpdb.molgen.mpg.de/CPDB/visualizeSet?fsetType=P&fsetId=3625163	3	CSF2;LGALS3;SOCS3	20 (20)	F.I.a.1
PHH:232	CPDB:Reactome	15846	Transcriptional regulation by RUNX1	3.45e-05	0.000172	http://cpdb.molgen.mpg.de/CPDB/visualizeSet?fsetType=P&fsetId=15846	3	KMT2E;ELF2;ELF1	198 (198)	A.II.b.2.i
PHH:1	CPDB:Reactome	17288	Transcriptional Regulation by E2F6	1.41e-07	2.91e-06	http://cpdb.molgen.mpg.de/CPDB/visualizeSet?fsetType=P&fsetId=17288	15	TFDP2;RAD51;SUZ12;CDC7;CHEK1;EZH2;BRCA1;TFDP1;RBBP8;RBBP4;RRM2;CBX5;E2F1;RBBP7;CBX3	35 (35)	D.I.a.2
PHH:5	CPDB:Reactome	17288	Transcriptional Regulation by E2F6	0.00823	0.0805	http://cpdb.molgen.mpg.de/CPDB/visualizeSet?fsetType=P&fsetId=17288	4	EHMT1;RNF2;EHMT2;EED	35 (35)	C.I.b.1
PHH:158	CPDB:KEGG	167296	Transcriptional misregulation in cancer - Homo sapiens (human)	0.00544	0.00631	http://cpdb.molgen.mpg.de/CPDB/visualizeSet?fsetType=P&fsetId=167296	2	MYC;FOXO1	186 (186)	A.II.b.2.i
PHH:243	CPDB:KEGG	167296	Transcriptional misregulation in cancer - Homo sapiens (human)	0.00297	0.00374	http://cpdb.molgen.mpg.de/CPDB/visualizeSet?fsetType=P&fsetId=167296	2	GADD45B;GADD45A	186 (186)	D.I.a.1
PHH:4	CPDB:KEGG	167296	Transcriptional misregulation in cancer - Homo sapiens (human)	0.0043	0.0588	http://cpdb.molgen.mpg.de/CPDB/visualizeSet?fsetType=P&fsetId=167296	12	CDKN1B;BCL6;ETV5;ZEB1;KMT2A;AFF1;KDM6A;UTY;SUPT3H;SIN3A;JMJD1C;ATM	186 (186)	A.II.b.1
PHH:9	GO:CC	GO:0031982	vesicle	5.72723e-15	NA	NA	NA	NA	NA	E.I.a.1.i
PHH:1	CPDB:Reactome	11706	Transcriptional activity of SMAD2/SMAD3:SMAD4 heterotrimer	0.00635	0.0442	http://cpdb.molgen.mpg.de/CPDB/visualizeSet?fsetType=P&fsetId=11706	9	TFDP2;TFDP1;NCOR1;WWTR1;PPM1A;PARP1;CDK9;RPS27A;NEDD4L	38 (38)	D.I.a.2
PHH:7	CPDB:Reactome	11706	Transcriptional activity of SMAD2/SMAD3:SMAD4 heterotrimer	0.00606	0.0486	http://cpdb.molgen.mpg.de/CPDB/visualizeSet?fsetType=P&fsetId=11706	3	SMAD4;RNF111;CCNT2	38 (38)	A.I.a
PHH:10	GO:BP	GO:1901360	organic cyclic compound metabolic process	5.89506e-15	NA	NA	NA	NA	NA	A.I.b
PHH:37	GO:BP	GO:0034622	cellular macromolecular complex assembly	5.91268e-15	NA	NA	NA	NA	NA	D.I.b.1
PHH:4	GO:BP	GO:0080090	regulation of primary metabolic process	8.89502e-15	NA	NA	NA	NA	NA	A.II.b.1
PHH:46	GO:BP	GO:0051252	regulation of RNA metabolic process	9.19562e-15	NA	NA	NA	NA	NA	A.I.a
PHH:5	GO:BP	GO:1901360	organic cyclic compound metabolic process	9.84986e-15	NA	NA	NA	NA	NA	C.I.b.1
PHH:46	GO:BP	GO:0006351	transcription, DNA-templated	9.88456e-15	NA	NA	NA	NA	NA	A.I.a
PHH:10	GO:BP	GO:0010467	gene expression	1.01134e-14	NA	NA	NA	NA	NA	A.I.b
PHH:46	GO:BP	GO:0097659	nucleic acid-templated transcription	1.12971e-14	NA	NA	NA	NA	NA	A.I.a
PHH:5	GO:BP	GO:0034660	ncRNA metabolic process	1.49763e-14	NA	NA	NA	NA	NA	C.I.b.1
PHH:131	GO:BP	GO:0042026	protein refolding	1.60215e-14	NA	NA	NA	NA	NA	D.I.a.2
PHH:46	GO:BP	GO:0032774	RNA biosynthetic process	1.6958e-14	NA	NA	NA	NA	NA	A.I.a
PHH:37	GO:BP	GO:0002227	innate immune response in mucosa	1.90285e-14	NA	NA	NA	NA	NA	D.I.b.1
PHH:5	STRING:InterPro	IPR003690	Transcription termination factor, mitochondrial/chloroplastic	0.00046	0.0386	http://www.ebi.ac.uk/interpro/entry/IPR003690	3	MTERF1;MTERF3;MTERF4	NA	C.I.b.1
PHH:13	GO:BP	GO:0036503	ERAD pathway	2.01003e-14	NA	NA	NA	NA	NA	C.II.a
PHH:13	GO:BP	GO:0030433	ER-associated ubiquitin-dependent protein catabolic process	2.22045e-14	NA	NA	NA	NA	NA	C.II.a
PHH:8	GO:BP	GO:0042274	ribosomal small subunit biogenesis	2.36996e-14	NA	NA	NA	NA	NA	D.II.b.1
PHH:1	GO:BP	GO:0006270	DNA replication initiation	2.37524e-14	NA	NA	NA	NA	NA	D.I.a.2
PHH:18	CPDB:BioCarta	279336	transcription regulation by methyltransferase of carm1	0.000671	0.0215	http://cpdb.molgen.mpg.de/CPDB/visualizeSet?fsetType=P&fsetId=279336	2	RARA;PRKAR1A	14 (14)	C.II.b.1
PHH:71	STRING:UniProt	KW-0805	Transcription regulation	1.8e-14	1.08e-13	https://www.uniprot.org/keywords/KW-0805	16	ZNF416;ZNF585A;ZNF420;ZNF606;ZNF140;ZNF304;ZNF134;ZNF223;ZNF829;ZNF721;ZNF426;ZNF567;ZNF329;ZNF468;ZNF432;ZNF227	NA	A.I.a
PHH:151	STRING:UniProt	KW-0805	Transcription regulation	0.00035	0.0131	https://www.uniprot.org/keywords/KW-0805	6	ZNF654;SERTAD1;IER5;GTF2B;BRD2;ZNF155	NA	A.I.b
PHH:35	STRING:UniProt	KW-0805	Transcription regulation	0.0045	0.0418	https://www.uniprot.org/keywords/KW-0805	9	KLF16;MED15;TNIP2;NELFB;SF1;CCNK;RELA;ZNF580;SUPT5H	NA	D.II.b.1
PHH:46	STRING:UniProt	KW-0805	Transcription regulation	6.33e-20	4.01e-19	https://www.uniprot.org/keywords/KW-0805	22	ZNF557;ZNF331;ZNF45;ZNF614;THAP11;ZNF569;ZNF84;ZNF92;ZNF224;ZFP30;ZBTB14;ZBTB6;ZKSCAN4;ZNF566;ZNF182;ZNF879;ZNF404;ZNF266;ZNF559;ZNF83;ZNF229;ZNF283	NA	A.I.a
PHH:58	STRING:UniProt	KW-0805	Transcription regulation	0.0057	0.0362	https://www.uniprot.org/keywords/KW-0805	7	DDX5;TARDBP;CCAR1;ZNF512;FUBP1;ARGLU1;ZNF302	NA	F.II.b.2.i.beta
PHH:50	STRING:UniProt	KW-0805	Transcription regulation	0.00047	0.0402	https://www.uniprot.org/keywords/KW-0805	9	AFF4;MED20;NFYA;HSF2;ZNF292;FOXJ3;CDK8;SETD2;CREBZF	NA	A.I.b
PHH:216	STRING:UniProt	KW-0805	Transcription regulation	0.00089	0.0039	https://www.uniprot.org/keywords/KW-0805	5	ZSCAN21;ZNF564;ZNF627;ZNF197;ZNF766	NA	A.II.a.1
PHH:170	STRING:UniProt	KW-0805	Transcription regulation	0.00035	0.0067	https://www.uniprot.org/keywords/KW-0805	6	BCL3;ELF3;ETS2;HIVEP1;NCOA7;CEBPD	NA	F.I.a.1
PHH:10	STRING:UniProt	KW-0805	Transcription regulation	1.58e-10	3.54e-09	https://www.uniprot.org/keywords/KW-0805	55	ESF1;CNOT2;PLAGL2;ZNF777;PIAS1;PER2;TGS1;ZNF24;SNW1;ATF1;RBBP5;SETDB1;PPRC1;KLF10;ZNF653;ZNF281;TCERG1;ZNF526;ZNF597;PPP1R8;ZNF507;MYNN;RLIM;PNRC2;ZNF202;ZNF326;SRFBP1;ZNF649;SAP130;ZNF670;TAF5;ZNF451;ZNF280C;ZNF217;CDC5L;ASXL1;UIMC1;BCOR;ZFX;RREB1;TXLNG;AK6;NELFA;BANP;AEBP2;CHD8;ZNF655;DNTTIP2;RCOR3;ZNF273;ZNF131;SFSWAP;ZFP37;ZNF2;ZSCAN26	NA	A.I.b
PHH:4	STRING:UniProt	KW-0805	Transcription regulation	1.11e-27	8.19e-26	https://www.uniprot.org/keywords/KW-0805	158	RB1CC1;FOXJ2;MNT;RRN3;SIRT1;ZNF263;GABPB1;HBP1;PRDM4;CSRNP2;TBPL1;MED28;ZNF350;RBM39;CDK7;BACH2;AKIRIN2;RORA;YY1;GLIS2;CREBBP;CSNK2A2;ELL;PIAS4;EPC1;EP300;MED26;ARID4B;GPBP1;GMEB2;TEF;ZFHX3;CSRNP1;ZNF16;KAT6B;RFX5;PKNOX1;GMEB1;CCNL1;CREBRF;NFIL3;NAB2;ZNF267;ONECUT1;ZNF57;ZNF565;KLF11;MLLT10;ZBTB5;ZBTB21;ZNF408;NR1D2;RSF1;ZNF436;PER1;ZNF609;HINFP;SCMH1;ZNF513;ZNF77;ZBTB2;SERTAD3;SERTAD2;TGIF1;ZKSC…	NA	A.II.b.1
PHH:5	STRING:UniProt	KW-0805	Transcription regulation	6.19e-11	6e-09	https://www.uniprot.org/keywords/KW-0805	108	DNAJC17;ASF1A;NFYB;MTERF1;ZNF232;FOXA1;ZNF764;THAP1;MED4;GTF2H4;MNAT1;THOC1;EED;TAF1B;GATA6;AKAP8;PRDM15;NPAT;ZNF551;GTF2E1;MED7;MTERF3;IWS1;SNAPC4;HIF1AN;ATMIN;LEO1;ZNF561;ZNF584;ZNF239;ZNF680;ZBTB33;MED29;ZNF518B;ING3;ING5;YLPM1;PAXBP1;PURA;TTF1;BCL9L;SUPT7L;ACTR8;RRP1B;ZNF587;EDRF1;ZNF708;ZNF816;TAF11;ZNF485;CTR9;CIPC;HEATR1;RNF2;CHTOP;SFR1;PRMT6;DNTTIP1;MED18;TGIF2;PBX2;ZNF41;HES2;ZNF827;HMG2…	NA	C.I.b.1
PHH:7	STRING:UniProt	KW-0805	Transcription regulation	4.56e-11	1.48e-09	https://www.uniprot.org/keywords/KW-0805	59	MED17;TAF4;EPC2;KMT2C;PIH1D1;ZNF264;CTCF;CCNT2;MED13L;NIPBL;ZNF689;MAML1;REL;MED1;SUV420H1;BPTF;ZBTB4;TADA2B;SP3;ARID1A;ZKSCAN1;ZBTB11;KDM3B;PHF12;BRWD1;ARID2;ZNF644;SMAD4;BAZ1B;ZNF136;ARID1B;RBPJ;GABPA;ARID4A;ZNF44;FRYL;ZNF148;KDM5B;HIVEP2;MED23;ZNF76;ZXDB;TRIM27;MIER3;ASH1L;ADNP;SNAI2;KAT6A;CDYL;MED13;KDM5A;ASXL2;MYSM1;RNF4;ZFHX4;ZBTB1;RBM15B;ZNF700;CHD1	NA	A.I.a
PHH:343	STRING:UniProt	KW-0805	Transcription regulation	0.00083	0.016	https://www.uniprot.org/keywords/KW-0805	4	MGA;TRIM33;CHD7;ZNF398	NA	A.II.a.1
PHH:328	STRING:UniProt	KW-0805	Transcription regulation	0.0023	0.0432	https://www.uniprot.org/keywords/KW-0805	4	TAF7;ZNF776;ZNF12;ZNF274	NA	A.I.a
PHH:35	CPDB:Reactome	91048	Transcription of the HIV genome	0.000183	0.00164	http://cpdb.molgen.mpg.de/CPDB/visualizeSet?fsetType=P&fsetId=91048	3	SUPT5H;CCNK;NELFB	77 (77)	D.II.b.1
PHH:114	CPDB:Reactome	91048	Transcription of the HIV genome	0.00222	0.00666	http://cpdb.molgen.mpg.de/CPDB/visualizeSet?fsetType=P&fsetId=91048	2	POLR2K;ELOC	77 (77)	E.II.a.2.ii
PHH:189	CPDB:Reactome	91048	Transcription of the HIV genome	0.000956	0.00235	http://cpdb.molgen.mpg.de/CPDB/visualizeSet?fsetType=P&fsetId=91048	2	TAF3;TAF13	77 (77)	F.II.b.1.ii.beta.1
PHH:33	CPDB:Reactome	87784	Mitochondrial translation	6.03e-06	1.96e-05	http://cpdb.molgen.mpg.de/CPDB/visualizeSet?fsetType=P&fsetId=87784	4	MRPS16;MRPL57;MRPS33;MRPS36	95 (95)	B.I.b.2
PHH:266	CPDB:Reactome	91048	Transcription of the HIV genome	0.000208	0.000386	http://cpdb.molgen.mpg.de/CPDB/visualizeSet?fsetType=P&fsetId=91048	2	POLR2H;POLR2L	77 (77)	E.I.a.2.i
PHH:5	CPDB:Reactome	91048	Transcription of the HIV genome	0.00857	0.0821	http://cpdb.molgen.mpg.de/CPDB/visualizeSet?fsetType=P&fsetId=91048	6	GTF2A1;MNAT1;TAF11;NCBP1;GTF2E1;GTF2H4	77 (77)	C.I.b.1
PHH:1	CPDB:Reactome	68468	Transcription of E2F targets under negative control by p107 (RBL1) and p130 (RBL2) in complex with HDAC1	0.000182	0.00193	http://cpdb.molgen.mpg.de/CPDB/visualizeSet?fsetType=P&fsetId=68468	6	TFDP2;CCNA2;TFDP1;E2F1;MYBL2;CDK1	11 (11)	D.I.a.2
PHH:1	CPDB:Reactome	68430	Transcription of E2F targets under negative control by DREAM complex	2.84e-06	5.04e-05	http://cpdb.molgen.mpg.de/CPDB/visualizeSet?fsetType=P&fsetId=68430	9	TFDP2;TFDP1;CDC6;LIN9;TOP2A;RBBP4;PCNA;CDC25A;E2F1	16 (16)	D.I.a.2
PHH:12	GO:BP	GO:0031347	regulation of defense response	2.44168e-14	NA	NA	NA	NA	NA	F.I.b.1
PHH:1	GO:CC	GO:0015630	microtubule cytoskeleton	2.47124e-14	NA	NA	NA	NA	NA	D.I.a.2
PHH:16	GO:BP	GO:0044710	single-organism metabolic process	2.49998e-14	NA	NA	NA	NA	NA	E.II.a.1
PHH:13	GO:BP	GO:0018279	protein N-linked glycosylation via asparagine	3.08728e-14	NA	NA	NA	NA	NA	C.II.a
PHH:46	GO:BP	GO:2000112	regulation of cellular macromolecule biosynthetic process	4.00529e-14	NA	NA	NA	NA	NA	A.I.a
PHH:4	GO:MF	GO:0003700	transcription factor activity, sequence-specific DNA binding	4.36112e-14	NA	NA	NA	NA	NA	A.II.b.1
PHH:4	GO:MF	GO:0001071	nucleic acid binding transcription factor activity	4.36112e-14	NA	NA	NA	NA	NA	A.II.b.1
PHH:13	GO:BP	GO:0018196	peptidyl-asparagine modification	4.6578e-14	NA	NA	NA	NA	NA	C.II.a
PHH:46	GO:MF	GO:0046872	metal ion binding	5.18567e-14	NA	NA	NA	NA	NA	A.I.a
PHH:28	STRING:InterPro	IPR000795	Transcription factor, GTP-binding domain	0.00057	0.0149	http://www.ebi.ac.uk/interpro/entry/IPR000795	2	GUF1;GSPT1	NA	E.II.a.2.ii
PHH:9	GO:CC	GO:0031988	membrane-bounded vesicle	5.54067e-14	NA	NA	NA	NA	NA	E.I.a.1.i
PHH:12	STRING:InterPro	IPR001217	Transcription factor STAT	0.0015	0.0115	http://www.ebi.ac.uk/interpro/entry/IPR001217	2	STAT2;STAT1	NA	F.I.b.1
PHH:66	CPDB:Wikipathways	3624928	Transcription factor regulation in adipogenesis	0.00037	0.00517	http://cpdb.molgen.mpg.de/CPDB/visualizeSet?fsetType=P&fsetId=3624928	2	PPARGC1A;INSR	22 (22)	F.II.b.2.ii.beta
PHH:308	STRING:InterPro	IPR034078	Transcription factor NFX1 family	4.7e-07	3.76e-06	http://www.ebi.ac.uk/interpro/entry/IPR034078	2	NFX1;NFXL1	NA	C.I.b.1
PHH:232	STRING:InterPro	IPR022084	Transcription factor Elf, N-terminal	1.46e-06	3.36e-05	http://www.ebi.ac.uk/interpro/entry/IPR022084	2	ELF1;ELF2	NA	A.II.b.2.i
PHH:12	GO:BP	GO:0019079	viral genome replication	5.827e-14	NA	NA	NA	NA	NA	F.I.b.1
PHH:46	GO:MF	GO:0043169	cation binding	5.82815e-14	NA	NA	NA	NA	NA	A.I.a
PHH:46	GO:BP	GO:0019219	regulation of nucleobase-containing compound metabolic process	5.99728e-14	NA	NA	NA	NA	NA	A.I.a
PHH:8	GO:CC	GO:0043228	non-membrane-bounded organelle	7.28619e-14	NA	NA	NA	NA	NA	D.II.b.1
PHH:8	GO:CC	GO:0043232	intracellular non-membrane-bounded organelle	7.28619e-14	NA	NA	NA	NA	NA	D.II.b.1
PHH:46	GO:BP	GO:0010556	regulation of macromolecule biosynthetic process	7.45891e-14	NA	NA	NA	NA	NA	A.I.a
PHH:46	GO:MF	GO:0003676	nucleic acid binding	8.73116e-14	NA	NA	NA	NA	NA	A.I.a
PHH:131	GO:BP	GO:0009408	response to heat	8.87963e-14	NA	NA	NA	NA	NA	D.I.a.2
PHH:5	GO:CC	GO:0005634	nucleus	9.19996e-14	NA	NA	NA	NA	NA	C.I.b.1
PHH:1	GO:BP	GO:0034724	DNA replication-independent nucleosome organization	9.90146e-14	NA	NA	NA	NA	NA	D.I.a.2
PHH:1	GO:BP	GO:0006336	DNA replication-independent nucleosome assembly	9.90146e-14	NA	NA	NA	NA	NA	D.I.a.2
PHH:1	GO:BP	GO:0071824	protein-DNA complex subunit organization	1.18635e-13	NA	NA	NA	NA	NA	D.I.a.2
PHH:16	GO:CC	GO:0042175	nuclear outer membrane-endoplasmic reticulum membrane network	1.24904e-13	NA	NA	NA	NA	NA	E.II.a.1
PHH:8	GO:BP	GO:0044085	cellular component biogenesis	1.2934e-13	NA	NA	NA	NA	NA	D.II.b.1
PHH:5	GO:BP	GO:0010467	gene expression	1.40472e-13	NA	NA	NA	NA	NA	C.I.b.1
PHH:1	GO:BP	GO:0065004	protein-DNA complex assembly	1.43187e-13	NA	NA	NA	NA	NA	D.I.a.2
PHH:1	GO:BP	GO:0034080	CENP-A containing nucleosome assembly	1.50918e-13	NA	NA	NA	NA	NA	D.I.a.2
PHH:10	STRING:UniProt	KW-0804	Transcription	1.55e-10	3.54e-09	https://www.uniprot.org/keywords/KW-0804	56	ESF1;CNOT2;PLAGL2;ZNF777;PIAS1;PER2;TGS1;ZNF24;SNW1;ATF1;MTPAP;RBBP5;SETDB1;PPRC1;KLF10;ZNF653;ZNF281;TCERG1;ZNF526;ZNF597;PPP1R8;ZNF507;MYNN;RLIM;PNRC2;ZNF202;ZNF326;SRFBP1;ZNF649;SAP130;ZNF670;TAF5;ZNF451;ZNF280C;ZNF217;CDC5L;ASXL1;UIMC1;BCOR;ZFX;RREB1;TXLNG;AK6;NELFA;BANP;AEBP2;CHD8;ZNF655;DNTTIP2;RCOR3;ZNF273;ZNF131;SFSWAP;ZFP37;ZNF2;ZSCAN26	NA	A.I.b
PHH:266	STRING:UniProt	KW-0804	Transcription	0.00042	0.0053	https://www.uniprot.org/keywords/KW-0804	5	DRAP1;CCDC85B;POLR2L;GPS2;POLR2H	NA	E.I.a.2.i
PHH:4	STRING:UniProt	KW-0804	Transcription	8.68e-28	8.19e-26	https://www.uniprot.org/keywords/KW-0804	161	RB1CC1;FOXJ2;MNT;RRN3;SIRT1;ZNF263;GABPB1;HBP1;PRDM4;CSRNP2;TBPL1;MED28;ZNF350;RBM39;CDK7;BACH2;AKIRIN2;RORA;YY1;GLIS2;CREBBP;CSNK2A2;ELL;PIAS4;EPC1;EP300;MED26;ARID4B;GPBP1;GMEB2;TEF;ZFHX3;CSRNP1;ZNF16;KAT6B;RFX5;PKNOX1;GMEB1;CCNL1;CREBRF;NFIL3;NAB2;ZNF267;ONECUT1;ZNF57;ZNF565;KLF11;MLLT10;ZBTB5;ZBTB21;ZNF408;NR1D2;RSF1;ZNF436;PER1;ZNF609;HINFP;SCMH1;ZNF513;ZNF77;ZBTB2;SERTAD3;SERTAD2;TGIF1;ZKSC…	NA	A.II.b.1
PHH:5	STRING:UniProt	KW-0804	Transcription	1.6e-11	2.32e-09	https://www.uniprot.org/keywords/KW-0804	112	DNAJC17;TWISTNB;POLR3B;ASF1A;NFYB;MTERF1;ZNF232;FOXA1;ZNF764;THAP1;MED4;GTF2H4;MNAT1;THOC1;EED;TAF1B;GATA6;AKAP8;PRDM15;NPAT;ZNF551;GTF2E1;MED7;MTERF3;IWS1;SNAPC4;HIF1AN;ATMIN;LEO1;ZNF561;ZNF584;ZNF239;ZNF680;ZBTB33;MED29;ZNF518B;ING3;ING5;YLPM1;PAXBP1;PURA;TTF1;BCL9L;SUPT7L;ACTR8;RRP1B;ZNF587;EDRF1;ZNF708;ZNF816;TAF11;ZNF485;CTR9;CIPC;HEATR1;RNF2;CHTOP;SFR1;PRMT6;DNTTIP1;MED18;TGIF2;PBX2;ZNF41;P…	NA	C.I.b.1
PHH:7	STRING:UniProt	KW-0804	Transcription	4.84e-11	1.48e-09	https://www.uniprot.org/keywords/KW-0804	60	MED17;TAF4;EPC2;KMT2C;PIH1D1;ZNF264;CTCF;CCNT2;MED13L;NIPBL;ZNF689;MAML1;REL;MED1;SUV420H1;BPTF;ZBTB4;TADA2B;SP3;ARID1A;ZKSCAN1;ZBTB11;KDM3B;PHF12;BRWD1;ARID2;ZNF644;SMAD4;BAZ1B;ZNF136;ARID1B;RBPJ;GABPA;ARID4A;ZNF44;FRYL;GTF3C2;ZNF148;KDM5B;HIVEP2;MED23;ZNF76;ZXDB;TRIM27;MIER3;ASH1L;ADNP;SNAI2;KAT6A;CDYL;MED13;KDM5A;ASXL2;MYSM1;RNF4;ZFHX4;ZBTB1;RBM15B;ZNF700;CHD1	NA	A.I.a
PHH:1	GO:BP	GO:0061641	CENP-A containing chromatin organization	1.50918e-13	NA	NA	NA	NA	NA	D.I.a.2
PHH:187	CPDB:SMPDB	2947303	Tranexamic Acid Action Pathway	4.74e-05	0.000127	http://cpdb.molgen.mpg.de/CPDB/visualizeSet?fsetType=P&fsetId=2947303	2	FGA;FGB	20 (20)	E.II.b.1.ii.beta
PHH:9	CPDB:SMPDB	2947303	Tranexamic Acid Action Pathway	2.47e-06	2.59e-05	http://cpdb.molgen.mpg.de/CPDB/visualizeSet?fsetType=P&fsetId=2947303	5	PLG;F12;F9;F10;F7	20 (20)	E.I.a.1.i
PHH:20	CPDB:SMPDB	2947303	Tranexamic Acid Action Pathway	0.00109	0.00353	http://cpdb.molgen.mpg.de/CPDB/visualizeSet?fsetType=P&fsetId=2947303	2	F5;GGCX	20 (20)	F.I.b.2.i
PHH:9	CPDB:PharmGKB	2947233	Tramadol Pharmacokinetics	0.00263	0.00805	http://cpdb.molgen.mpg.de/CPDB/visualizeSet?fsetType=P&fsetId=2947233	2	CYP2B6;SLC22A1	7 (7)	E.I.a.1.i
PHH:9	CPDB:SMPDB	2947746	Tramadol Metabolism Pathway	0.00263	0.00805	http://cpdb.molgen.mpg.de/CPDB/visualizeSet?fsetType=P&fsetId=2947746	2	CYP2B6;SLC22A1	7 (7)	E.I.a.1.i
PHH:4	STRING:InterPro	IPR008974	TRAF-like	0.00079	0.0359	http://www.ebi.ac.uk/interpro/entry/IPR008974	5	FBXO30;SIAH2;SIAH1;SPOP;TRAF6	NA	A.II.b.1
PHH:4	CPDB:Reactome	80729	TRAF6-mediated induction of TAK1 complex within TLR4 complex	0.000143	0.00756	http://cpdb.molgen.mpg.de/CPDB/visualizeSet?fsetType=P&fsetId=80729	4	TAB2;TAB3;TICAM1;TRAF6	11 (11)	A.II.b.1
PHH:12	CPDB:Reactome	116472	TRAF6 mediated IRF7 activation	0.000316	0.00293	http://cpdb.molgen.mpg.de/CPDB/visualizeSet?fsetType=P&fsetId=116472	3	IFIH1;IRF7;DDX58	17 (17)	F.I.b.1
PHH:4	CPDB:Reactome	116472	TRAF6 mediated IRF7 activation	0.00975	0.0729	http://cpdb.molgen.mpg.de/CPDB/visualizeSet?fsetType=P&fsetId=116472	3	TRAF6;EP300;CREBBP	17 (17)	A.II.b.1
PHH:35	CPDB:Reactome	29502	TRAF6 mediated induction of NFkB and MAP kinases upon TLR7/8 or 9 activation	0.000272	0.00164	http://cpdb.molgen.mpg.de/CPDB/visualizeSet?fsetType=P&fsetId=29502	3	MAPKAPK2;RELA;TNIP2	88 (88)	D.II.b.1
PHH:48	CPDB:Reactome	29502	TRAF6 mediated induction of NFkB and MAP kinases upon TLR7/8 or 9 activation	0.00725	0.0189	http://cpdb.molgen.mpg.de/CPDB/visualizeSet?fsetType=P&fsetId=29502	2	NFKBIB;MAPK9	88 (88)	B.II.b
PHH:45	CPDB:Reactome	29502	TRAF6 mediated induction of NFkB and MAP kinases upon TLR7/8 or 9 activation	0.00582	0.0135	http://cpdb.molgen.mpg.de/CPDB/visualizeSet?fsetType=P&fsetId=29502	2	PPP2CB;MAP2K4	88 (88)	A.I.a
PHH:10	CPDB:Reactome	29502	TRAF6 mediated induction of NFkB and MAP kinases upon TLR7/8 or 9 activation	0.00954	0.0658	http://cpdb.molgen.mpg.de/CPDB/visualizeSet?fsetType=P&fsetId=29502	4	MAP2K3;PPP2CA;ATF1;BTRC	88 (88)	A.I.b
PHH:136	CPDB:Reactome	29502	TRAF6 mediated induction of NFkB and MAP kinases upon TLR7/8 or 9 activation	0.00125	0.00218	http://cpdb.molgen.mpg.de/CPDB/visualizeSet?fsetType=P&fsetId=29502	2	IRAK2;NFKB2	88 (88)	F.I.a.1
PHH:12	CPDB:Reactome	60583	TRAF3-dependent IRF activation pathway	0.000136	0.00132	http://cpdb.molgen.mpg.de/CPDB/visualizeSet?fsetType=P&fsetId=60583	3	IFIH1;IRF7;DDX58	13 (13)	F.I.b.1
PHH:46	GO:BP	GO:0031326	regulation of cellular biosynthetic process	1.53948e-13	NA	NA	NA	NA	NA	A.I.a
PHH:1	GO:BP	GO:0043486	histone exchange	1.54267e-13	NA	NA	NA	NA	NA	D.I.a.2
PHH:13	GO:BP	GO:0006457	protein folding	1.55489e-13	NA	NA	NA	NA	NA	C.II.a
PHH:320	STRING:UniProt	KW-0802	TPR repeat	0.001	0.0425	https://www.uniprot.org/keywords/KW-0802	2	CDC16;ASPH	NA	C.II.b.2.i
PHH:300	STRING:UniProt	KW-0802	TPR repeat	0.001	0.0374	https://www.uniprot.org/keywords/KW-0802	2	EMC2;CEP70	NA	C.II.b.2.i
PHH:115	CPDB:BioCarta	279289	tpo signaling pathway	0.000195	0.00189	http://cpdb.molgen.mpg.de/CPDB/visualizeSet?fsetType=P&fsetId=279289	2	SHC1;STAT3	25 (25)	F.I.b.2.ii
PHH:4	CPDB:Reactome	12630	TP53 regulates transcription of several additional cell death genes whose specific roles in p53-dependent apoptosis remain uncertain	0.00554	0.0658	http://cpdb.molgen.mpg.de/CPDB/visualizeSet?fsetType=P&fsetId=12630	3	BCL6;PPP1R13B;TP53BP2	14 (14)	A.II.b.1
PHH:1	CPDB:Reactome	12851	TP53 Regulates Transcription of Genes Involved in G2 Cell Cycle Arrest	9.32e-05	0.00106	http://cpdb.molgen.mpg.de/CPDB/visualizeSet?fsetType=P&fsetId=12851	8	BAX;TFDP2;CDC25C;CCNB1;AURKA;CDK1;TFDP1;PCNA	18 (18)	D.I.a.2
PHH:1	CPDB:Reactome	12755	TP53 Regulates Transcription of Genes Involved in G1 Cell Cycle Arrest	8.94e-06	0.000142	http://cpdb.molgen.mpg.de/CPDB/visualizeSet?fsetType=P&fsetId=12755	8	PCBP4;CCNE2;CCNA2;E2F1;E2F7;CDK2;E2F8;CCNE1	14 (14)	D.I.a.2
PHH:4	CPDB:Reactome	12417	TP53 Regulates Transcription of Genes Involved in Cytochrome C Release	0.00173	0.0312	http://cpdb.molgen.mpg.de/CPDB/visualizeSet?fsetType=P&fsetId=12417	4	PPP1R13B;ATM;CREBBP;TP53BP2	20 (20)	A.II.b.1
PHH:35	CPDB:Reactome	13196	TP53 Regulates Transcription of DNA Repair Genes	0.000138	0.00164	http://cpdb.molgen.mpg.de/CPDB/visualizeSet?fsetType=P&fsetId=13196	3	CCNK;SUPT5H;NELFB	70 (70)	D.II.b.1
PHH:114	CPDB:Reactome	13196	TP53 Regulates Transcription of DNA Repair Genes	0.00184	0.00597	http://cpdb.molgen.mpg.de/CPDB/visualizeSet?fsetType=P&fsetId=13196	2	POLR2K;ELOC	70 (70)	E.II.a.2.ii
PHH:266	CPDB:Reactome	13196	TP53 Regulates Transcription of DNA Repair Genes	0.000172	0.00034	http://cpdb.molgen.mpg.de/CPDB/visualizeSet?fsetType=P&fsetId=13196	2	POLR2L;POLR2H	70 (70)	E.I.a.2.i
PHH:1	CPDB:Wikipathways	3624990	TP53 Regulates Transcription of DNA Repair Genes	0.000104	0.00117	http://cpdb.molgen.mpg.de/CPDB/visualizeSet?fsetType=P&fsetId=3624990	7	CHEK1;BRCA1;FANCI;RAD51D;MSH2;FANCD2;MLH1	14 (14)	D.I.a.2
PHH:43	CPDB:Wikipathways	3624985	TP53 Regulates Transcription of Cell Death Genes	9.57e-06	7.44e-05	http://cpdb.molgen.mpg.de/CPDB/visualizeSet?fsetType=P&fsetId=3624985	3	BNIP3L;IGFBP3;NDRG1	29 (29)	E.II.b.1.ii.beta
PHH:43	CPDB:Reactome	12631	TP53 Regulates Transcription of Cell Death Genes	3.42e-05	0.000143	http://cpdb.molgen.mpg.de/CPDB/visualizeSet?fsetType=P&fsetId=12631	3	BNIP3L;NDRG1;IGFBP3	44 (44)	E.II.b.1.ii.beta
PHH:83	CPDB:Wikipathways	3624985	TP53 Regulates Transcription of Cell Death Genes	0.000434	0.00118	http://cpdb.molgen.mpg.de/CPDB/visualizeSet?fsetType=P&fsetId=3624985	2	TRIAP1;TNFRSF10C	29 (29)	E.II.b.2.i
PHH:83	CPDB:Reactome	12631	TP53 Regulates Transcription of Cell Death Genes	0.001	0.00238	http://cpdb.molgen.mpg.de/CPDB/visualizeSet?fsetType=P&fsetId=12631	2	TNFRSF10C;TRIAP1	44 (44)	E.II.b.2.i
PHH:4	CPDB:Reactome	12631	TP53 Regulates Transcription of Cell Death Genes	0.00613	0.0676	http://cpdb.molgen.mpg.de/CPDB/visualizeSet?fsetType=P&fsetId=12631	5	ATM;BCL6;CREBBP;PPP1R13B;TP53BP2	44 (44)	A.II.b.1
PHH:1	CPDB:Reactome	12967	TP53 Regulates Transcription of Cell Cycle Genes	2.79e-07	5.51e-06	http://cpdb.molgen.mpg.de/CPDB/visualizeSet?fsetType=P&fsetId=12967	18	CDC25C;CCNE2;CNOT7;CCNE1;CDK1;E2F8;TFDP1;BAX;PCNA;E2F1;CCNB1;AURKA;CDK2;CCNA2;CENPJ;E2F7;PCBP4;TFDP2	51 (51)	D.I.a.2
PHH:83	CPDB:Wikipathways	3624832	TP53 Regulates Metabolic Genes	3.9e-05	0.000123	http://cpdb.molgen.mpg.de/CPDB/visualizeSet?fsetType=P&fsetId=3624832	2	SESN1;TIGAR	9 (9)	E.II.b.2.i
PHH:83	CPDB:Reactome	12212	TP53 Regulates Metabolic Genes	0.00377	0.0059	http://cpdb.molgen.mpg.de/CPDB/visualizeSet?fsetType=P&fsetId=12212	2	TIGAR;SESN1	86 (86)	E.II.b.2.i
PHH:131	CPDB:Reactome	66446	Regulation of HSF1-mediated heat shock response	9.29e-20	9.52e-19	http://cpdb.molgen.mpg.de/CPDB/visualizeSet?fsetType=P&fsetId=66446	9	BAG3;HSPA1A;DEDD2;HSPA6;UBB;HSPA1L;HSPH1;DNAJB1;HSPA1B	81 (81)	D.I.a.2
PHH:358	CPDB:PharmGKB	2947184	Estrogen Metabolism Pathway	1.26e-08	8.18e-08	http://cpdb.molgen.mpg.de/CPDB/visualizeSet?fsetType=P&fsetId=2947184	3	CYP1A1;CYP1B1;CYP1A2	15 (15)	E.II.b.1.ii.alpha
PHH:46	GO:MF	GO:0043167	ion binding	1.58027e-13	NA	NA	NA	NA	NA	A.I.a
PHH:8	STRING:UniProt	KW-0799	Topoisomerase	0.0028	0.0229	https://www.uniprot.org/keywords/KW-0799	2	TOP1;TOP3A	NA	D.II.b.1
PHH:9	STRING:InterPro	IPR010916	TonB box, conserved site	0.00055	0.0074	http://www.ebi.ac.uk/interpro/entry/IPR010916	2	PZP;A2M	NA	E.I.a.1.i
PHH:9	CPDB:SMPDB	2947740	Tolmetin Action Pathway	0.000357	0.00147	http://cpdb.molgen.mpg.de/CPDB/visualizeSet?fsetType=P&fsetId=2947740	4	CYP4F2;CYP2B6;CYP2E1;CYP4A11	30 (30)	E.I.a.1.i
PHH:35	CPDB:Reactome	116172	Toll-Like Receptors Cascades	0.00139	0.00413	http://cpdb.molgen.mpg.de/CPDB/visualizeSet?fsetType=P&fsetId=116172	3	MAPKAPK2;TNIP2;RELA	154 (154)	D.II.b.1
PHH:187	CPDB:Reactome	116172	Toll-Like Receptors Cascades	0.00284	0.00361	http://cpdb.molgen.mpg.de/CPDB/visualizeSet?fsetType=P&fsetId=116172	2	FGB;FGA	154 (154)	E.II.b.1.ii.beta
PHH:98	CPDB:Reactome	116172	Toll-Like Receptors Cascades	0.00376	0.0132	http://cpdb.molgen.mpg.de/CPDB/visualizeSet?fsetType=P&fsetId=116172	2	CTSK;TLR1	154 (154)	F.II.a.2.ii.alpha
PHH:136	CPDB:Reactome	116172	Toll-Like Receptors Cascades	0.00376	0.00461	http://cpdb.molgen.mpg.de/CPDB/visualizeSet?fsetType=P&fsetId=116172	2	IRAK2;NFKB2	154 (154)	F.I.a.1
[truncated: 10,481 more rows]

## Sheet: S5
Table S5. Transcription Factor enrichment for PHH modules, confidence set A-C ('high confidence').
[truncated: 548 more rows]

[truncated: 8 more sheets: S6, S7, S8, S9, S10, S11, S12, S13]
