# Supplementary material for: The human hepatocyte TXG-MAPr: gene co-expression network modules to support mechanism-based risk assessment
Source: Arch Toxicol. 2021 Oct 9;95(12):3745–75. doi: 10.1007/s00204-021-03141-w (PMC8536636; doi:10.1007/s00204-021-03141-w)
Supplement: Supplementary file 12 — Supplementary file12 (TXT 24303 KB) [file 204_2021_3141_MOESM12_ESM.txt]

gene_symbol	COMPOUND_TIME_DOSE	TF_activity_AC	TF_activity_AD
ADNP	DNP_8hr_Low__logFC	-0.427583255412531	-0.0591657677301928
ADNP	DNP_24hr_Low__logFC	-0.473417015015932	0.0599336118969772
ADNP	DNP_8hr_Middle__logFC	-0.146372694891157	1.50692846912703
ADNP	DNP_24hr_Middle__logFC	1.11804400373715	3.00268335816689
ADNP	DNP_8hr_High__logFC	1.80999956335647	3.24762407219423
ADNP	DNP_24hr_High__logFC	1.61035424390869	2.25633857033027
ADNP	X2NF_8hr_Low__logFC	-0.114701834576483	1.65362122174295
ADNP	X2NF_24hr_Low__logFC	0.35779197887405	-1.25859358304931
ADNP	X2NF_8hr_Middle__logFC	-0.4254899330681	2.36898149786276
ADNP	X2NF_24hr_Middle__logFC	0.709205730957136	1.7997224255593
ADNP	X2NF_8hr_High__logFC	0.238242163370588	1.37504145663964
ADNP	X2NF_24hr_High__logFC	0.691122730126508	3.25697970795054
ADNP	LPS_8hr_Low__logFC	0.511125718858769	2.2924585332283
ADNP	LPS_24hr_Low__logFC	0.528844064119493	4.07516676685661
ADNP	LPS_8hr_Middle__logFC	0.138298304081612	1.03399695722431
ADNP	LPS_24hr_Middle__logFC	0.334596091133254	4.18520611382586
ADNP	LPS_8hr_High__logFC	0.954927362463029	1.91409723425761
ADNP	LPS_24hr_High__logFC	0.504999365805631	4.62124126955871
ADNP	MNU_8hr_Low__logFC	0.109442149292173	-3.49221611958726
ADNP	MNU_24hr_Low__logFC	1.82630223017519	-3.58629325366564
ADNP	MNU_8hr_Middle__logFC	-0.0565580540801068	-1.6933969262968
ADNP	MNU_24hr_Middle__logFC	1.06387261236084	-1.41255716996792
ADNP	MNU_8hr_High__logFC	-1.35138287022014	-2.34765722077043
ADNP	MNU_24hr_High__logFC	-0.329591923665082	-2.23039949214246
ADNP	NMOR_8hr_Low__logFC	-0.422942486732518	-1.23434136084415
ADNP	NMOR_24hr_Low__logFC	-0.618260905829625	-0.195774428990243
ADNP	NMOR_8hr_Middle__logFC	-1.66488262557379	-2.17846612328392
ADNP	NMOR_24hr_Middle__logFC	-1.39598587035334	-3.02982969712756
ADNP	NMOR_8hr_High__logFC	-0.561704697146192	-6.58206197098969
ADNP	NMOR_24hr_High__logFC	-0.959149504385341	-3.84375559067873
ADNP	TNF_8hr_Low__logFC	-0.382477742086256	1.3144991067846
ADNP	TNF_24hr_Low__logFC	0.484822892634163	1.80754950547393
ADNP	TNF_8hr_Middle__logFC	-0.538209184711745	2.06078607035589
ADNP	TNF_24hr_Middle__logFC	0.198471536215931	2.88741554581632
ADNP	TNF_8hr_High__logFC	-0.718356650205915	1.56781950096451
ADNP	TNF_24hr_High__logFC	0.75605414500185	3.19333104973381
ADNP	WY_2hr_Low__logFC	0.274532698592581	0.231968867273314
ADNP	WY_8hr_Low__logFC	-0.42958002226602	1.84347503635026
ADNP	WY_24hr_Low__logFC	-0.2442681473641	3.77546029632336
ADNP	WY_2hr_Middle__logFC	0.944877766584493	1.22807962352445
ADNP	WY_8hr_Middle__logFC	0.517599369853284	0.747300904370448
ADNP	WY_24hr_Middle__logFC	-1.0734002593871	1.07788987623671
ADNP	WY_2hr_High__logFC	0.995682410422539	-0.146282864200834
ADNP	WY_8hr_High__logFC	0.636005039419576	-0.0946272527977108
ADNP	WY_24hr_High__logFC	-0.403214588674278	0.713061134902343
ADNP	ACA_8hr_Middle__logFC	-0.0586230914851553	1.29084588229556
ADNP	ACA_24hr_Middle__logFC	0.967358953975112	-1.14200645060641
ADNP	ACA_8hr_High__logFC	0.217559684865382	3.59505388975915
ADNP	ACA_24hr_High__logFC	0.75350880278707	-0.294848595241763
ADNP	AAA_8hr_Low__logFC	0.298585216973966	-0.61181595505419
ADNP	AAA_24hr_Low__logFC	-0.474903134743157	0.232080005361614
ADNP	AAA_8hr_Middle__logFC	-1.4149428539439	0.722365848576293
ADNP	AAA_24hr_Middle__logFC	-1.4156501392525	1.40560096366178
ADNP	AAA_8hr_High__logFC	0.68065852498608	-0.42999762662516
ADNP	AAA_24hr_High__logFC	-0.605263206426183	0.329016522844601
ADNP	AAF_8hr_Middle__logFC	0.757195704491127	-2.57378341177056
ADNP	AAF_24hr_Middle__logFC	-0.126491515596191	1.10894764867872
ADNP	AAF_8hr_High__logFC	1.99860880209039	-1.51511703360608
ADNP	AAF_24hr_High__logFC	0.856214972976988	2.85002309975202
ADNP	APAP_2hr_Low__logFC	0.646629985621932	-3.33242830172608
ADNP	APAP_8hr_Low__logFC	-1.17528854667318	-2.7544254720394
ADNP	APAP_24hr_Low__logFC	0.79573925764435	-1.35654893007139
ADNP	APAP_2hr_Middle__logFC	-0.307213249538733	0.117058920210241
ADNP	APAP_8hr_Middle__logFC	0.0798383159002573	-3.17250360792073
ADNP	APAP_24hr_Middle__logFC	0.224224776101158	-2.07273495421023
ADNP	APAP_2hr_High__logFC	-1.34966030539508	-0.00864104948230997
ADNP	APAP_8hr_High__logFC	-1.18829434610855	0.126113315202178
ADNP	APAP_24hr_High__logFC	1.2048164304128	1.36252540684773
ADNP	ACZ_8hr_Middle__logFC	0.480804072135768	0.205050621787082
ADNP	ACZ_24hr_Middle__logFC	1.20910026362509	-2.91140454364749
ADNP	ACZ_8hr_High__logFC	0.62271180652586	0.387189554678248
ADNP	ACZ_24hr_High__logFC	1.08592447963695	-1.00482456209926
ADNP	ADP_2hr_Low__logFC	-1.56385420307956	1.94088922937536
ADNP	ADP_8hr_Low__logFC	-0.263475879750433	0.2422084832961
ADNP	ADP_24hr_Low__logFC	-0.1423548234278	1.77946682353481
ADNP	ADP_2hr_Middle__logFC	-0.0334441356947731	0.218701304689332
ADNP	ADP_8hr_Middle__logFC	1.28503605116177	1.9908029335152
ADNP	ADP_24hr_Middle__logFC	0.142161603590764	1.21851599914816
ADNP	ADP_2hr_High__logFC	0.905851164149927	-0.272827237401439
ADNP	ADP_8hr_High__logFC	1.11356762869852	2.67948772890398
ADNP	ADP_24hr_High__logFC	-0.0453535822565454	0.631504159406656
ADNP	AFB1_8hr_Low__logFC	-1.53485425001065	-4.9639816489592
ADNP	AFB1_24hr_Low__logFC	-0.1028329957893	-0.701019750608855
ADNP	AFB1_8hr_Middle__logFC	-2.53651350564371	-5.70579833009979
ADNP	AFB1_24hr_Middle__logFC	-0.811729645884291	-2.75195292511022
ADNP	AFB1_8hr_High__logFC	-2.0211838831059	-1.18967514648318
ADNP	AFB1_24hr_High__logFC	-1.1996827801047	-2.12970379082272
ADNP	AJM_8hr_Middle__logFC	-0.0108957595519651	-3.08958614916638
ADNP	AJM_24hr_Middle__logFC	-0.0651358722592152	1.60946663275134
ADNP	AJM_8hr_High__logFC	-0.276275123952034	-1.22538462933732
ADNP	AJM_24hr_High__logFC	-0.0437105510861857	0.537087026855086
ADNP	APL_2hr_Low__logFC	-0.348420728568762	0.0611829092291719
ADNP	APL_8hr_Low__logFC	-1.22337825040606	-1.24063327859611
ADNP	APL_24hr_Low__logFC	0.789367272104646	1.77356885483632
ADNP	APL_2hr_Middle__logFC	-0.99907820941508	-1.80533625623753
ADNP	APL_8hr_Middle__logFC	0.38959893413034	-0.204734530486375
ADNP	APL_24hr_Middle__logFC	0.691420122120637	0.367830055491065
ADNP	APL_2hr_High__logFC	-1.04810698632067	-1.06196687258599
ADNP	APL_8hr_High__logFC	-0.63393650286658	-1.53755579966324
ADNP	APL_24hr_High__logFC	-0.327374505364771	0.176068892744136
ADNP	AA_2hr_Low__logFC	1.3834408632501	0.78455461063994
ADNP	AA_8hr_Low__logFC	0.0399634267267249	-0.447398659560899
ADNP	AA_24hr_Low__logFC	0.579410864638761	-0.104402442187588
ADNP	AA_2hr_Middle__logFC	-0.595147775529824	1.39996076155475
ADNP	AA_8hr_Middle__logFC	0.802803266479513	-0.231793255934236
ADNP	AA_24hr_Middle__logFC	0.343678395730856	1.1421083128644
ADNP	AA_2hr_High__logFC	-0.118210019171873	3.78029379482991
ADNP	AA_8hr_High__logFC	-0.912656965945886	-0.164031588176439
ADNP	AA_24hr_High__logFC	1.3550966289844	0.504386225085401
ADNP	ADM_24hr_Middle__logFC	2.15111050162998	1.2448901718496
ADNP	ADM_24hr_High__logFC	0.866795796537044	3.51258329281587
ADNP	AM_2hr_Low__logFC	-0.8188191288581	-2.67313324262885
ADNP	AM_8hr_Low__logFC	-1.2907321733849	-1.03440832181265
ADNP	AM_24hr_Low__logFC	-1.10427435678506	1.17020123880149
ADNP	AM_2hr_Middle__logFC	-0.249723605540003	-2.33301246339727
ADNP	AM_8hr_Middle__logFC	-0.666673762281534	0.738658229360152
ADNP	AM_24hr_Middle__logFC	-1.52330540247628	2.22405926273256
ADNP	AM_2hr_High__logFC	0.266556081001301	-1.70274517210937
ADNP	AM_8hr_High__logFC	-0.644680358973164	0.135850330580747
ADNP	AM_24hr_High__logFC	-1.15675202490006	2.95904792088372
ADNP	AMT_8hr_Middle__logFC	-0.445586621134675	0.724324008940293
ADNP	AMT_24hr_Middle__logFC	1.58218583513147	0.850101614347424
ADNP	AMT_8hr_High__logFC	-1.16252032327929	2.09795589609153
ADNP	AMT_24hr_High__logFC	1.27588792187758	1.0588914446321
ADNP	AMB_8hr_Low__logFC	-0.17397831188723	0.35049858179227
ADNP	AMB_24hr_Low__logFC	0.107923258020719	2.51479293424882
ADNP	AMB_8hr_Middle__logFC	-1.48384990023706	1.09732866960957
ADNP	AMB_24hr_Middle__logFC	0.0415136127604679	0.795859894593272
ADNP	AMB_8hr_High__logFC	0.0522153471698188	2.63366144222837
ADNP	AMB_24hr_High__logFC	-0.0624698702856464	2.46190066401414
ADNP	ASA_2hr_Low__logFC	0.166184850783854	-0.21618027060697
ADNP	ASA_8hr_Low__logFC	1.00588721652573	1.92364878305065
ADNP	ASA_24hr_Low__logFC	0.774072530148629	1.59736734295411
ADNP	ASA_2hr_Middle__logFC	-0.194929151053919	-0.73686913717826
ADNP	ASA_8hr_Middle__logFC	0.251841994604608	3.67035078494019
ADNP	ASA_24hr_Middle__logFC	-0.178769617628546	2.09538191150362
ADNP	ASA_2hr_High__logFC	0.935975406153135	1.83137574359786
ADNP	ASA_8hr_High__logFC	-0.111036309645522	3.57437405600765
ADNP	ASA_24hr_High__logFC	0.0417540727672974	4.06344628242054
ADNP	AZP_2hr_Low__logFC	-0.532881301500213	2.06035784363756
ADNP	AZP_8hr_Low__logFC	0.161790396934395	-1.17817583390532
ADNP	AZP_24hr_Low__logFC	-0.224515622801537	4.41306455759184
ADNP	AZP_2hr_Middle__logFC	-0.651962429566014	-0.140418365514712
ADNP	AZP_8hr_Middle__logFC	0.224350859312561	0.239022308622923
ADNP	AZP_24hr_Middle__logFC	0.217850514412193	4.44925144356106
ADNP	AZP_2hr_High__logFC	-0.865481402926135	-0.828561149779865
ADNP	AZP_8hr_High__logFC	1.13726841680598	0.765292241894936
ADNP	AZP_24hr_High__logFC	0.775005775199982	4.31157727019851
ADNP	BDZ_8hr_Low__logFC	-0.563287529240946	-0.777584711885871
ADNP	BDZ_24hr_Low__logFC	-0.770833202585598	0.976427546789539
ADNP	BDZ_8hr_Middle__logFC	0.892661174391263	-1.22150234989969
ADNP	BDZ_24hr_Middle__logFC	0.302379832443454	0.158495366209743
ADNP	BDZ_8hr_High__logFC	1.57583838024181	-1.57384754546299
ADNP	BDZ_24hr_High__logFC	-0.608093405335544	0.812190705499637
ADNP	BBr_2hr_Low__logFC	-0.246297020074268	0.220218541387291
ADNP	BBr_8hr_Low__logFC	-0.0178189582646003	-0.436581851415189
ADNP	BBr_24hr_Low__logFC	-0.502425416686771	1.99665954993631
ADNP	BBr_2hr_Middle__logFC	0.980689920637943	-1.46913522794008
ADNP	BBr_8hr_Middle__logFC	-1.19790184048089	1.07431605398295
ADNP	BBr_24hr_Middle__logFC	-0.158206582446636	2.03015552279203
ADNP	BBr_2hr_High__logFC	0.724032681036599	2.35310180289399
ADNP	BBr_8hr_High__logFC	1.05243200216966	1.97565249307434
ADNP	BBr_24hr_High__logFC	0.823154331364777	4.34128693699353
ADNP	BZD_8hr_Middle__logFC	-0.315186917293882	1.02785074642783
ADNP	BZD_24hr_Middle__logFC	-0.981961590322514	0.43177110933469
ADNP	BZD_8hr_High__logFC	0.459718735014633	3.25369511713901
ADNP	BZD_24hr_High__logFC	-0.375653449155621	3.29932896655941
ADNP	BBZ_2hr_Low__logFC	-0.747996201952687	2.90491227664472
ADNP	BBZ_8hr_Low__logFC	-0.877476073204657	-1.71635699212941
ADNP	BBZ_24hr_Low__logFC	-0.0271042817066474	2.98050082052418
ADNP	BBZ_2hr_Middle__logFC	-1.97774939521295	-0.965246163905974
ADNP	BBZ_8hr_Middle__logFC	-0.896910765717141	0.258298021475744
ADNP	BBZ_24hr_Middle__logFC	-1.05119246052671	1.03192333725165
ADNP	BBZ_2hr_High__logFC	-1.49703744421029	-0.632590702453865
ADNP	BBZ_8hr_High__logFC	-1.06290702205443	0.593907844739901
ADNP	BBZ_24hr_High__logFC	0.201738126312152	1.87163209023536
ADNP	BEA_8hr_Low__logFC	-0.19271791216933	-1.22801293431707
ADNP	BEA_24hr_Low__logFC	-0.455857613137734	-0.938043822201653
ADNP	BEA_8hr_Middle__logFC	-0.678826127532187	-4.76538545437043
ADNP	BEA_24hr_Middle__logFC	0.287055640762742	-3.21788279519697
ADNP	BEA_8hr_High__logFC	-1.46206834132326	-5.12476122130706
ADNP	BEA_24hr_High__logFC	-0.465030940721909	-4.52380367673942
ADNP	BCT_8hr_Middle__logFC	-1.28626714047148	1.45898429281848
ADNP	BCT_24hr_Middle__logFC	-0.0563685400790078	1.24764191947758
ADNP	BCT_8hr_High__logFC	-0.395960534055061	1.66500751995311
ADNP	BCT_24hr_High__logFC	-1.21853640464715	1.34710863021013
ADNP	BPR_24hr_Middle__logFC	1.66140366191471	2.38994786097984
ADNP	BPR_24hr_High__logFC	1.42638286768441	3.30744116576307
ADNP	BSO_8hr_Low__logFC	1.11609726140723	-1.39058584185061
ADNP	BSO_24hr_Low__logFC	1.23940221397118	1.69708615129639
ADNP	BSO_8hr_Middle__logFC	1.40456262753869	-0.15369067174694
ADNP	BSO_24hr_Middle__logFC	0.204959249061061	2.25883816907626
ADNP	BSO_8hr_High__logFC	2.05605712884364	-1.42711120295166
ADNP	BSO_24hr_High__logFC	1.41229386641234	0.835151793373679
ADNP	BHA_8hr_Low__logFC	0.720196589159783	1.64634776990977
ADNP	BHA_24hr_Low__logFC	0.326043624411304	1.3794090759088
ADNP	BHA_8hr_Middle__logFC	0.265679675964847	-0.120133682420208
ADNP	BHA_24hr_Middle__logFC	0.777026182089208	0.121846167925928
ADNP	BHA_8hr_High__logFC	0.827110075933492	0.434299164233911
ADNP	BHA_24hr_High__logFC	0.378761678166689	1.72956300855274
ADNP	CAF_8hr_Middle__logFC	0.306373756682752	1.2270516230206
ADNP	CAF_24hr_Middle__logFC	-0.503436278617106	1.90154340417092
ADNP	CAF_8hr_High__logFC	1.01472587249169	0.984059904131602
ADNP	CAF_24hr_High__logFC	-0.0243054261296491	1.99240889011846
ADNP	CAP_8hr_Middle__logFC	-0.0801918956595493	-1.28431583087965
ADNP	CAP_24hr_Middle__logFC	-0.412147742135754	1.0771907644243
ADNP	CAP_8hr_High__logFC	1.13687468177579	0.549003042057729
ADNP	CAP_24hr_High__logFC	-0.386321837948828	-1.01363065130888
ADNP	CBZ_2hr_Low__logFC	-0.174656596736326	0.588740576717965
ADNP	CBZ_8hr_Low__logFC	0.334256247131416	-1.94302169619722
ADNP	CBZ_24hr_Low__logFC	-0.639000397301079	0.581720880504216
ADNP	CBZ_2hr_Middle__logFC	-0.433557203144111	1.84654518691582
ADNP	CBZ_8hr_Middle__logFC	0.314533928775266	0.92820332339721
ADNP	CBZ_24hr_Middle__logFC	-0.31054443151542	0.687394985573986
ADNP	CBZ_2hr_High__logFC	-0.0419581183187334	0.425363259478703
ADNP	CBZ_8hr_High__logFC	-0.646032310401384	1.95450888684454
ADNP	CBZ_24hr_High__logFC	0.982885424127162	1.1830318909281
ADNP	CCL4_2hr_Low__logFC	-1.99656228340224	-0.538605703849405
ADNP	CCL4_8hr_Low__logFC	-0.457071667576886	0.0564969417793789
ADNP	CCL4_24hr_Low__logFC	-0.703605063292814	3.39465440218776
ADNP	CCL4_2hr_Middle__logFC	-1.36750026136976	-1.97495979827677
ADNP	CCL4_8hr_Middle__logFC	-0.349123669957888	0.867496009932107
ADNP	CCL4_24hr_Middle__logFC	0.212409338443563	0.73914731214464
ADNP	CCL4_2hr_High__logFC	-1.89562094678316	1.876142239367
ADNP	CCL4_8hr_High__logFC	0.626089761899303	-0.052004470101983
ADNP	CCL4_24hr_High__logFC	-1.01800051303604	-1.12064396551237
ADNP	CMP_8hr_Middle__logFC	0.709278858275673	2.58555121688516
ADNP	CMP_24hr_Middle__logFC	0.00905379009437984	-1.77478738480209
ADNP	CMP_8hr_High__logFC	0.572560540181052	3.66110379601498
ADNP	CMP_24hr_High__logFC	0.487512919268682	0.790595139507368
ADNP	CLM_8hr_Middle__logFC	1.72330385939445	-1.24058977298312
ADNP	CLM_24hr_Middle__logFC	1.43155156285509	1.48849222782051
ADNP	CLM_8hr_High__logFC	1.79279961810664	2.37506998008983
ADNP	CLM_24hr_High__logFC	1.38675273918755	2.11703362756503
ADNP	CMN_8hr_Middle__logFC	-0.432250477928757	1.98877300384895
ADNP	CMN_24hr_Middle__logFC	-0.496175328448588	-1.37964909429867
ADNP	CMN_8hr_High__logFC	0.911705530398471	3.89972961250286
ADNP	CMN_24hr_High__logFC	0.28139033049577	-0.441966831500099
ADNP	CHL_8hr_Middle__logFC	0.438268636499182	1.06401640286475
ADNP	CHL_24hr_Middle__logFC	-0.167555665725379	-3.5686130798841
ADNP	CHL_8hr_High__logFC	0.665377823661398	2.4157558660029
ADNP	CHL_24hr_High__logFC	-0.309213169453836	-0.504906512162297
ADNP	CPZ_2hr_Low__logFC	-0.964400911373551	-1.11266404087598
ADNP	CPZ_8hr_Low__logFC	0.0553906725500419	-3.10930236871864
ADNP	CPZ_24hr_Low__logFC	-0.141719298646959	0.112113074394078
ADNP	CPZ_2hr_Middle__logFC	0.423961103639347	-1.89670186416116
ADNP	CPZ_8hr_Middle__logFC	0.497046346366555	-1.45482878150619
ADNP	CPZ_24hr_Middle__logFC	-0.916249549678722	-1.40978114051509
ADNP	CPZ_2hr_High__logFC	0.293229613311322	-2.08028974419129
ADNP	CPZ_8hr_High__logFC	-0.458618718638889	2.13865590389918
ADNP	CPZ_24hr_High__logFC	-0.695727726475171	0.519441226862258
ADNP	CPP_8hr_Middle__logFC	1.81594716077593	-3.21983271662003
ADNP	CPP_24hr_Middle__logFC	0.917988209077877	-0.17016653670762
ADNP	CPP_8hr_High__logFC	0.760591714820375	-2.18734181583804
ADNP	CPP_24hr_High__logFC	0.313249302761581	-1.1878017688915
ADNP	CIM_2hr_Low__logFC	0.642741427227677	1.29955556082986
ADNP	CIM_8hr_Low__logFC	0.212238589711602	-2.46672888689968
ADNP	CIM_24hr_Low__logFC	-0.613660703109008	2.7869337409562
ADNP	CIM_2hr_Middle__logFC	0.0624265265601103	2.15371679394846
ADNP	CIM_8hr_Middle__logFC	0.0157142270974609	-1.61184402282523
ADNP	CIM_24hr_Middle__logFC	-0.160061458452734	1.54260057344582
ADNP	CIM_2hr_High__logFC	-0.488777867711339	-1.43560900858547
ADNP	CIM_8hr_High__logFC	0.447487393711924	-3.11685279577482
ADNP	CIM_24hr_High__logFC	-0.469054201167023	1.15796644215808
ADNP	CPX_8hr_Middle__logFC	-0.133272168672354	-0.235174761247603
ADNP	CPX_24hr_Middle__logFC	-0.183753355620279	4.14910036608327
ADNP	CPX_8hr_High__logFC	0.303658776506084	1.03573980007989
ADNP	CPX_24hr_High__logFC	-0.0696657001746703	4.09032163722279
ADNP	CFB_2hr_Low__logFC	-1.51773719156845	-0.74093573871254
ADNP	CFB_8hr_Low__logFC	0.501369957610146	0.549631757421932
ADNP	CFB_24hr_Low__logFC	0.0568874432027803	2.20255209395016
ADNP	CFB_2hr_Middle__logFC	-1.66781242764908	0.0405366210165963
ADNP	CFB_8hr_Middle__logFC	-0.646225861876859	2.04975051206627
ADNP	CFB_24hr_Middle__logFC	0.158584584638266	2.75665809836575
ADNP	CFB_2hr_High__logFC	-0.229742749444861	-2.52829961604334
ADNP	CFB_8hr_High__logFC	0.203867176958043	1.75488654206253
ADNP	CFB_24hr_High__logFC	0.342626036306191	1.64666767275291
ADNP	CPM_8hr_Middle__logFC	-0.623806616917403	0.096401243468422
ADNP	CPM_24hr_Middle__logFC	0.151077404534448	-0.66757188077398
ADNP	CPM_8hr_High__logFC	-1.51871182612994	4.5303721024665
ADNP	CPM_24hr_High__logFC	0.433018137971195	0.383331175222092
ADNP	CZP_24hr_Middle__logFC	-0.661088702467029	-0.123467335039439
ADNP	CZP_24hr_High__logFC	0.258464554720175	1.41770732657382
ADNP	COL_8hr_Middle__logFC	0.029901604080304	-0.436406991129143
ADNP	COL_24hr_Middle__logFC	-0.115006819406768	-0.531199488005807
ADNP	COL_8hr_High__logFC	-0.406984699105617	-0.620342022069274
ADNP	COL_24hr_High__logFC	0.160781350969829	-0.536503040610072
ADNP	CMA_2hr_Low__logFC	-1.2109024492065	-2.58027764248548
ADNP	CMA_8hr_Low__logFC	0.373982131047644	0.628719481979601
ADNP	CMA_24hr_Low__logFC	-0.0725982194905702	2.98865141497409
ADNP	CMA_2hr_Middle__logFC	-0.949443291506617	0.738954066784293
ADNP	CMA_8hr_Middle__logFC	0.19763903970331	-0.609838054724315
ADNP	CMA_24hr_Middle__logFC	0.328204209894292	-1.34209960155353
ADNP	CMA_2hr_High__logFC	-0.420798192736771	0.723639106343066
ADNP	CMA_8hr_High__logFC	0.612536691882444	-2.16915326400188
ADNP	CMA_24hr_High__logFC	0.859915660597807	-2.04975574275337
ADNP	CHX_8hr_Low__logFC	1.00558510951315	-1.11932691394632
ADNP	CHX_24hr_Low__logFC	-0.047382019592813	-3.34883065493295
ADNP	CHX_8hr_Middle__logFC	1.37666349798361	-1.79337655890906
ADNP	CHX_24hr_Middle__logFC	0.801690763875766	-1.99404198268114
ADNP	CHX_8hr_High__logFC	1.95617062080881	-1.16556107893847
ADNP	CHX_24hr_High__logFC	1.84192452457893	-2.26647250089016
ADNP	CPA_2hr_Low__logFC	-0.365565214422918	2.25277726751892
ADNP	CPA_8hr_Low__logFC	0.279888562908206	0.738293877410976
ADNP	CPA_24hr_Low__logFC	0.480965052250458	0.384424608044317
ADNP	CPA_2hr_Middle__logFC	-1.87489317017929	2.93282693875626
ADNP	CPA_8hr_Middle__logFC	0.781760891515345	2.41881761001041
ADNP	CPA_24hr_Middle__logFC	0.762544886335558	-0.905994291841104
ADNP	CPA_2hr_High__logFC	-1.17578979846025	3.11574577897746
ADNP	CPA_8hr_High__logFC	-0.37199081551225	0.420971901086163
ADNP	CPA_24hr_High__logFC	0.428755885644244	-3.91755094443917
ADNP	CSA_8hr_Low__logFC	-0.162132284754433	-2.92562682961769
ADNP	CSA_24hr_Low__logFC	-1.52646141707067	3.82617102055677
ADNP	CSA_8hr_Middle__logFC	-0.226229943628302	-0.332841686991887
ADNP	CSA_24hr_Middle__logFC	-0.988140196386502	1.8639418183253
ADNP	CSA_8hr_High__logFC	-0.0159926348371671	0.399054982188361
ADNP	CSA_24hr_High__logFC	0.136474768820024	1.27757141368889
ADNP	DNZ_8hr_Middle__logFC	-0.480082165440946	3.11983694006228
ADNP	DNZ_24hr_Middle__logFC	0.154391816888469	0.870387675502898
ADNP	DNZ_8hr_High__logFC	-0.409265293282105	3.32789276506524
ADNP	DNZ_24hr_High__logFC	0.475313847914598	2.80577759006298
ADNP	DTL_8hr_Middle__logFC	0.542811306685829	-0.196052025684832
ADNP	DTL_24hr_Middle__logFC	1.40161047915867	3.53271005314935
ADNP	DTL_8hr_High__logFC	-0.130660314205857	-3.6264061164862
ADNP	DTL_24hr_High__logFC	0.360791868692416	3.62110870377318
ADNP	DEX_8hr_Low__logFC	0.195173884684164	2.14138730857267
ADNP	DEX_24hr_Low__logFC	-0.537357127407612	-1.95405885386195
ADNP	DEX_8hr_Middle__logFC	-0.51512195233821	1.11728189518866
ADNP	DEX_24hr_Middle__logFC	-0.939352453273413	-0.236694787677208
ADNP	DEX_8hr_High__logFC	-0.00350573757802786	1.76789142737051
ADNP	DEX_24hr_High__logFC	-1.33400181422058	1.87061761565117
ADNP	DZP_2hr_Low__logFC	0.474051514217547	-0.0662404235433669
ADNP	DZP_8hr_Low__logFC	-0.258487969895181	-1.28121456234822
ADNP	DZP_24hr_Low__logFC	1.05797800117568	-0.576861930969181
ADNP	DZP_2hr_Middle__logFC	-0.240206576199934	-0.270245398688745
ADNP	DZP_8hr_Middle__logFC	0.726331616254833	-0.0266190931874544
ADNP	DZP_24hr_Middle__logFC	1.04649096523758	0.534126683642424
ADNP	DZP_2hr_High__logFC	-0.512822960902633	-0.211211041364316
ADNP	DZP_8hr_High__logFC	-0.0950068782071124	0.740173331225219
ADNP	DZP_24hr_High__logFC	0.371411129409638	3.23477304247356
ADNP	DFNa_2hr_Low__logFC	0.216437964918271	-0.0380318805994286
ADNP	DFNa_8hr_Low__logFC	1.34744839154906	-1.6395165205114
ADNP	DFNa_24hr_Low__logFC	-1.36354904057209	-1.96511426492882
ADNP	DFNa_2hr_Middle__logFC	0.563758410764724	0.133664393952677
ADNP	DFNa_8hr_Middle__logFC	0.501944521159031	-2.50825617053205
ADNP	DFNa_24hr_Middle__logFC	-0.557082984985724	-3.59811054964436
ADNP	DFNa_2hr_High__logFC	1.4844676776843	-0.903287499111808
ADNP	DFNa_8hr_High__logFC	1.05950430131685	-1.83102738923116
ADNP	DFNa_24hr_High__logFC	-0.272517139878139	-1.77342757484288
ADNP	DEM_8hr_Low__logFC	0.0264397327283268	-0.178006605175419
ADNP	DEM_24hr_Low__logFC	1.29089068685157	0.420718209861084
ADNP	DEM_8hr_Middle__logFC	-0.31281989231624	-0.755391849106215
ADNP	DEM_24hr_Middle__logFC	1.71325807456105	2.20470719036113
ADNP	DEM_8hr_High__logFC	0.264101914138622	0.857509190792024
ADNP	DEM_24hr_High__logFC	0.859300398945046	0.864414187743039
ADNP	DIL_8hr_Middle__logFC	0.815210828362916	0.894945400376204
ADNP	DIL_24hr_Middle__logFC	0.677227750057615	2.72991339473066
ADNP	DIL_8hr_High__logFC	0.743335190149187	0.749824090496117
ADNP	DIL_24hr_High__logFC	-0.0477939688410042	3.13001897422685
ADNP	DIS_8hr_Middle__logFC	-0.114354576517322	4.06648758660376
ADNP	DIS_24hr_Middle__logFC	0.896672476537271	1.61003874541924
ADNP	DIS_8hr_High__logFC	0.949584509433589	5.48122790909876
ADNP	DIS_24hr_High__logFC	1.4403891257172	2.91423196613207
ADNP	DSF_8hr_Middle__logFC	-0.308012378133426	-3.0521100124875
ADNP	DSF_24hr_Middle__logFC	-0.579011239849322	0.11011237892295
ADNP	DSF_8hr_High__logFC	0.263617414433603	-0.349739143859783
ADNP	DSF_24hr_High__logFC	0.36182834263618	0.625400629878186
ADNP	DOX_8hr_Low__logFC	-1.08908771350021	-1.94954280832826
ADNP	DOX_24hr_Low__logFC	-0.663172725412582	2.16092323069785
ADNP	DOX_8hr_Middle__logFC	-1.48487444411833	-0.596800424839553
ADNP	DOX_24hr_Middle__logFC	-1.09405769183892	1.68648694741066
ADNP	DOX_8hr_High__logFC	-2.29098398230455	-0.0866205470204524
ADNP	DOX_24hr_High__logFC	-1.67446963942742	-0.997413179932216
ADNP	ENA_8hr_Middle__logFC	0.352639355945618	-0.250257136008457
ADNP	ENA_24hr_Middle__logFC	0.342323065818733	-0.0563123238605317
ADNP	ENA_8hr_High__logFC	1.54226295312116	0.272853324413057
ADNP	ENA_24hr_High__logFC	0.866681228055095	1.21300723214647
ADNP	EME_8hr_Middle__logFC	-0.0174289210965819	-1.31122907444685
ADNP	EME_24hr_Middle__logFC	0.459441417846244	3.03749955267265
ADNP	EME_8hr_High__logFC	0.0233996766437665	0.42038271829735
ADNP	EME_24hr_High__logFC	1.67620290068612	2.86292072086287
ADNP	EBU_8hr_Middle__logFC	0.722888417085723	0.333341945644624
ADNP	EBU_24hr_Middle__logFC	-0.633168458482319	0.509632580019234
ADNP	EBU_8hr_High__logFC	0.552053868628968	2.51178216968863
ADNP	EBU_24hr_High__logFC	-0.61648368662318	1.58379636393864
ADNP	ETN_8hr_Middle__logFC	-0.34789736626311	-2.2052405706349
ADNP	ETN_24hr_Middle__logFC	-0.121109684235012	2.45761937656613
ADNP	ETN_8hr_High__logFC	-1.58776494320866	-1.30391485868079
ADNP	ETN_24hr_High__logFC	-0.939717453373106	0.658314459879832
ADNP	EE_8hr_Middle__logFC	1.47741217523553	2.5471674645689
ADNP	EE_24hr_Middle__logFC	0.243876113873058	1.29391567433201
ADNP	EE_8hr_High__logFC	-0.0646743562811703	1.51012989990531
ADNP	EE_24hr_High__logFC	0.168448633459116	1.93818722841817
ADNP	ETH_8hr_Middle__logFC	-0.166620859117222	-0.924576756343254
ADNP	ETH_24hr_Middle__logFC	0.432107735224962	1.00223986694328
ADNP	ETH_8hr_High__logFC	-0.945477447588192	-0.848613576229802
ADNP	ETH_24hr_High__logFC	0.355085302241446	1.49987541233424
ADNP	ET_2hr_Low__logFC	1.17282916769127	1.13593357555155
ADNP	ET_8hr_Low__logFC	1.31843241741456	-1.10583545219819
ADNP	ET_24hr_Low__logFC	0.57408680407443	-0.0092824510998582
ADNP	ET_2hr_Middle__logFC	0.0590455634960753	1.47295572610117
ADNP	ET_8hr_Middle__logFC	1.95323451181707	-1.34477109643206
ADNP	ET_24hr_Middle__logFC	1.05159512148683	2.38628921563635
ADNP	ET_2hr_High__logFC	-0.175778605244459	1.91184498082768
ADNP	ET_8hr_High__logFC	1.91387728027701	1.1105180816475
ADNP	ET_24hr_High__logFC	1.17055771921175	3.1664187099268
ADNP	ETP_8hr_Middle__logFC	0.517896807314077	-0.662417474703207
ADNP	ETP_24hr_Middle__logFC	0.0376603508944284	1.24404550196189
ADNP	ETP_8hr_High__logFC	1.00359878814634	-2.70979585444597
ADNP	ETP_24hr_High__logFC	0.117449923250374	1.24002354389655
ADNP	FAM_8hr_Middle__logFC	0.405008459204029	-0.623242323418383
ADNP	FAM_24hr_Middle__logFC	0.801039436735514	-1.67102573027486
ADNP	FAM_8hr_High__logFC	-0.977718726469317	-0.256780386015154
ADNP	FAM_24hr_High__logFC	-0.804650685305505	-0.54530547592037
ADNP	FFB_8hr_Middle__logFC	-0.886737898014287	1.20259561362146
ADNP	FFB_24hr_Middle__logFC	0.911697777095769	-2.36114123951597
ADNP	FFB_8hr_High__logFC	0.837036215794298	1.55354741504001
ADNP	FFB_24hr_High__logFC	0.377479905785659	-1.19730733418701
ADNP	FLX_8hr_Low__logFC	-0.628757016950295	0.145609864656544
ADNP	FLX_24hr_Low__logFC	-0.435096098455321	1.45179132584887
ADNP	FLX_8hr_Middle__logFC	-0.546307467330404	2.40402600157283
ADNP	FLX_24hr_Middle__logFC	-0.4383241974818	4.94848094025769
ADNP	FLX_8hr_High__logFC	0.717184737232007	2.57873901820421
ADNP	FLX_24hr_High__logFC	0.016047058429419	2.90087450020373
ADNP	FP_2hr_Low__logFC	-0.550790959482585	1.12512311680683
ADNP	FP_8hr_Low__logFC	0.706393771546373	-0.11292715627309
ADNP	FP_24hr_Low__logFC	0.306106847123553	0.686445987794297
ADNP	FP_2hr_Middle__logFC	-0.49385180947307	-1.71183975382035
ADNP	FP_8hr_Middle__logFC	1.41214804184772	2.03926566203926
ADNP	FP_24hr_Middle__logFC	1.02607514472306	1.6824119204809
ADNP	FP_2hr_High__logFC	0.235645516371594	-0.814304488541659
ADNP	FP_8hr_High__logFC	0.727756403389901	2.82269953353651
ADNP	FP_24hr_High__logFC	0.238408566594796	0.990993110884235
ADNP	FT_2hr_Low__logFC	-1.59296209953168	-0.0774300520185226
ADNP	FT_8hr_Low__logFC	1.08646703932322	0.587954660331404
ADNP	FT_24hr_Low__logFC	-0.26013872956583	2.9985721974353
ADNP	FT_2hr_Middle__logFC	-1.94360205635123	0.326793224895032
ADNP	FT_8hr_Middle__logFC	0.119689664174632	0.709779373952236
ADNP	FT_24hr_Middle__logFC	0.0194426914711467	1.20161591199593
ADNP	FT_2hr_High__logFC	-1.26341904920514	2.08213988250751
ADNP	FT_8hr_High__logFC	-0.287026243089105	5.13803812712002
ADNP	FT_24hr_High__logFC	-0.0827734877805761	3.41733127847922
ADNP	FUR_8hr_Middle__logFC	0.476963964773748	0.863240616947355
ADNP	FUR_24hr_Middle__logFC	2.20638122941404	-1.36787007116705
ADNP	FUR_8hr_High__logFC	-0.426121704214167	0.554634413600439
ADNP	FUR_24hr_High__logFC	1.65541073433369	-0.444748007226312
ADNP	GaN_8hr_Low__logFC	-1.89867677048747	-0.676671065619565
ADNP	GaN_24hr_Low__logFC	-0.228720020682066	0.746675178652645
ADNP	GaN_8hr_Middle__logFC	-2.36259105677788	-2.17009548548601
ADNP	GaN_24hr_Middle__logFC	-0.37556540804672	3.80907058691876
ADNP	GaN_8hr_High__logFC	-2.68970634366786	-0.550412910714417
ADNP	GaN_24hr_High__logFC	-1.53902827347821	-0.662522649453325
ADNP	GFZ_2hr_Low__logFC	0.468778321143302	-1.73271404833819
ADNP	GFZ_8hr_Low__logFC	0.862246072019809	2.32507181741824
ADNP	GFZ_24hr_Low__logFC	-0.495471091436424	-1.8648724220942
ADNP	GFZ_2hr_Middle__logFC	-1.47443935803382	1.3183324023995
ADNP	GFZ_8hr_Middle__logFC	1.3888562068236	-0.625960161014939
ADNP	GFZ_24hr_Middle__logFC	-1.21055064164619	-1.73802697387257
ADNP	GFZ_2hr_High__logFC	0.289860753946715	-0.451680228987521
ADNP	GFZ_8hr_High__logFC	0.852324522564047	0.450818823094716
ADNP	GFZ_24hr_High__logFC	-0.05301298263786	0.0961125191710393
ADNP	GBC_2hr_Low__logFC	-0.108521300976912	0.43444952432245
ADNP	GBC_8hr_Low__logFC	-0.389843106162253	1.88997236120491
ADNP	GBC_24hr_Low__logFC	0.710175858360548	0.345680594787663
ADNP	GBC_2hr_Middle__logFC	0.191462199407769	1.04438418983357
ADNP	GBC_8hr_Middle__logFC	-0.601165420151184	-1.05013732859757
ADNP	GBC_24hr_Middle__logFC	1.24318282230604	0.864861092458757
ADNP	GBC_2hr_High__logFC	-0.286684688761529	-2.1013414485881
ADNP	GBC_8hr_High__logFC	-0.761273920325701	-2.34369127337334
ADNP	GBC_24hr_High__logFC	0.784535654477628	1.34867534068117
ADNP	GF_2hr_Low__logFC	-0.323778822122257	0.941921387981572
ADNP	GF_8hr_Low__logFC	0.0750355902414129	0.391736094199939
ADNP	GF_24hr_Low__logFC	-0.359893106394284	1.93572401997776
ADNP	GF_2hr_Middle__logFC	-1.16517178386752	1.19317826591377
ADNP	GF_8hr_Middle__logFC	-0.0980419202186025	-0.0339422755234491
ADNP	GF_24hr_Middle__logFC	-0.271122363909494	2.90016302824122
ADNP	GF_2hr_High__logFC	-0.494679597283727	-0.0203450714989634
ADNP	GF_8hr_High__logFC	0.922482245446859	-0.671358612880132
ADNP	GF_24hr_High__logFC	0.137883064483046	1.34630955964395
ADNP	HPL_2hr_Low__logFC	-0.90139451502781	-2.24526743074435
ADNP	HPL_8hr_Low__logFC	-0.00379054188881528	-0.516607304969244
ADNP	HPL_24hr_Low__logFC	0.883907827147286	2.13166146162051
ADNP	HPL_2hr_Middle__logFC	-1.174883878735	-0.62528372750626
ADNP	HPL_8hr_Middle__logFC	0.232792604743433	-0.81287518415741
ADNP	HPL_24hr_Middle__logFC	0.965917225430773	1.22164193631079
ADNP	HPL_2hr_High__logFC	0.0496195255729926	-1.27678087894077
ADNP	HPL_8hr_High__logFC	0.603536877319278	1.40993034354217
ADNP	HPL_24hr_High__logFC	0.216860949232928	-0.793675081345964
ADNP	hHGF_2hr_Low__logFC	0.889914803808177	-0.717054810019329
ADNP	hHGF_8hr_Low__logFC	0.0711771622985467	-0.189409649768628
ADNP	hHGF_24hr_Low__logFC	-0.184042274653917	-2.89814393858039
ADNP	hHGF_2hr_Middle__logFC	-0.52244071918905	0.820395357513433
ADNP	hHGF_8hr_Middle__logFC	0.00282577387959715	-0.623796004746216
ADNP	hHGF_24hr_Middle__logFC	0.673735313509387	-2.97651425401361
ADNP	hHGF_2hr_High__logFC	-0.223385381621067	-0.069752299272909
ADNP	hHGF_8hr_High__logFC	0.0360967670692706	-0.75525356416121
ADNP	hHGF_24hr_High__logFC	0.435444896391496	-1.91608212168122
ADNP	HCB_2hr_Low__logFC	-0.45782631411806	3.35905813225377
ADNP	HCB_8hr_Low__logFC	0.100424466239103	-2.87255814223115
ADNP	HCB_24hr_Low__logFC	0.676760915775406	3.73030940391867
ADNP	HCB_2hr_Middle__logFC	-1.35994734282026	3.57481689911702
ADNP	HCB_8hr_Middle__logFC	0.563094232213625	-0.355204660328073
ADNP	HCB_24hr_Middle__logFC	0.354874699593253	3.95244459792705
ADNP	HCB_2hr_High__logFC	-0.346752893110622	1.38494636238163
ADNP	HCB_8hr_High__logFC	0.704746917088024	4.22009788424123
ADNP	HCB_24hr_High__logFC	-0.291457501704891	-0.760289372373781
ADNP	HYZ_8hr_Middle__logFC	-0.263941141400327	-0.960085531956771
ADNP	HYZ_24hr_Middle__logFC	-0.250618927617156	-1.52410209442519
ADNP	HYZ_8hr_High__logFC	0.537315601056361	0.646538059374821
ADNP	HYZ_24hr_High__logFC	-0.299328318296667	1.61441977125953
ADNP	IBU_8hr_Middle__logFC	1.60927160593671	1.21392396160574
ADNP	IBU_24hr_Middle__logFC	0.452032473998347	-0.590638066624597
ADNP	IBU_8hr_High__logFC	0.914221146270927	0.893118341842682
ADNP	IBU_24hr_High__logFC	0.26949683904697	-2.04984660977085
ADNP	IMI_8hr_Middle__logFC	-0.0475353954032169	2.21974573806645
ADNP	IMI_24hr_Middle__logFC	-1.08509695566709	0.714886309770746
ADNP	IMI_8hr_High__logFC	0.796198221637495	1.35326352170686
ADNP	IMI_24hr_High__logFC	-0.2915298751154	1.58007606301089
ADNP	IM_2hr_Low__logFC	2.07607094931614	3.47005719910039
ADNP	IM_8hr_Low__logFC	-0.705196438305555	-3.23181384994563
ADNP	IM_24hr_Low__logFC	1.62034045817015	-0.818697795375059
ADNP	IM_2hr_Middle__logFC	1.48121106350905	3.86785581479832
ADNP	IM_8hr_Middle__logFC	-1.27135679906265	-0.457306134466755
ADNP	IM_24hr_Middle__logFC	0.651175869792696	1.22299453155565
ADNP	IM_2hr_High__logFC	1.09888438791798	1.15641750860778
ADNP	IM_8hr_High__logFC	-1.3680655610424	-0.0249978835084385
ADNP	IM_24hr_High__logFC	-0.317343734285488	0.890652367722748
ADNP	hIFNA_2hr_Low__logFC	-0.690862163826239	3.92706508370788
ADNP	hIFNA_8hr_Low__logFC	0.287504450124325	0.190410197352232
ADNP	hIFNA_2hr_Middle__logFC	-0.641878484768396	3.18861930641978
ADNP	hIFNA_8hr_Middle__logFC	0.242032896090944	-0.799796903209966
ADNP	hIFNA_2hr_High__logFC	-1.20281021955415	2.80325943231148
ADNP	hIFNA_8hr_High__logFC	0.571492939553664	0.223771633963785
ADNP	hIL1B_2hr_Low__logFC	0.665872033964651	1.86319425424509
ADNP	hIL1B_8hr_Low__logFC	1.04994891399223	2.56401889631299
ADNP	hIL1B_24hr_Low__logFC	1.26340529869292	3.64232391271083
ADNP	hIL1B_2hr_Middle__logFC	-0.213290942121312	2.77375326547094
ADNP	hIL1B_8hr_Middle__logFC	0.711075956150205	2.3555815010749
ADNP	hIL1B_24hr_Middle__logFC	1.03060706049151	3.03686698421883
ADNP	hIL1B_2hr_High__logFC	1.09779603711723	1.2090047403167
ADNP	hIL1B_8hr_High__logFC	0.473772884648887	2.58323054819139
ADNP	hIL1B_24hr_High__logFC	1.22979418211147	3.4287340724453
ADNP	hIL6_2hr_Low__logFC	-1.70511187840561	0.0306858269791542
ADNP	hIL6_8hr_Low__logFC	0.100654469889712	0.943087120011075
ADNP	hIL6_24hr_Low__logFC	-0.783439796981672	3.38760094376271
ADNP	hIL6_2hr_Middle__logFC	-2.10499264460238	1.27987790803958
ADNP	hIL6_8hr_Middle__logFC	-1.95173371712921	1.3073815120257
ADNP	hIL6_24hr_Middle__logFC	-0.53045546491786	1.81998686748269
ADNP	hIL6_2hr_High__logFC	-1.47634903933969	0.62250573721151
ADNP	hIL6_8hr_High__logFC	-1.14582453485109	1.71104798466178
ADNP	hIL6_24hr_High__logFC	-0.567156067763031	3.7153286081399
ADNP	IPA_8hr_Middle__logFC	-0.108483802502144	0.436458578419393
ADNP	IPA_24hr_Middle__logFC	-0.589572095533372	4.0673755601873
ADNP	IPA_8hr_High__logFC	0.655771631774299	1.85913960701114
ADNP	IPA_24hr_High__logFC	0.471093678288601	4.76466661939658
ADNP	INAH_2hr_Low__logFC	-0.51581168895533	-0.917483595155683
ADNP	INAH_8hr_Low__logFC	0.852022774469286	0.952130297270506
ADNP	INAH_24hr_Low__logFC	1.22405855506417	-0.810868393027118
ADNP	INAH_2hr_Middle__logFC	-1.08620656398863	-0.999184507759152
ADNP	INAH_8hr_Middle__logFC	1.42726089860145	-1.18274501494645
ADNP	INAH_24hr_Middle__logFC	1.86053771356788	-0.870296595136716
ADNP	INAH_2hr_High__logFC	-1.18957856284349	-2.20030593223004
ADNP	INAH_8hr_High__logFC	1.25040052395275	0.190925780518729
ADNP	INAH_24hr_High__logFC	1.27405566939659	0.628382058738384
ADNP	KC_2hr_Low__logFC	0.0459030945685708	-2.02311160207947
ADNP	KC_8hr_Low__logFC	-0.889214425127117	-1.74202254715698
ADNP	KC_24hr_Low__logFC	0.959996469553509	-1.5859713147564
ADNP	KC_2hr_Middle__logFC	-0.385660454873622	-2.71045043522401
ADNP	KC_8hr_Middle__logFC	0.356305604372302	-2.53240090308076
ADNP	KC_24hr_Middle__logFC	0.390083652449134	2.85164180255212
ADNP	KC_2hr_High__logFC	-0.0603655648075194	-2.09133447133569
ADNP	KC_8hr_High__logFC	0.134403667731272	2.57988398499226
ADNP	KC_24hr_High__logFC	0.45076107397703	3.86375696670267
ADNP	LBT_2hr_Low__logFC	-1.13347120409163	-0.106285918658852
ADNP	LBT_8hr_Low__logFC	-0.939797513878654	0.669816152930672
ADNP	LBT_24hr_Low__logFC	0.950533017935458	0.415252019565646
ADNP	LBT_2hr_Middle__logFC	-0.269610554682513	-1.22299628299548
ADNP	LBT_8hr_Middle__logFC	0.954465683311107	2.18916909810522
ADNP	LBT_24hr_Middle__logFC	0.601800318775075	0.780960932819081
ADNP	LBT_2hr_High__logFC	-0.157608578142445	-1.04419579067714
ADNP	LBT_8hr_High__logFC	1.11581753734676	3.66084861196338
ADNP	LBT_24hr_High__logFC	-0.186363517591772	0.37978849665344
ADNP	LS_2hr_Low__logFC	-1.26006054575526	-1.73445447944157
ADNP	LS_8hr_Low__logFC	-1.31297892738484	-2.11300216071033
ADNP	LS_24hr_Low__logFC	1.91268851540525	-0.634859245924954
ADNP	LS_2hr_Middle__logFC	-0.692904837975943	1.78172495433742
ADNP	LS_8hr_Middle__logFC	0.40887046918162	-0.949465089750927
ADNP	LS_24hr_Middle__logFC	1.05746080792269	0.183274661476875
ADNP	LS_2hr_High__logFC	-0.429300007151479	-0.928265409873184
ADNP	LS_8hr_High__logFC	-0.378434601614285	-3.72594065494924
ADNP	LS_24hr_High__logFC	0.339942477560493	-1.30984150397515
ADNP	LNX_8hr_Middle__logFC	0.272710233452799	-0.687351932697118
ADNP	LNX_24hr_Middle__logFC	-1.40970479889689	-0.263413715178546
ADNP	LNX_8hr_High__logFC	-0.187328582592714	1.01509409129995
ADNP	LNX_24hr_High__logFC	-0.347839562546587	1.44659469871125
ADNP	MEF_8hr_Middle__logFC	1.00947223282269	1.35262321777278
ADNP	MEF_24hr_Middle__logFC	0.413927508260773	-2.83743291635953
ADNP	MEF_8hr_High__logFC	0.445402374259787	0.838551334977797
ADNP	MEF_24hr_High__logFC	1.13549609662173	1.27031053446417
ADNP	MLX_8hr_Middle__logFC	-0.653141630289256	1.86758469055811
ADNP	MLX_24hr_Middle__logFC	0.236252367256578	-0.0061198349503439
ADNP	MLX_8hr_High__logFC	-0.912339376770451	1.37713792808198
ADNP	MLX_24hr_High__logFC	0.750320494591159	0.981777793766118
ADNP	MFM_8hr_Middle__logFC	0.181031770386669	1.00096635926794
ADNP	MFM_24hr_Middle__logFC	0.226835689862927	4.026468988171
ADNP	MFM_8hr_High__logFC	0.768806904788762	2.45482731926255
ADNP	MFM_24hr_High__logFC	0.964852082260101	3.67067899816966
ADNP	MP_2hr_Low__logFC	0.937545768431799	3.24155863494759
ADNP	MP_8hr_Low__logFC	-0.195796194380493	0.509642776117314
ADNP	MP_24hr_Low__logFC	0.287772666370793	0.43778808859631
ADNP	MP_2hr_Middle__logFC	0.979829888813388	4.19394528355304
ADNP	MP_8hr_Middle__logFC	0.106113918119221	5.34425030443259
ADNP	MP_24hr_Middle__logFC	0.236362484789982	1.19909803870251
ADNP	MP_2hr_High__logFC	1.49110541536742	3.81581285044113
ADNP	MP_8hr_High__logFC	0.815834880376035	4.15003139600486
ADNP	MP_24hr_High__logFC	0.546142998230513	5.08907889551328
ADNP	MTZ_8hr_Middle__logFC	-0.457337643567288	1.04697515939572
ADNP	MTZ_24hr_Middle__logFC	-0.97789924753304	-0.823792318432349
ADNP	MTZ_8hr_High__logFC	0.288596844854382	0.37615298938223
ADNP	MTZ_24hr_High__logFC	0.46348185424216	0.113816425498452
ADNP	MDP_8hr_Middle__logFC	-0.493928850098479	4.21828082037998
ADNP	MDP_24hr_Middle__logFC	-0.675414819011497	-0.78584655674196
ADNP	MDP_8hr_High__logFC	-0.0707321831186457	1.85003384864778
ADNP	MDP_24hr_High__logFC	-0.208669258297961	-0.217925919155877
ADNP	DAPM_8hr_Low__logFC	-0.909904618492869	-0.711404801929837
ADNP	DAPM_24hr_Low__logFC	0.251082598369405	-0.438060714002747
ADNP	DAPM_8hr_Middle__logFC	-1.60072109649694	0.305563019614094
ADNP	DAPM_24hr_Middle__logFC	-0.142116172215164	0.69762172240862
ADNP	DAPM_8hr_High__logFC	0.0567737024329821	2.95767607156466
ADNP	DAPM_24hr_High__logFC	-0.380460598466019	1.8177059804417
ADNP	MTS_2hr_Low__logFC	-1.05723947912322	1.98035594694906
ADNP	MTS_8hr_Low__logFC	-0.0370437534255122	2.61751337246824
ADNP	MTS_24hr_Low__logFC	-0.738121043020008	-0.149847464331707
ADNP	MTS_2hr_Middle__logFC	-0.623691148764435	2.18562313075874
ADNP	MTS_8hr_Middle__logFC	-0.49383338410186	-0.488232711009322
ADNP	MTS_24hr_Middle__logFC	0.255810613917028	-0.808841337206476
ADNP	MTS_2hr_High__logFC	-0.347758773984162	2.13234705294369
ADNP	MTS_8hr_High__logFC	-0.370456412680542	0.644003007008412
ADNP	MTS_24hr_High__logFC	0.371447869331194	-2.95567044354663
ADNP	MEX_8hr_Middle__logFC	-0.348730439219879	1.49574003836309
ADNP	MEX_24hr_Middle__logFC	-0.313626347326139	0.953200634768925
ADNP	MEX_8hr_High__logFC	0.981151370475679	3.91060926351471
ADNP	MEX_24hr_High__logFC	1.09656152568592	3.46807627839185
ADNP	MCT_8hr_Middle__logFC	0.597696159170313	-1.27355092993449
ADNP	MCT_24hr_Middle__logFC	0.105296622414645	1.51344796912004
ADNP	MCT_8hr_High__logFC	-1.15060908401502	1.73916277112498
ADNP	MCT_24hr_High__logFC	1.21391714251903	4.41755751722657
ADNP	MXS_8hr_Middle__logFC	0.84803271734022	1.45246392048345
ADNP	MXS_24hr_Middle__logFC	0.765147842771341	-2.7911236636193
ADNP	MXS_8hr_High__logFC	1.20676202838403	1.91234362542292
ADNP	MXS_24hr_High__logFC	0.661763293681553	1.3760906421641
ADNP	ANIT_2hr_Low__logFC	-1.28626249830211	2.64838919459509
ADNP	ANIT_8hr_Low__logFC	-0.696804519738145	1.6145292220783
ADNP	ANIT_24hr_Low__logFC	2.77508824947962	0.887988197145766
ADNP	ANIT_2hr_Middle__logFC	-0.791305310704217	2.57401812161561
ADNP	ANIT_8hr_Middle__logFC	0.242312366778566	1.20182748992493
ADNP	ANIT_24hr_Middle__logFC	2.83843067428041	0.212978580816152
ADNP	ANIT_2hr_High__logFC	0.308088647749477	3.68778269069019
ADNP	ANIT_8hr_High__logFC	1.04522928224778	0.690592821010367
ADNP	ANIT_24hr_High__logFC	1.70353015145922	3.26478320203867
ADNP	NPX_8hr_Middle__logFC	-1.09077911722541	0.526407829586357
ADNP	NPX_24hr_Middle__logFC	0.576396160085803	-0.742648554292557
ADNP	NPX_8hr_High__logFC	0.224915650666488	1.01648818125868
ADNP	NPX_24hr_High__logFC	-0.610269702205565	0.187562732277764
ADNP	NZD_24hr_Middle__logFC	0.476153204734481	1.3819930106951
ADNP	NZD_24hr_High__logFC	-0.12041029662161	-1.25146400150959
ADNP	NIC_8hr_Middle__logFC	-1.4211208246612	-1.32798014086542
ADNP	NIC_24hr_Middle__logFC	0.645744086516501	2.66787694998289
ADNP	NIC_8hr_High__logFC	0.0674877100852331	-0.968988431903771
ADNP	NIC_24hr_High__logFC	-0.262060399354697	-0.0686407813370093
ADNP	NIF_8hr_Middle__logFC	0.230928637580089	0.0896636283952764
ADNP	NIF_24hr_Middle__logFC	-0.797002609614836	-1.82256907316395
ADNP	NIF_8hr_High__logFC	1.06945857610485	-0.148338942467992
ADNP	NIF_24hr_High__logFC	0.047216306024507	2.23813294071361
ADNP	NIM_8hr_Middle__logFC	0.0942432275613978	1.39381196483896
ADNP	NIM_24hr_Middle__logFC	-1.13818360592587	1.92704650373492
ADNP	NIM_8hr_High__logFC	1.59582438280878	1.94276235655315
ADNP	NIM_24hr_High__logFC	0.881428955330997	1.28762674216606
ADNP	NFT_2hr_Low__logFC	-0.639967110134918	1.96651782858427
ADNP	NFT_8hr_Low__logFC	0.151731229083078	-0.629143932637241
ADNP	NFT_24hr_Low__logFC	0.679769542111663	-4.31084748665664
ADNP	NFT_2hr_Middle__logFC	0.657156181119751	1.87835718507135
ADNP	NFT_8hr_Middle__logFC	-0.34997753399123	1.6560934047172
ADNP	NFT_24hr_Middle__logFC	0.55257389985929	-0.473277714876261
ADNP	NFT_2hr_High__logFC	-1.05531118571978	3.0301795235061
ADNP	NFT_8hr_High__logFC	0.655618802692046	4.03030775213056
ADNP	NFT_24hr_High__logFC	0.779347794250179	4.68828760063373
ADNP	NFZ_8hr_Middle__logFC	0.65679827073885	-0.444518423820646
ADNP	NFZ_24hr_Middle__logFC	-0.933669105842618	-1.26485684011991
ADNP	NFZ_8hr_High__logFC	1.60939925285393	0.848046129185151
ADNP	NFZ_24hr_High__logFC	2.32204166586383	-1.33174334041439
ADNP	DEN_8hr_Middle__logFC	-0.83396860273549	-3.55575017974898
ADNP	DEN_24hr_Middle__logFC	-0.981929329654899	-1.43289339526182
ADNP	DEN_8hr_High__logFC	-0.450424415267985	-2.40650839837507
ADNP	DEN_24hr_High__logFC	-0.571416103474572	-0.314091146975744
ADNP	OPZ_2hr_Low__logFC	0.782586448785034	-1.46045718327026
ADNP	OPZ_8hr_Low__logFC	0.592106754786563	-2.32002591691561
ADNP	OPZ_24hr_Low__logFC	0.942912643640112	4.78277505355559
ADNP	OPZ_2hr_Middle__logFC	0.694364883070189	0.410603568205896
ADNP	OPZ_8hr_Middle__logFC	-0.298147276806772	-1.88820930997919
ADNP	OPZ_24hr_Middle__logFC	0.743361835419863	2.49605741776743
ADNP	OPZ_2hr_High__logFC	-1.18432038843759	3.72674149016343
ADNP	OPZ_8hr_High__logFC	-0.454083893370313	0.747294421260982
ADNP	OPZ_24hr_High__logFC	0.239730776608658	0.85165963604054
ADNP	PAP_8hr_Middle__logFC	-0.183915633927839	1.30486872717968
ADNP	PAP_24hr_Middle__logFC	0.804554232479779	2.12725845712321
ADNP	PAP_8hr_High__logFC	-0.425006970954005	-1.64775713720729
ADNP	PAP_24hr_High__logFC	-0.0796719142044826	-0.0672733179138113
ADNP	PML_8hr_Middle__logFC	0.795502678801085	-2.73628082985998
ADNP	PML_24hr_Middle__logFC	0.53406156391295	1.46738298843824
ADNP	PML_8hr_High__logFC	1.11136935078886	-0.207578554498569
ADNP	PML_24hr_High__logFC	0.308937149859566	-0.51239862673151
ADNP	PEN_8hr_Middle__logFC	1.5727660422152	-0.192468860198106
ADNP	PEN_24hr_Middle__logFC	0.240403076313906	-0.634160079648746
ADNP	PEN_8hr_High__logFC	1.57957954208944	1.52942255085349
ADNP	PEN_24hr_High__logFC	-0.451156230608317	-0.635787252100863
ADNP	PH_2hr_Low__logFC	-0.634429676671447	-3.88902492475848
ADNP	PH_8hr_Low__logFC	0.168530661417241	1.68686865646626
ADNP	PH_24hr_Low__logFC	1.35701671733128	2.20491819531668
ADNP	PH_2hr_Middle__logFC	-0.252774513105383	-2.02802127197269
ADNP	PH_8hr_Middle__logFC	0.0185161091814392	2.65140222718331
ADNP	PH_24hr_Middle__logFC	0.519174122598697	0.0154544650144346
ADNP	PH_2hr_High__logFC	0.474275862882415	-0.51120188509996
ADNP	PH_8hr_High__logFC	0.0017791697221502	5.71107655460619
ADNP	PH_24hr_High__logFC	0.4927877128511	1.67911391874533
ADNP	PHA_8hr_Low__logFC	-0.863529882879366	0.0017894526497615
ADNP	PHA_24hr_Low__logFC	0.892649665784763	2.90008673403859
ADNP	PHA_8hr_Middle__logFC	0.12673081325413	2.74157110358568
ADNP	PHA_24hr_Middle__logFC	0.126098691432977	3.22651197656928
ADNP	PHA_8hr_High__logFC	-0.258650828090864	2.40327455676771
ADNP	PHA_24hr_High__logFC	-0.0620611348600121	1.24233488679487
ADNP	PCT_8hr_Middle__logFC	-0.137325012082857	-0.0592550335730702
ADNP	PCT_24hr_Middle__logFC	-0.614443017917253	-1.36868904799255
ADNP	PCT_8hr_High__logFC	-0.0575783510656075	-0.0684301699819774
ADNP	PCT_24hr_High__logFC	-0.0178282623439898	1.25194143809998
ADNP	PB_2hr_Low__logFC	-1.12137470691883	0.169403348522504
ADNP	PB_8hr_Low__logFC	-0.211373661827937	-2.48572205041673
ADNP	PB_24hr_Low__logFC	0.278321715373674	-0.696357711399041
ADNP	PB_2hr_Middle__logFC	-0.8075755664644	0.777102798776689
ADNP	PB_8hr_Middle__logFC	-0.74125803772995	1.29342367583366
ADNP	PB_24hr_Middle__logFC	-0.0274793370514896	4.32375450056502
ADNP	PB_2hr_High__logFC	0.402187225388782	-0.929726115645438
ADNP	PB_8hr_High__logFC	0.795800667649732	-2.3136552569947
ADNP	PB_24hr_High__logFC	0.584253011197755	-1.14385735001791
ADNP	NPAA_8hr_Middle__logFC	-0.0492906223183988	0.482908853452284
ADNP	NPAA_24hr_Middle__logFC	-0.573361484855552	2.53232801148117
ADNP	NPAA_8hr_High__logFC	0.0275757384592155	1.91283325541876
ADNP	NPAA_24hr_High__logFC	-0.270593386615933	3.38147104227472
ADNP	PhB_2hr_Low__logFC	-0.36933973557799	-2.04188763279556
ADNP	PhB_8hr_Low__logFC	-1.06488768903513	-0.271016858208835
ADNP	PhB_24hr_Low__logFC	0.03271025128056	0.642866370537163
ADNP	PhB_2hr_Middle__logFC	0.634377868776818	0.884492105714986
ADNP	PhB_8hr_Middle__logFC	-1.10670796512436	2.14683098107662
ADNP	PhB_24hr_Middle__logFC	0.969117668365632	2.64838893632719
ADNP	PhB_2hr_High__logFC	1.24737373004407	-0.329282940744572
ADNP	PhB_8hr_High__logFC	-1.09777737559435	3.23414201800819
ADNP	PhB_24hr_High__logFC	0.502952396582399	3.7626948233138
ADNP	PHE_2hr_Low__logFC	0.138122915541717	1.39215672654562
ADNP	PHE_8hr_Low__logFC	0.569663765237008	0.461184904742227
ADNP	PHE_24hr_Low__logFC	0.848057384490208	-1.61506584447294
ADNP	PHE_2hr_Middle__logFC	-0.265761105885149	-0.466814882311019
ADNP	PHE_8hr_Middle__logFC	-1.00258302854486	-1.0755166522127
ADNP	PHE_24hr_Middle__logFC	-0.299574893372363	-3.34374401593505
ADNP	PHE_2hr_High__logFC	-0.409899167850368	-2.82163868509056
ADNP	PHE_8hr_High__logFC	0.0421934990709057	1.44639620434806
ADNP	PHE_24hr_High__logFC	0.526513936562717	-2.82604586952072
ADNP	PHO_8hr_Low__logFC	0.325604278361172	-0.232652720642767
ADNP	PHO_24hr_Low__logFC	-0.0918050861180306	2.45891694795433
ADNP	PHO_8hr_Middle__logFC	-0.131398919636796	-0.528369436992138
ADNP	PHO_24hr_Middle__logFC	1.2239766802954	1.38090757852877
ADNP	PHO_8hr_High__logFC	-0.71836257701969	-0.05932848104809
ADNP	PMZ_8hr_Middle__logFC	-0.291680202930368	-1.10066825530418
ADNP	PMZ_24hr_Middle__logFC	0.187260887203001	1.79055657899317
ADNP	PMZ_8hr_High__logFC	-0.237284779315138	1.80842194892492
ADNP	PMZ_24hr_High__logFC	0.53897486102014	3.91442991665822
ADNP	PPL_8hr_Low__logFC	1.18374774643952	-1.18625951114825
ADNP	PPL_24hr_Low__logFC	-0.505849041729066	1.78469484418622
ADNP	PPL_8hr_Middle__logFC	1.570200637361	1.194515876452
ADNP	PPL_24hr_Middle__logFC	1.33783544894421	2.79966071085307
ADNP	PPL_8hr_High__logFC	1.88551113012914	2.37033537988177
ADNP	PPL_24hr_High__logFC	0.522398327331675	2.83630428005671
ADNP	PTU_2hr_Low__logFC	-0.566693023403213	-2.39966412045672
ADNP	PTU_8hr_Low__logFC	-0.50603310533342	-2.04188280332193
ADNP	PTU_24hr_Low__logFC	0.1105463759246	0.938271951082437
ADNP	PTU_2hr_Middle__logFC	-0.39340045327275	0.221701946633588
ADNP	PTU_8hr_Middle__logFC	-0.830281640700641	-3.1825540876252
ADNP	PTU_24hr_Middle__logFC	0.194636446733044	0.698415851657827
ADNP	PTU_2hr_High__logFC	-1.82391023249595	0.59230166932742
ADNP	PTU_8hr_High__logFC	-1.19830898843959	-0.0784822376371363
ADNP	PTU_24hr_High__logFC	0.102060886794424	0.369002851483729
ADNP	QND_8hr_Middle__logFC	0.264677517006042	-0.63372743516793
ADNP	QND_24hr_Middle__logFC	1.24956272846847	0.888777651419831
ADNP	QND_8hr_High__logFC	1.48661757048164	1.67804189759514
ADNP	QND_24hr_High__logFC	1.46129370295269	3.497996709528
ADNP	RAN_8hr_Middle__logFC	0.937229551748441	0.275524114413299
ADNP	RAN_24hr_Middle__logFC	1.21647966385402	1.1038280146998
ADNP	RAN_8hr_High__logFC	0.242247519120479	2.92402154535846
ADNP	RAN_24hr_High__logFC	0.984398823344328	1.74558486822102
ADNP	RIF_2hr_Low__logFC	-0.52319065128959	2.80753328179658
ADNP	RIF_8hr_Low__logFC	-0.405082739845917	-1.09927073107912
ADNP	RIF_24hr_Low__logFC	-0.0347067777776103	0.514121936769654
ADNP	RIF_2hr_Middle__logFC	0.574507612373396	2.34069366128574
ADNP	RIF_8hr_Middle__logFC	0.340139370335938	-1.69567023405507
ADNP	RIF_24hr_Middle__logFC	0.103479905011151	1.79174677625922
ADNP	RIF_2hr_High__logFC	0.129493423857302	1.90541079906264
ADNP	RIF_8hr_High__logFC	0.478418757986909	-1.35862569294516
ADNP	RIF_24hr_High__logFC	1.29204396053945	1.725614849967
ADNP	RGZ_8hr_Low__logFC	-0.883698011160179	1.11654569520582
ADNP	RGZ_24hr_Low__logFC	0.060103623853595	-0.266155534645327
ADNP	RGZ_8hr_Middle__logFC	-1.38288298925538	1.67654151227599
ADNP	RGZ_24hr_Middle__logFC	0.0638595903571695	2.23316837385267
ADNP	RGZ_8hr_High__logFC	-0.759774174272978	1.90284094639245
ADNP	RGZ_24hr_High__logFC	0.188198511747716	3.7045742894768
ADNP	ROT_8hr_Low__logFC	1.45334826674067	-1.63859002573973
ADNP	ROT_24hr_Low__logFC	-0.0176744600300606	-2.34706590087495
ADNP	ROT_8hr_Middle__logFC	-0.639379547029992	1.84512944350749
ADNP	ROT_24hr_Middle__logFC	-0.822639594406978	-0.450948676049427
ADNP	ROT_8hr_High__logFC	-0.338641226325295	0.750636132903805
ADNP	ROT_24hr_High__logFC	-0.596749585966583	-0.764772495593839
ADNP	SST_8hr_Middle__logFC	0.475427652375916	2.12628238505179
ADNP	SST_24hr_Middle__logFC	0.582955223196909	4.14509021883978
ADNP	SST_8hr_High__logFC	1.0597556673878	1.3960219139298
ADNP	SST_24hr_High__logFC	0.526522796567205	4.24099124444245
ADNP	SS_2hr_Low__logFC	-0.637091125013206	-3.75526216954499
ADNP	SS_8hr_Low__logFC	0.737098192774358	2.04811372433326
ADNP	SS_24hr_Low__logFC	-1.28312462094882	-2.76692926645566
ADNP	SS_2hr_Middle__logFC	-0.277249004261626	-1.3330777758376
ADNP	SS_8hr_Middle__logFC	1.99138469172238	1.64812401211325
ADNP	SS_24hr_Middle__logFC	-1.56238378858188	-1.93495913257651
ADNP	SS_2hr_High__logFC	-0.0401344736911662	-1.1295973270832
ADNP	SS_8hr_High__logFC	1.09885373157277	0.463521768573126
ADNP	SS_24hr_High__logFC	-1.2481193222746	-1.48311495987159
ADNP	SUL_8hr_Middle__logFC	0.541962904965395	-2.99842952795341
ADNP	SUL_24hr_Middle__logFC	0.868800479081961	0.816383370125678
ADNP	SUL_8hr_High__logFC	-0.448449446580819	-1.94314440653327
ADNP	SUL_24hr_High__logFC	0.633047995406533	-1.85833974263365
ADNP	SLP_8hr_Middle__logFC	-0.990738240171191	4.35062375804427
ADNP	SLP_24hr_Middle__logFC	1.11035052678247	2.18506956641834
ADNP	SLP_8hr_High__logFC	-0.117213540033918	4.50993183439975
ADNP	SLP_24hr_High__logFC	0.505466007383952	3.88923180430511
ADNP	TAC_8hr_Middle__logFC	0.216837446212876	2.13244220322406
ADNP	TAC_24hr_Middle__logFC	1.21218932645877	1.71384811912217
ADNP	TAC_8hr_High__logFC	0.588560518244203	2.33419650974805
ADNP	TAC_24hr_High__logFC	1.24007275470271	1.61843892368287
ADNP	TMX_8hr_Middle__logFC	-0.0287508900192028	-1.73642039308231
ADNP	TMX_24hr_Middle__logFC	-0.286465071411361	4.35541384284873
ADNP	TMX_8hr_High__logFC	0.30686563624684	-0.85324714855774
ADNP	TMX_24hr_High__logFC	2.13881708771668	2.09399203712982
ADNP	TAN_8hr_Middle__logFC	-0.37151076792177	-0.288707744510605
ADNP	TAN_24hr_Middle__logFC	1.96180053769015	-1.28375798706898
ADNP	TAN_8hr_High__logFC	-0.420317302603827	-1.16983679765017
ADNP	TAN_24hr_High__logFC	1.33241995523574	-1.3377984166665
ADNP	TBF_8hr_Middle__logFC	-0.508197212954104	-0.435675097915153
ADNP	TBF_24hr_Middle__logFC	2.03696892149841	-2.06772361098058
ADNP	TBF_8hr_High__logFC	-0.663398567509493	1.43408118323709
ADNP	TBF_24hr_High__logFC	1.27014479278863	-0.816752732379937
ADNP	TC_2hr_Low__logFC	-0.405755058607139	-1.07408953670369
ADNP	TC_8hr_Low__logFC	-0.430777648547788	-1.25170943781059
ADNP	TC_24hr_Low__logFC	0.43467119719128	-2.16046031688768
ADNP	TC_2hr_Middle__logFC	-1.78197554200365	-0.299767168198009
ADNP	TC_8hr_Middle__logFC	-0.492164689536134	-0.0869327692925104
ADNP	TC_24hr_Middle__logFC	-0.427109706572085	1.69358691744158
ADNP	TC_2hr_High__logFC	-0.8464587646356	0.179885553525576
ADNP	TC_8hr_High__logFC	-1.63803457201008	-0.562601486819918
ADNP	TC_24hr_High__logFC	-0.0836405803867887	0.553849444574029
ADNP	TEO_8hr_Middle__logFC	-0.894774457990429	1.38665700545236
ADNP	TEO_24hr_Middle__logFC	-1.34341274929999	1.03681670999708
ADNP	TEO_8hr_High__logFC	-0.504970927910402	0.321194861510102
ADNP	TEO_24hr_High__logFC	-0.0674528476555275	0.836046034708069
ADNP	TAA_2hr_Low__logFC	-0.739488380496888	0.185526794429039
ADNP	TAA_8hr_Low__logFC	-0.127461375747226	-0.671768025858515
ADNP	TAA_24hr_Low__logFC	-0.00264875999688219	3.20462505480446
ADNP	TAA_2hr_Middle__logFC	-0.306382340459011	2.86653972334552
ADNP	TAA_8hr_Middle__logFC	-0.237326772439197	0.889551604926545
ADNP	TAA_24hr_Middle__logFC	-0.0547919986980616	2.96456675021963
ADNP	TAA_2hr_High__logFC	0.0226812005213805	-0.577725254818612
ADNP	TAA_8hr_High__logFC	0.00157106261230133	0.561313159279558
ADNP	TAA_24hr_High__logFC	0.369573847755168	3.43482357043387
ADNP	TRZ_2hr_Low__logFC	-0.26211082127756	-0.642443092490574
ADNP	TRZ_8hr_Low__logFC	0.817902667261639	1.21282399245657
ADNP	TRZ_24hr_Low__logFC	0.635886787591906	2.41526524915069
ADNP	TRZ_2hr_Middle__logFC	-0.00355115470312181	-0.966736012318537
ADNP	TRZ_8hr_Middle__logFC	-0.856554874095695	0.389385675446354
ADNP	TRZ_24hr_Middle__logFC	1.35104647763482	3.05108206193331
ADNP	TRZ_2hr_High__logFC	-0.224825148197386	-0.874346656587484
ADNP	TRZ_8hr_High__logFC	0.394231785464653	3.80421803120183
ADNP	TRZ_24hr_High__logFC	0.229213725833838	4.41364835051136
ADNP	TCP_8hr_Middle__logFC	-0.652502818784685	-1.13759013786742
ADNP	TCP_24hr_Middle__logFC	0.554318497223573	-2.14056945450002
ADNP	TCP_8hr_High__logFC	0.382437170383209	-0.550116350522552
ADNP	TCP_24hr_High__logFC	-0.0364410120038364	-1.46386006023576
ADNP	TIO_8hr_Middle__logFC	0.0399361300195642	1.0244270108791
ADNP	TIO_24hr_Middle__logFC	0.394001906253187	2.04510215817354
ADNP	TIO_8hr_High__logFC	1.07333056769367	2.26473419610092
ADNP	TIO_24hr_High__logFC	0.698444589263807	1.67088994922977
ADNP	TLB_8hr_Middle__logFC	1.50547694623575	-0.317380785775359
ADNP	TLB_24hr_Middle__logFC	-0.975414732663192	-1.3944974452539
ADNP	TLB_8hr_High__logFC	0.932136943725005	2.21058835728083
ADNP	TLB_24hr_High__logFC	-0.682692832152154	-0.19684543795337
ADNP	TGFB1_2hr_Low__logFC	-0.41035710814764	3.95583128627453
ADNP	TGFB1_8hr_Low__logFC	1.50485661387643	4.42131966376964
ADNP	TGFB1_24hr_Low__logFC	0.68316574683825	4.86728215162446
ADNP	TGFB1_2hr_Middle__logFC	-0.304510531282952	3.02633224149393
ADNP	TGFB1_8hr_Middle__logFC	0.241939676884712	3.67197838981131
ADNP	TGFB1_24hr_Middle__logFC	1.04256532302863	4.86265532010113
ADNP	TGFB1_2hr_High__logFC	-0.467886824088922	3.16994311645047
ADNP	TGFB1_8hr_High__logFC	0.607400701819092	3.65928174812845
ADNP	TGFB1_24hr_High__logFC	0.98248110108072	4.70838766989811
ADNP	TZM_8hr_Low__logFC	1.27388760671858	-0.384813230163155
ADNP	TZM_24hr_Low__logFC	-0.236810280687575	2.57471737146914
ADNP	TZM_8hr_Middle__logFC	-0.828199206691569	-1.23817047142341
ADNP	TZM_24hr_Middle__logFC	-1.21450800370796	1.24142253319513
ADNP	TZM_8hr_High__logFC	-0.783837576982677	-2.70633019714996
ADNP	TZM_24hr_High__logFC	-0.664686475206685	0.180893157535042
ADNP	TMD_8hr_Low__logFC	-0.701293000957151	-1.54830156608878
ADNP	TMD_24hr_Low__logFC	0.418385681567223	0.142507398591708
ADNP	TMD_8hr_Middle__logFC	-0.79118628491826	-1.88457075849223
ADNP	TMD_24hr_Middle__logFC	-1.01427860146285	2.24227530168781
ADNP	TMD_8hr_High__logFC	0.366353112012956	-2.16827555590611
ADNP	TMD_24hr_High__logFC	0.615456518485421	1.17206479333049
ADNP	TUN_8hr_Low__logFC	0.0953967577854834	-1.40940544690856
ADNP	TUN_24hr_Low__logFC	0.66773946213448	-0.645123347334731
ADNP	TUN_8hr_Middle__logFC	-0.131743700902577	-1.13159589796526
ADNP	TUN_24hr_Middle__logFC	0.677148550334394	-0.323698807535079
ADNP	TUN_8hr_High__logFC	0.647349659448261	0.697017968466645
ADNP	TUN_24hr_High__logFC	1.11007018644354	1.57127380967122
ADNP	VPA_2hr_Low__logFC	-0.618728221600745	-1.19343652934463
ADNP	VPA_8hr_Low__logFC	0.0527585461591033	-0.898738411490168
ADNP	VPA_24hr_Low__logFC	-0.498053179167472	-0.267552897689171
ADNP	VPA_2hr_Middle__logFC	-0.624308262122056	-2.46908778426384
ADNP	VPA_8hr_Middle__logFC	-1.03491420667273	-1.59327733120213
ADNP	VPA_24hr_Middle__logFC	0.328284480294803	1.21143718765625
ADNP	VPA_2hr_High__logFC	-1.20675289467503	1.61517335847446
ADNP	VPA_8hr_High__logFC	-1.3632075684631	-1.79745180489148
ADNP	VPA_24hr_High__logFC	-0.454955614236277	1.51892976426247
ADNP	VLF_24hr_Middle__logFC	0.975683994084489	0.858852933333526
ADNP	VLF_24hr_High__logFC	1.15100036092322	1.65870527645348
ADNP	VA_8hr_Middle__logFC	0.184815752445851	2.914876008179
ADNP	VA_24hr_Middle__logFC	1.25760062136341	2.2508266771801
ADNP	VA_8hr_High__logFC	0.117676220728137	3.58779164726982
ADNP	VA_24hr_High__logFC	0.77408165427652	-0.182077644374434
AHR	DNP_8hr_Low__logFC	2.23510307174719	1.0615769881536
AHR	DNP_24hr_Low__logFC	0.988316437072227	1.81030961455242
AHR	DNP_8hr_Middle__logFC	1.64132804573379	3.12878622814252
AHR	DNP_24hr_Middle__logFC	1.30986045549223	0.966811344743904
AHR	DNP_8hr_High__logFC	1.53317467485987	2.62267342167936
AHR	DNP_24hr_High__logFC	0.201613503449064	-0.267645055684384
AHR	X2NF_8hr_Low__logFC	-0.235923192725082	0.178020840096068
AHR	X2NF_24hr_Low__logFC	-0.314469710511693	0.413670208351098
AHR	X2NF_8hr_Middle__logFC	1.27855402953558	0.311104802932064
AHR	X2NF_24hr_Middle__logFC	-0.0954582830972867	-1.00047889901903
AHR	X2NF_8hr_High__logFC	1.89423496628694	0.699976351989796
AHR	X2NF_24hr_High__logFC	1.21288721207621	-0.519501664227006
AHR	LPS_8hr_Low__logFC	3.29414470713556	1.99344842858901
AHR	LPS_24hr_Low__logFC	2.72211380544629	2.88688658265229
AHR	LPS_8hr_Middle__logFC	3.24358174222661	2.19960333590971
AHR	LPS_24hr_Middle__logFC	2.96675621679449	2.81709546640049
AHR	LPS_8hr_High__logFC	3.01062448736764	1.79794994382248
AHR	LPS_24hr_High__logFC	3.49638415270304	3.55975361845997
AHR	MNU_8hr_Low__logFC	-3.22779368927212	-7.22696987854968
AHR	MNU_24hr_Low__logFC	-3.03609986266439	-5.02231134380433
AHR	MNU_8hr_Middle__logFC	-2.72705403018908	-7.11477131535359
AHR	MNU_24hr_Middle__logFC	-2.17216842821643	-4.5104538712057
AHR	MNU_8hr_High__logFC	-3.4043945304367	-8.75233115630739
AHR	MNU_24hr_High__logFC	-2.41158750486448	-7.78336641785547
AHR	NMOR_8hr_Low__logFC	-2.50185813054745	-5.36777151863563
AHR	NMOR_24hr_Low__logFC	-1.78634233723557	-5.6727894515305
AHR	NMOR_8hr_Middle__logFC	-2.61030883110772	-8.91707857720479
AHR	NMOR_24hr_Middle__logFC	-4.16818787275985	-13.3868319259933
AHR	NMOR_8hr_High__logFC	-3.88622746075442	-13.1973766269319
AHR	NMOR_24hr_High__logFC	-4.6153596788932	-14.3332488242385
AHR	TNF_8hr_Low__logFC	1.45981275465731	0.391378729416798
AHR	TNF_24hr_Low__logFC	1.99184842789217	2.29687930050532
AHR	TNF_8hr_Middle__logFC	2.23140805234332	1.66359087177272
AHR	TNF_24hr_Middle__logFC	3.04968554408485	2.41949867616177
AHR	TNF_8hr_High__logFC	2.40471552197985	1.71097366701267
AHR	TNF_24hr_High__logFC	3.12571973501846	3.40984808383515
AHR	WY_2hr_Low__logFC	1.14482207934247	1.40482173551305
AHR	WY_8hr_Low__logFC	-1.42721091624387	-1.07552944213965
AHR	WY_24hr_Low__logFC	-0.360807338929693	-0.64333548358574
AHR	WY_2hr_Middle__logFC	2.60115188220823	1.88004887400555
AHR	WY_8hr_Middle__logFC	-0.665091897435809	-1.40907220044898
AHR	WY_24hr_Middle__logFC	-1.31016797934046	-1.1151781859182
AHR	WY_2hr_High__logFC	2.14893153528472	0.778633527776444
AHR	WY_8hr_High__logFC	2.11046388943334	-1.00977199530673
AHR	WY_24hr_High__logFC	1.15906966292616	2.33655871593785
AHR	ACA_8hr_Middle__logFC	0.53734290920391	1.51631423595701
AHR	ACA_24hr_Middle__logFC	1.06270805358334	1.71407756433433
AHR	ACA_8hr_High__logFC	1.85785524996546	0.497925608172199
AHR	ACA_24hr_High__logFC	1.64577199053458	-0.377999578971359
AHR	AAA_8hr_Low__logFC	-0.0202622692837485	-1.20289232024515
AHR	AAA_24hr_Low__logFC	-0.194384705012792	-1.67812438346875
AHR	AAA_8hr_Middle__logFC	-0.198802475462314	-3.26269199022263
AHR	AAA_24hr_Middle__logFC	-0.151047795186384	-1.58660436149407
AHR	AAA_8hr_High__logFC	-0.886510750410204	-3.64050330755983
AHR	AAA_24hr_High__logFC	-0.467939030888173	-1.65311871793819
AHR	AAF_8hr_Middle__logFC	0.321254889376055	-1.90006661308639
AHR	AAF_24hr_Middle__logFC	-0.245897416417659	-2.64023029103887
AHR	AAF_8hr_High__logFC	2.00826158264857	-0.898747232258978
AHR	AAF_24hr_High__logFC	1.19415674040364	0.694620029811278
AHR	APAP_2hr_Low__logFC	0.536506961970594	-1.14085876954179
AHR	APAP_8hr_Low__logFC	-1.87531492370543	-4.14837423903514
AHR	APAP_24hr_Low__logFC	-0.878998923582991	-1.96063204326685
AHR	APAP_2hr_Middle__logFC	0.488608407534937	0.179135894868469
AHR	APAP_8hr_Middle__logFC	-2.12215445311701	-5.75260532891541
AHR	APAP_24hr_Middle__logFC	0.0683821263613992	1.06033735705887
AHR	APAP_2hr_High__logFC	-0.516409086615338	0.129240771705414
AHR	APAP_8hr_High__logFC	-1.91365643146435	-3.93716933375285
AHR	APAP_24hr_High__logFC	1.50277953255089	1.80799410864431
AHR	ACZ_8hr_Middle__logFC	-1.26375906960676	-0.957013192399474
AHR	ACZ_24hr_Middle__logFC	-1.05672417085979	-0.45597687409185
AHR	ACZ_8hr_High__logFC	-2.01483400013772	-0.630808146153753
AHR	ACZ_24hr_High__logFC	-1.82658301892466	-2.31205107776749
AHR	ADP_2hr_Low__logFC	-0.964857530163089	-1.15493960456598
AHR	ADP_8hr_Low__logFC	-0.59731299398497	-2.49118287090337
AHR	ADP_24hr_Low__logFC	-0.856483715533596	1.04455476974965
AHR	ADP_2hr_Middle__logFC	2.91770965272495	2.54610093298233
AHR	ADP_8hr_Middle__logFC	2.42227538194359	1.7273458814929
AHR	ADP_24hr_Middle__logFC	-0.0364612201935462	1.74337519811049
AHR	ADP_2hr_High__logFC	2.48394820914486	2.1685018523624
AHR	ADP_8hr_High__logFC	3.00546408072887	3.77038811203254
AHR	ADP_24hr_High__logFC	1.8899893029906	2.12769558639971
AHR	AFB1_8hr_Low__logFC	-5.55857046319174	-15.4887464156168
AHR	AFB1_24hr_Low__logFC	-1.83665031844401	-8.17519313430522
AHR	AFB1_8hr_Middle__logFC	-4.70242981553766	-13.286612614499
AHR	AFB1_24hr_Middle__logFC	-3.09907444611921	-10.846969613757
AHR	AFB1_8hr_High__logFC	-1.90655264519041	-3.70554226397649
AHR	AFB1_24hr_High__logFC	-1.66402740085394	-6.43538704085651
AHR	AJM_8hr_Middle__logFC	1.12351769263807	1.34895003001992
AHR	AJM_24hr_Middle__logFC	0.515601369156889	-0.648369701152639
AHR	AJM_8hr_High__logFC	0.59080688851826	1.12346340186902
AHR	AJM_24hr_High__logFC	1.2327965747155	-1.83380744513318
AHR	APL_2hr_Low__logFC	-1.69885804061246	-2.76333205569755
AHR	APL_8hr_Low__logFC	-0.210803067343619	-1.86702339337708
AHR	APL_24hr_Low__logFC	-2.13503349627174	-0.614838254202779
AHR	APL_2hr_Middle__logFC	-3.50361081977043	-5.35958894932493
AHR	APL_8hr_Middle__logFC	-0.272867044500903	-0.730778124934104
AHR	APL_24hr_Middle__logFC	-1.18651997689065	-1.08279757006764
AHR	APL_2hr_High__logFC	-3.78240542070652	-6.54068853501032
AHR	APL_8hr_High__logFC	-0.747088092286571	-2.03158937924164
AHR	APL_24hr_High__logFC	-1.72191496936234	-2.6042652731756
AHR	AA_2hr_Low__logFC	1.34310655780051	1.6185516825098
AHR	AA_8hr_Low__logFC	0.162961256266179	-0.460372619417603
AHR	AA_24hr_Low__logFC	1.30869896264633	2.61886292953714
AHR	AA_2hr_Middle__logFC	-0.188427912510516	-0.526698444922517
AHR	AA_8hr_Middle__logFC	-0.747512943360803	-2.0792620771055
AHR	AA_24hr_Middle__logFC	0.710671914489933	0.683426783280275
AHR	AA_2hr_High__logFC	-0.18241430172161	-1.55234093421159
AHR	AA_8hr_High__logFC	-1.49325178563037	-2.40415239173072
AHR	AA_24hr_High__logFC	-2.06092236868365	-4.43730212441548
AHR	ADM_24hr_Middle__logFC	0.882662530578841	2.68425488971615
AHR	ADM_24hr_High__logFC	1.55586121248885	3.39849255801926
AHR	AM_2hr_Low__logFC	-0.174085329268436	-0.601058873536534
AHR	AM_8hr_Low__logFC	-1.49272274377003	-5.72707662541112
AHR	AM_24hr_Low__logFC	-0.629811808377858	-0.373883512443048
AHR	AM_2hr_Middle__logFC	0.079333525539848	-0.289205253053879
AHR	AM_8hr_Middle__logFC	-0.35324199395634	-2.47616101238205
AHR	AM_24hr_Middle__logFC	0.403176283108076	-1.18887575674885
AHR	AM_2hr_High__logFC	-1.27813844977782	0.797769363361634
AHR	AM_8hr_High__logFC	-0.907183705318528	-1.84822360876092
AHR	AM_24hr_High__logFC	0.898690814891377	0.765200072710844
AHR	AMT_8hr_Middle__logFC	-0.143739891744246	1.54948285228592
AHR	AMT_24hr_Middle__logFC	2.18240013752542	5.18265217551808
AHR	AMT_8hr_High__logFC	0.314845194397036	3.44569757743795
AHR	AMT_24hr_High__logFC	2.45337840299018	5.80355761985393
AHR	AMB_8hr_Low__logFC	-0.671366820119819	0.489390891587618
AHR	AMB_24hr_Low__logFC	-0.825608421859485	-0.70023764250069
AHR	AMB_8hr_Middle__logFC	-1.28087346829436	-2.72593594237668
AHR	AMB_24hr_Middle__logFC	-0.479084665609261	-1.06186415430363
AHR	AMB_8hr_High__logFC	-0.272063083187445	-2.08565341761941
AHR	AMB_24hr_High__logFC	0.864159611350347	1.82177326745326
AHR	ASA_2hr_Low__logFC	2.13524849700795	1.3695825691949
AHR	ASA_8hr_Low__logFC	0.0516910817094514	0.197847217054315
AHR	ASA_24hr_Low__logFC	2.34001957173463	4.01795765826298
AHR	ASA_2hr_Middle__logFC	1.56155893684525	-0.256602281669929
AHR	ASA_8hr_Middle__logFC	-0.0215419857183285	0.929161749412459
AHR	ASA_24hr_Middle__logFC	4.43482737889678	6.15023687384707
AHR	ASA_2hr_High__logFC	1.26919443183715	0.385351563366384
AHR	ASA_8hr_High__logFC	0.823108892429324	1.29721945360235
AHR	ASA_24hr_High__logFC	3.72782497388267	8.13585814394326
AHR	AZP_2hr_Low__logFC	-2.28124902441488	-2.69598311592252
AHR	AZP_8hr_Low__logFC	-1.48383646680783	-2.690051621001
AHR	AZP_24hr_Low__logFC	0.332614066757845	0.351036801160407
AHR	AZP_2hr_Middle__logFC	-0.736883201508342	-1.77728524409485
AHR	AZP_8hr_Middle__logFC	-1.87322738983407	-3.49691106308618
AHR	AZP_24hr_Middle__logFC	1.07107778234922	2.39492435680674
AHR	AZP_2hr_High__logFC	-0.553088449979145	-1.14163098942403
AHR	AZP_8hr_High__logFC	-0.634686598579143	-2.28757300582799
AHR	AZP_24hr_High__logFC	0.861788247886292	1.40401955436351
AHR	BDZ_8hr_Low__logFC	0.385486232904989	1.28548267524388
AHR	BDZ_24hr_Low__logFC	-0.00992404456259217	-1.33894793806817
AHR	BDZ_8hr_Middle__logFC	0.794599540546454	1.70440524322352
AHR	BDZ_24hr_Middle__logFC	0.572587545966025	-1.16705887606074
AHR	BDZ_8hr_High__logFC	0.305900276835601	-0.970348201300001
AHR	BDZ_24hr_High__logFC	0.487900369768293	-0.450408461248133
AHR	BBr_2hr_Low__logFC	0.205516684834078	-1.70640526758175
AHR	BBr_8hr_Low__logFC	-0.547354386860337	-1.04548519169363
AHR	BBr_24hr_Low__logFC	0.753624772412519	0.563496364160874
AHR	BBr_2hr_Middle__logFC	1.17217401292843	-0.797290650975384
AHR	BBr_8hr_Middle__logFC	-0.65649585622297	-2.26467879762904
AHR	BBr_24hr_Middle__logFC	-0.0914961102914687	1.25292205034416
AHR	BBr_2hr_High__logFC	0.838396519561809	-1.02358139523201
AHR	BBr_8hr_High__logFC	-0.150580039336611	0.623257549864612
AHR	BBr_24hr_High__logFC	0.00645940791926786	-0.941578920340465
AHR	BZD_8hr_Middle__logFC	-0.528890300585636	-0.719803447768374
AHR	BZD_24hr_Middle__logFC	0.844248859703132	-0.692449120573648
AHR	BZD_8hr_High__logFC	1.21741651815786	-0.0376983812881948
AHR	BZD_24hr_High__logFC	1.77016059848721	1.45255480670602
AHR	BBZ_2hr_Low__logFC	0.362288404608686	-1.2177671251595
AHR	BBZ_8hr_Low__logFC	1.51766307958062	0.395711630938006
AHR	BBZ_24hr_Low__logFC	-1.64446170425906	-0.596166383376234
AHR	BBZ_2hr_Middle__logFC	-0.168963385561668	-3.2789608823923
AHR	BBZ_8hr_Middle__logFC	0.805607174342107	1.96897734921612
AHR	BBZ_24hr_Middle__logFC	-2.16271674789953	-0.630922416683087
AHR	BBZ_2hr_High__logFC	-0.789267663830247	-1.27087793137544
AHR	BBZ_8hr_High__logFC	0.547781513053939	0.248147647417966
AHR	BBZ_24hr_High__logFC	-1.04058495090534	-1.57956052455644
AHR	BEA_8hr_Low__logFC	-1.45124389137909	-4.22846703461181
AHR	BEA_24hr_Low__logFC	-1.20069833776589	-5.22259999790017
AHR	BEA_8hr_Middle__logFC	-3.51183032922408	-10.3965343835589
AHR	BEA_24hr_Middle__logFC	-2.42268223797443	-8.79697394735195
AHR	BEA_8hr_High__logFC	-4.90578426323682	-13.2800040302585
AHR	BEA_24hr_High__logFC	-3.8859266132417	-11.7017121817488
AHR	BCT_8hr_Middle__logFC	-1.01562568899165	-0.122106574913525
AHR	BCT_24hr_Middle__logFC	0.943768212158414	1.20103770309475
AHR	BCT_8hr_High__logFC	0.168771588311444	1.34677466267763
AHR	BCT_24hr_High__logFC	1.72539107472074	1.68726355411653
AHR	BPR_24hr_Middle__logFC	0.902152657238118	2.79687665788444
AHR	BPR_24hr_High__logFC	1.74961914771639	3.94272891921253
AHR	BSO_8hr_Low__logFC	1.46059141873291	1.43580059204549
AHR	BSO_24hr_Low__logFC	-1.74910868180169	-0.438585899600853
AHR	BSO_8hr_Middle__logFC	1.07656437713482	1.38099703709956
AHR	BSO_24hr_Middle__logFC	-2.28797539782811	-2.51959342324353
AHR	BSO_8hr_High__logFC	1.34231129688216	0.96811300771363
AHR	BSO_24hr_High__logFC	0.787216533248419	0.929036784075052
AHR	BHA_8hr_Low__logFC	0.178111474053351	-2.77033563795834
AHR	BHA_24hr_Low__logFC	0.91604037516354	3.28916668422823
AHR	BHA_8hr_Middle__logFC	-0.132177726589492	-3.87915152498291
AHR	BHA_24hr_Middle__logFC	-0.698671048558621	-0.0302867516468085
AHR	BHA_8hr_High__logFC	0.657868155303103	-1.05895338810083
AHR	BHA_24hr_High__logFC	-0.046788705626797	-0.0126610737837455
AHR	CAF_8hr_Middle__logFC	0.707268485399316	-0.277131145748072
AHR	CAF_24hr_Middle__logFC	0.956335033056201	1.59694170062211
AHR	CAF_8hr_High__logFC	0.371260000544266	-2.09979038767606
AHR	CAF_24hr_High__logFC	0.780448082868331	1.70890224405218
AHR	CAP_8hr_Middle__logFC	0.512879577994724	-1.64060017148478
AHR	CAP_24hr_Middle__logFC	0.631174073270722	2.32024553869249
AHR	CAP_8hr_High__logFC	-0.0529033723880036	-0.1451694309485
AHR	CAP_24hr_High__logFC	-0.833589017229223	-0.484626283517625
AHR	CBZ_2hr_Low__logFC	0.199257579960939	-1.79218783294508
AHR	CBZ_8hr_Low__logFC	-0.880325521682478	0.0497354877880032
AHR	CBZ_24hr_Low__logFC	-1.51117296976785	-1.36128183293818
AHR	CBZ_2hr_Middle__logFC	-0.0623002731866723	-0.558242407849841
AHR	CBZ_8hr_Middle__logFC	0.498757267476684	1.12536763860458
AHR	CBZ_24hr_Middle__logFC	0.194291473304944	0.439625496797033
AHR	CBZ_2hr_High__logFC	1.66456528977257	1.84275734262139
AHR	CBZ_8hr_High__logFC	1.86368371374247	0.663295949147983
AHR	CBZ_24hr_High__logFC	1.4016118321656	0.260245253360161
AHR	CCL4_2hr_Low__logFC	-0.0817509407081509	-1.32958476794951
AHR	CCL4_8hr_Low__logFC	1.95591556719865	4.11768235724809
AHR	CCL4_24hr_Low__logFC	-0.398750525567688	0.68979253952601
AHR	CCL4_2hr_Middle__logFC	1.67987293096069	0.605402436384774
AHR	CCL4_8hr_Middle__logFC	2.37430580734968	3.95106785713846
AHR	CCL4_24hr_Middle__logFC	3.23826416142381	3.57700089470165
AHR	CCL4_2hr_High__logFC	1.51842665080119	1.23452078458968
AHR	CCL4_8hr_High__logFC	2.88070331223615	3.10052268553609
AHR	CCL4_24hr_High__logFC	2.63700331601497	0.726614070292585
AHR	CMP_8hr_Middle__logFC	0.483608021512272	2.43592061708486
AHR	CMP_24hr_Middle__logFC	0.758598104788025	-1.94832419601387
AHR	CMP_8hr_High__logFC	1.74695612622715	2.30023208032566
AHR	CMP_24hr_High__logFC	1.38447930151569	1.03219850803482
AHR	CLM_8hr_Middle__logFC	-0.176336158119362	-1.34246288279016
AHR	CLM_24hr_Middle__logFC	-0.649686189510242	-0.270015850201341
AHR	CLM_8hr_High__logFC	0.023882646413029	-0.0810045894142971
AHR	CLM_24hr_High__logFC	0.409023709291995	-0.153926852035724
AHR	CMN_8hr_Middle__logFC	0.302738326264187	0.481807392752208
AHR	CMN_24hr_Middle__logFC	-0.362974865126012	1.28189474908767
AHR	CMN_8hr_High__logFC	2.35912330661005	1.87075517870977
AHR	CMN_24hr_High__logFC	1.27242497052641	4.36211312517298
AHR	CHL_8hr_Middle__logFC	0.0148401185827722	-0.478204482838784
AHR	CHL_24hr_Middle__logFC	-1.23652998720429	0.504986075647236
AHR	CHL_8hr_High__logFC	1.65195823224351	4.51991659090428
AHR	CHL_24hr_High__logFC	-0.242593460413512	3.37135568301482
AHR	CPZ_2hr_Low__logFC	1.1195641543672	1.52817589902935
AHR	CPZ_8hr_Low__logFC	1.34138221632961	0.344539981181692
AHR	CPZ_24hr_Low__logFC	-0.195685627768794	-0.287857386153927
AHR	CPZ_2hr_Middle__logFC	2.79403152675449	3.22064345882516
AHR	CPZ_8hr_Middle__logFC	1.96458723461905	-0.300110995114178
AHR	CPZ_24hr_Middle__logFC	0.289869070500339	-2.71120213985767
AHR	CPZ_2hr_High__logFC	3.2814880867977	2.9764354512187
AHR	CPZ_8hr_High__logFC	1.99112592427163	1.58294261565655
AHR	CPZ_24hr_High__logFC	0.968011456585415	-1.04913546615061
AHR	CPP_8hr_Middle__logFC	-1.27693294003661	-2.48089229559265
AHR	CPP_24hr_Middle__logFC	0.582974594931459	2.15026171480796
AHR	CPP_8hr_High__logFC	-0.168797662091357	-1.44743519538572
AHR	CPP_24hr_High__logFC	-0.219196323721237	0.851091614903516
AHR	CIM_2hr_Low__logFC	0.120931189451319	-1.05774215446639
AHR	CIM_8hr_Low__logFC	0.478364724724902	-0.556890821448906
AHR	CIM_24hr_Low__logFC	-0.480404317349733	-0.834966558099566
AHR	CIM_2hr_Middle__logFC	-0.518613637912644	-0.954268598385152
AHR	CIM_8hr_Middle__logFC	1.3323894106323	2.07025295379625
AHR	CIM_24hr_Middle__logFC	0.00313369609747336	1.4846352832894
AHR	CIM_2hr_High__logFC	-1.01625474871804	-1.72777068478725
AHR	CIM_8hr_High__logFC	1.65574439190407	0.7738963682639
AHR	CIM_24hr_High__logFC	0.0267836313016484	-0.66224642115166
AHR	CPX_8hr_Middle__logFC	2.04654918957492	3.41529937726773
AHR	CPX_24hr_Middle__logFC	1.69280607679862	4.09608264137989
AHR	CPX_8hr_High__logFC	1.41878599848006	1.61809886909952
AHR	CPX_24hr_High__logFC	1.06449801434668	2.11922828782804
AHR	CFB_2hr_Low__logFC	1.12109017293714	0.0511858069822089
AHR	CFB_8hr_Low__logFC	0.524992686655403	1.6961579685126
AHR	CFB_24hr_Low__logFC	-1.23525949878055	-1.17961530389557
AHR	CFB_2hr_Middle__logFC	0.983200801790974	2.0550437209571
AHR	CFB_8hr_Middle__logFC	1.65031275952967	0.337469515680253
AHR	CFB_24hr_Middle__logFC	-1.15501715958383	-0.856312509043971
AHR	CFB_2hr_High__logFC	1.40076771003478	3.74042185240928
AHR	CFB_8hr_High__logFC	1.48873088516243	-0.350032657125193
AHR	CFB_24hr_High__logFC	-1.2851219566286	-2.82841649514499
AHR	CPM_8hr_Middle__logFC	1.03834623545584	1.29688716242599
AHR	CPM_24hr_Middle__logFC	0.578530106766113	-0.914888778949025
AHR	CPM_8hr_High__logFC	2.00765882768571	1.92577531581704
AHR	CPM_24hr_High__logFC	1.28450393445591	1.77458445092069
AHR	CZP_24hr_Middle__logFC	-0.884731263714874	-1.88038548940346
AHR	CZP_24hr_High__logFC	1.70033661777196	0.561181337029177
AHR	COL_8hr_Middle__logFC	-1.20469821548285	-5.1432343749644
AHR	COL_24hr_Middle__logFC	-1.2636928025284	-2.02775405906975
AHR	COL_8hr_High__logFC	-0.486109243790825	-5.4689970723988
AHR	COL_24hr_High__logFC	0.10610471462523	-1.50335872348985
AHR	CMA_2hr_Low__logFC	-0.461985862303204	-2.76409869441645
AHR	CMA_8hr_Low__logFC	0.203341710030844	-0.881042842418706
AHR	CMA_24hr_Low__logFC	1.90054665914059	1.74567379291507
AHR	CMA_2hr_Middle__logFC	-1.40716988686073	-0.617588917735044
AHR	CMA_8hr_Middle__logFC	-1.70226638045036	-3.6345294633813
AHR	CMA_24hr_Middle__logFC	0.623034261365637	0.218187902993758
AHR	CMA_2hr_High__logFC	0.135023169339896	0.0194152347243514
AHR	CMA_8hr_High__logFC	-1.21906203101274	-3.71658953116951
AHR	CMA_24hr_High__logFC	-0.866207295503924	-2.4695785167822
AHR	CHX_8hr_Low__logFC	0.935085689636961	-1.24052372206499
AHR	CHX_24hr_Low__logFC	-0.615246640317313	-2.37164296570513
AHR	CHX_8hr_Middle__logFC	1.29759169629724	-0.548645824464929
AHR	CHX_24hr_Middle__logFC	0.0974719491188975	-2.03103795735906
AHR	CHX_8hr_High__logFC	1.85428569152259	0.188753974284049
AHR	CHX_24hr_High__logFC	0.912865250446878	-1.56013601660719
AHR	CPA_2hr_Low__logFC	0.335580206779322	-0.553641063669398
AHR	CPA_8hr_Low__logFC	1.27093142622061	-0.597889277404878
AHR	CPA_24hr_Low__logFC	0.501519605117507	-0.206525468316687
AHR	CPA_2hr_Middle__logFC	0.0038506534775578	-2.29362475238561
AHR	CPA_8hr_Middle__logFC	1.71406683976202	-1.42270660854762
AHR	CPA_24hr_Middle__logFC	-0.566049793496521	-3.17098241586481
AHR	CPA_2hr_High__logFC	1.3001497743023	0.761504281122783
AHR	CPA_8hr_High__logFC	1.47510414586035	-2.50168142227808
AHR	CPA_24hr_High__logFC	-1.35518147637089	-7.74731758025148
AHR	CSA_8hr_Low__logFC	-1.17787152989098	-0.108004598684444
AHR	CSA_24hr_Low__logFC	1.30707865712596	2.24071631411283
AHR	CSA_8hr_Middle__logFC	-1.00213048325332	1.50112121969276
AHR	CSA_24hr_Middle__logFC	0.034301612479716	-1.62385835281042
AHR	CSA_8hr_High__logFC	0.507859336483825	2.4716901243617
AHR	CSA_24hr_High__logFC	0.209261316467214	1.06214951547926
AHR	DNZ_8hr_Middle__logFC	1.87247315792701	0.209728445850403
AHR	DNZ_24hr_Middle__logFC	-0.477674453578463	-0.80654729154916
AHR	DNZ_8hr_High__logFC	1.52550720699048	1.71791448999401
AHR	DNZ_24hr_High__logFC	0.816764921321518	1.64660692051732
AHR	DTL_8hr_Middle__logFC	-0.39019996962442	-0.193952846181567
AHR	DTL_24hr_Middle__logFC	2.14485951212245	2.98787429130602
AHR	DTL_8hr_High__logFC	0.263059009420584	-4.20367840351922
AHR	DTL_24hr_High__logFC	2.33288126095865	0.186244611131252
AHR	DEX_8hr_Low__logFC	-1.80969330496613	0.8222160140981
AHR	DEX_24hr_Low__logFC	-2.56951916786525	-1.10231384859429
AHR	DEX_8hr_Middle__logFC	-0.3426188859823	1.01337086264265
AHR	DEX_24hr_Middle__logFC	-1.8127132701126	-2.40115853688417
AHR	DEX_8hr_High__logFC	-0.197126515406259	3.15343506005932
AHR	DEX_24hr_High__logFC	-2.07704560089139	-2.29218665883086
AHR	DZP_2hr_Low__logFC	2.38860866678052	1.39355413182173
AHR	DZP_8hr_Low__logFC	0.148313884622587	-3.06995363132677
AHR	DZP_24hr_Low__logFC	0.380263933085315	0.65271018110634
AHR	DZP_2hr_Middle__logFC	0.705493877365338	0.979992509316147
AHR	DZP_8hr_Middle__logFC	-0.464369930321844	-4.03830302700815
AHR	DZP_24hr_Middle__logFC	-0.284984507719145	-0.514969463552522
AHR	DZP_2hr_High__logFC	-0.824269638012042	0.662379092414465
AHR	DZP_8hr_High__logFC	-1.51742155348745	-4.93690473870734
AHR	DZP_24hr_High__logFC	-0.213005156999273	-1.16884032920671
AHR	DFNa_2hr_Low__logFC	-0.805228538993285	1.25937678454439
AHR	DFNa_8hr_Low__logFC	1.43871789921266	0.962096389794014
AHR	DFNa_24hr_Low__logFC	-0.25661360022997	-2.79226569862327
AHR	DFNa_2hr_Middle__logFC	1.25304565667753	1.92526101231418
AHR	DFNa_8hr_Middle__logFC	0.772946512437261	0.601466365166834
AHR	DFNa_24hr_Middle__logFC	0.521201067998607	0.672241831028425
AHR	DFNa_2hr_High__logFC	2.32427316482514	2.9213001646702
AHR	DFNa_8hr_High__logFC	1.41009468271114	0.542248983933667
AHR	DFNa_24hr_High__logFC	-0.776105656370323	-2.38651741116658
AHR	DEM_8hr_Low__logFC	0.285457056636614	-2.82014876177434
AHR	DEM_24hr_Low__logFC	0.285706730057094	-0.610859687675106
AHR	DEM_8hr_Middle__logFC	-0.683561130676767	-4.21439828022166
AHR	DEM_24hr_Middle__logFC	-0.97604605247509	-1.08611635681572
AHR	DEM_8hr_High__logFC	-0.827484532181758	-2.09293514450681
AHR	DEM_24hr_High__logFC	-0.171209990118768	-2.42874797117868
AHR	DIL_8hr_Middle__logFC	0.456832556541657	0.0793933567355474
AHR	DIL_24hr_Middle__logFC	1.99263726774794	3.63116016062618
AHR	DIL_8hr_High__logFC	-0.207424398776368	-0.45643665166161
AHR	DIL_24hr_High__logFC	2.56192499194694	5.78802322763989
AHR	DIS_8hr_Middle__logFC	0.104320593874216	2.79030773929532
AHR	DIS_24hr_Middle__logFC	1.27537998623655	4.08427840480487
AHR	DIS_8hr_High__logFC	1.80380913178914	5.26068219169055
AHR	DIS_24hr_High__logFC	2.02807479351741	4.45134012113526
AHR	DSF_8hr_Middle__logFC	1.15150424490521	0.0749987971489629
AHR	DSF_24hr_Middle__logFC	0.756304871731745	2.48909440377869
AHR	DSF_8hr_High__logFC	1.00407301518098	-1.50275869316853
AHR	DSF_24hr_High__logFC	1.13720356752757	3.03288339079674
AHR	DOX_8hr_Low__logFC	-1.95430849273393	-6.87615136735546
AHR	DOX_24hr_Low__logFC	1.24415150633326	1.24561016413828
AHR	DOX_8hr_Middle__logFC	-1.14337033335191	-6.04008571974877
AHR	DOX_24hr_Middle__logFC	0.662920318554828	-0.777754333536398
AHR	DOX_8hr_High__logFC	-2.19063766643728	-4.70737014519238
AHR	DOX_24hr_High__logFC	-0.97667388944523	-4.64254993607828
AHR	ENA_8hr_Middle__logFC	-1.00418268836791	-3.35024777338604
AHR	ENA_24hr_Middle__logFC	-0.871555400071801	-0.655588935647658
AHR	ENA_8hr_High__logFC	-0.434399549642828	-1.66651896915693
AHR	ENA_24hr_High__logFC	1.63385207815136	4.8437617511342
AHR	EME_8hr_Middle__logFC	-0.734681658161435	-0.922483891000175
AHR	EME_24hr_Middle__logFC	0.0268590506079221	3.90142254465737
AHR	EME_8hr_High__logFC	0.253050268958314	-0.68357721287241
AHR	EME_24hr_High__logFC	1.8459865937037	4.78936373822607
AHR	EBU_8hr_Middle__logFC	-1.00052257235829	-0.525831643342905
AHR	EBU_24hr_Middle__logFC	-1.46950989588187	-0.236569401991413
AHR	EBU_8hr_High__logFC	0.480474847220807	1.7356549339348
AHR	EBU_24hr_High__logFC	-0.0202473317342336	2.01015518479332
AHR	ETN_8hr_Middle__logFC	0.368118669515456	0.647731989606841
AHR	ETN_24hr_Middle__logFC	-0.286975536018231	0.714646371674437
AHR	ETN_8hr_High__logFC	-0.376228164217116	0.547904046866127
AHR	ETN_24hr_High__logFC	-1.01735995999632	0.782262252267508
AHR	EE_8hr_Middle__logFC	0.199438901730492	2.85716552129489
AHR	EE_24hr_Middle__logFC	-0.659498064015268	0.180781525984378
AHR	EE_8hr_High__logFC	0.627014864199173	-0.769558107300545
AHR	EE_24hr_High__logFC	0.514676274653829	3.59941373960928
AHR	ETH_8hr_Middle__logFC	1.04671733435276	1.94835819882265
AHR	ETH_24hr_Middle__logFC	1.50092017258779	1.99149833374335
AHR	ETH_8hr_High__logFC	1.39889872064223	-0.384759352111482
AHR	ETH_24hr_High__logFC	2.09689250656627	1.84953817199021
AHR	ET_2hr_Low__logFC	-0.849221638169511	-0.37467318307299
AHR	ET_8hr_Low__logFC	-0.361643132655966	1.21695518669484
AHR	ET_24hr_Low__logFC	-0.545284887579421	2.28696272644697
AHR	ET_2hr_Middle__logFC	-0.0937409249751799	0.40308416759987
AHR	ET_8hr_Middle__logFC	0.651628335166945	2.53943737945413
AHR	ET_24hr_Middle__logFC	1.13610490839936	6.01193299590477
AHR	ET_2hr_High__logFC	2.83972676666554	2.8973570827293
AHR	ET_8hr_High__logFC	1.94918633832885	3.21097259918749
AHR	ET_24hr_High__logFC	1.91313666139545	6.40439621839918
AHR	ETP_8hr_Middle__logFC	-1.72186514401462	-4.28105662384044
AHR	ETP_24hr_Middle__logFC	1.04357448647913	1.91452287621345
AHR	ETP_8hr_High__logFC	-2.86342222784519	-6.3692005234805
AHR	ETP_24hr_High__logFC	-0.537489143562766	-1.2059823370416
AHR	FAM_8hr_Middle__logFC	-0.112376305723863	-0.457305807628078
AHR	FAM_24hr_Middle__logFC	0.548862699117636	1.80057149913984
AHR	FAM_8hr_High__logFC	-0.202714772817863	-0.98710048710897
AHR	FAM_24hr_High__logFC	0.167110852729964	0.582238585049865
AHR	FFB_8hr_Middle__logFC	-0.79876521973343	-2.05922044611019
AHR	FFB_24hr_Middle__logFC	-0.125512344671182	1.2127144556842
AHR	FFB_8hr_High__logFC	0.662264872589095	1.98405342855956
AHR	FFB_24hr_High__logFC	-0.743929808097905	0.476233892264556
AHR	FLX_8hr_Low__logFC	-1.30143112004664	-1.54505310192171
AHR	FLX_24hr_Low__logFC	1.16407497846948	4.71598685348881
AHR	FLX_8hr_Middle__logFC	-0.885119590119424	-2.1006475561328
AHR	FLX_24hr_Middle__logFC	0.90536375665861	1.94524829531433
AHR	FLX_8hr_High__logFC	0.482604982472719	0.50828342082619
AHR	FLX_24hr_High__logFC	1.76841949596294	2.16311121174305
AHR	FP_2hr_Low__logFC	1.02030810564302	-1.06001767346729
AHR	FP_8hr_Low__logFC	2.99151336644515	3.25278063824483
AHR	FP_24hr_Low__logFC	-0.324063725818076	1.51879855070801
AHR	FP_2hr_Middle__logFC	0.944678470784346	-2.28464090397857
AHR	FP_8hr_Middle__logFC	4.01064013568917	3.94001792897663
AHR	FP_24hr_Middle__logFC	2.1566615860632	2.74045653417289
AHR	FP_2hr_High__logFC	2.38076057463065	2.2647065603556
AHR	FP_8hr_High__logFC	3.98406120956773	4.41188355514215
AHR	FP_24hr_High__logFC	3.06251239420632	2.25418529707636
AHR	FT_2hr_Low__logFC	1.75140179102824	-1.88192132373255
AHR	FT_8hr_Low__logFC	0.691552401302307	2.15011713192519
AHR	FT_24hr_Low__logFC	0.367051094371723	-2.58322278124903
AHR	FT_2hr_Middle__logFC	0.724574614152538	-1.31814975672333
AHR	FT_8hr_Middle__logFC	1.44956754402006	0.433933202003298
AHR	FT_24hr_Middle__logFC	0.420507522097267	-1.14228886492311
AHR	FT_2hr_High__logFC	1.03981887798919	-1.94751144152518
AHR	FT_8hr_High__logFC	2.98424151547024	4.73304395118289
AHR	FT_24hr_High__logFC	1.89850659012337	1.69887946652624
AHR	FUR_8hr_Middle__logFC	0.0862308782735268	-3.16891126988537
AHR	FUR_24hr_Middle__logFC	-0.23798815081363	-0.952074343120076
AHR	FUR_8hr_High__logFC	0.663365224960258	-2.49640847692102
AHR	FUR_24hr_High__logFC	1.00064938903339	-1.16082186118682
AHR	GaN_8hr_Low__logFC	-2.61145963026511	-2.43976682162778
AHR	GaN_24hr_Low__logFC	0.140467122625935	2.27475879783967
AHR	GaN_8hr_Middle__logFC	-2.61827393849211	-5.33933876882852
AHR	GaN_24hr_Middle__logFC	2.26864955658171	2.41507273839217
AHR	GaN_8hr_High__logFC	-2.3432579445458	-4.43299377539247
AHR	GaN_24hr_High__logFC	0.0114113988932035	-5.40906725174354
AHR	GFZ_2hr_Low__logFC	0.0341320971888265	0.0522009849944396
AHR	GFZ_8hr_Low__logFC	0.807693814014666	-0.364446237594722
AHR	GFZ_24hr_Low__logFC	-0.380202747835929	1.58850807961642
AHR	GFZ_2hr_Middle__logFC	1.43198501245434	1.65417638656572
AHR	GFZ_8hr_Middle__logFC	0.925975735026626	0.592589145313596
AHR	GFZ_24hr_Middle__logFC	-0.546580063653446	1.02670413642902
AHR	GFZ_2hr_High__logFC	1.05419880856833	1.68639705920585
AHR	GFZ_8hr_High__logFC	1.36012964422661	-0.0590063019490396
AHR	GFZ_24hr_High__logFC	0.710655621017867	4.43257225166219
AHR	GBC_2hr_Low__logFC	-2.84045244675638	-3.66337101743089
AHR	GBC_8hr_Low__logFC	-0.542141855118017	-3.12832292051755
AHR	GBC_24hr_Low__logFC	-0.295341775648766	0.357490301967068
AHR	GBC_2hr_Middle__logFC	-1.64036116411932	-2.4646823109839
AHR	GBC_8hr_Middle__logFC	-0.420418208309165	-4.19197678669215
AHR	GBC_24hr_Middle__logFC	-0.00457872160546013	-1.70805948118063
AHR	GBC_2hr_High__logFC	-1.20951357870004	-3.6482797701563
AHR	GBC_8hr_High__logFC	-0.458352451711236	-5.47418103132314
AHR	GBC_24hr_High__logFC	0.531380918323163	-3.18910791776497
AHR	GF_2hr_Low__logFC	-0.972922008730377	0.440624248765172
AHR	GF_8hr_Low__logFC	0.126409111491243	-0.534306546165104
AHR	GF_24hr_Low__logFC	0.151813369354404	0.36056853146949
AHR	GF_2hr_Middle__logFC	-0.928821455099178	1.5696874292031
AHR	GF_8hr_Middle__logFC	-0.993550806755905	-1.28762798711449
AHR	GF_24hr_Middle__logFC	-0.230401437180648	0.247237900753841
AHR	GF_2hr_High__logFC	0.124532580446226	1.9849384681644
AHR	GF_8hr_High__logFC	-1.19609159503983	-1.10641184951851
AHR	GF_24hr_High__logFC	-0.985682700299462	0.259719481135994
AHR	HPL_2hr_Low__logFC	-0.346278208808823	-0.0606926817234384
AHR	HPL_8hr_Low__logFC	-1.084084289132	-0.863226112428626
AHR	HPL_24hr_Low__logFC	-0.0865272841953563	-0.890255158593815
AHR	HPL_2hr_Middle__logFC	0.100498052115444	-0.290764514780296
AHR	HPL_8hr_Middle__logFC	0.113731849715728	1.03761117180956
AHR	HPL_24hr_Middle__logFC	0.412150092155954	0.613736356464874
AHR	HPL_2hr_High__logFC	0.389098837340082	0.956842782156928
AHR	HPL_8hr_High__logFC	2.21088972692818	3.39863559375183
AHR	HPL_24hr_High__logFC	1.51456253033622	0.106680935040425
AHR	hHGF_2hr_Low__logFC	0.84940423992285	1.6968507054652
AHR	hHGF_8hr_Low__logFC	1.09202924047504	0.582636241023037
AHR	hHGF_24hr_Low__logFC	-1.49760067976105	-0.859427538484032
AHR	hHGF_2hr_Middle__logFC	-0.142663669088959	2.22042670977534
AHR	hHGF_8hr_Middle__logFC	0.633666546646515	-0.186890397671959
AHR	hHGF_24hr_Middle__logFC	-2.14456042174358	-0.14805355205407
AHR	hHGF_2hr_High__logFC	1.22727377891576	1.51278430888646
AHR	hHGF_8hr_High__logFC	0.666107046805296	0.947075689749281
AHR	hHGF_24hr_High__logFC	-1.13620711520864	1.01908037088144
AHR	HCB_2hr_Low__logFC	0.329481377443568	-1.5895142539289
AHR	HCB_8hr_Low__logFC	-0.21168223777244	0.314590163267613
AHR	HCB_24hr_Low__logFC	1.38649504278648	0.562000583500023
AHR	HCB_2hr_Middle__logFC	0.702977363311546	-0.331936535004406
AHR	HCB_8hr_Middle__logFC	1.01834367842439	1.03188359708561
AHR	HCB_24hr_Middle__logFC	1.27312572475191	0.82093563095956
AHR	HCB_2hr_High__logFC	0.569584993497297	0.15326781528966
AHR	HCB_8hr_High__logFC	2.6298237401906	3.9270789432629
AHR	HCB_24hr_High__logFC	1.7100349588709	1.00920921818161
AHR	HYZ_8hr_Middle__logFC	0.162914264130903	-0.855096136289187
AHR	HYZ_24hr_Middle__logFC	0.0705406657299091	2.43483943395263
AHR	HYZ_8hr_High__logFC	0.651935532245508	1.24813638495865
AHR	HYZ_24hr_High__logFC	0.697915754562365	3.34309223656443
AHR	IBU_8hr_Middle__logFC	0.118809296563545	1.01084795104036
AHR	IBU_24hr_Middle__logFC	0.766744429304295	0.8373994316724
AHR	IBU_8hr_High__logFC	0.951480399319906	-1.43443313037124
AHR	IBU_24hr_High__logFC	0.468465211651377	1.5854557240253
AHR	IMI_8hr_Middle__logFC	0.748693084748725	1.53982348469136
AHR	IMI_24hr_Middle__logFC	0.437852986795806	0.0129796643826993
AHR	IMI_8hr_High__logFC	1.03543526605213	-0.198437219528806
AHR	IMI_24hr_High__logFC	1.58873359283155	3.30886952344939
AHR	IM_2hr_Low__logFC	-0.519108218955453	0.389245720619822
AHR	IM_8hr_Low__logFC	-3.10589065671548	-3.69697602065903
AHR	IM_24hr_Low__logFC	-0.753826210546813	-1.31640350747657
AHR	IM_2hr_Middle__logFC	0.315740815438842	-0.352644566475782
AHR	IM_8hr_Middle__logFC	-0.939058424374476	-3.72734788713934
AHR	IM_24hr_Middle__logFC	0.878370467989056	-0.333648457053372
AHR	IM_2hr_High__logFC	2.62909231002341	1.25830240886631
AHR	IM_8hr_High__logFC	0.611555813000913	-1.37855024241763
AHR	IM_24hr_High__logFC	1.31044209580049	0.361108892001751
AHR	hIFNA_2hr_Low__logFC	0.0257519387908125	-0.360833348794709
AHR	hIFNA_8hr_Low__logFC	0.470445882181628	-1.15614997206487
AHR	hIFNA_2hr_Middle__logFC	0.601518035520135	0.34473258766432
AHR	hIFNA_8hr_Middle__logFC	0.439148323492642	-1.60770436633171
AHR	hIFNA_2hr_High__logFC	1.02337592575172	1.107312679941
AHR	hIFNA_8hr_High__logFC	0.529169124700167	-1.0582300792097
AHR	hIL1B_2hr_Low__logFC	3.25257407594493	3.67488866670751
AHR	hIL1B_8hr_Low__logFC	3.40562748565402	1.87207149353367
AHR	hIL1B_24hr_Low__logFC	3.24084175654763	3.242485545351
AHR	hIL1B_2hr_Middle__logFC	2.1166582632241	3.81331296305373
AHR	hIL1B_8hr_Middle__logFC	3.08054153402781	1.14275821443989
AHR	hIL1B_24hr_Middle__logFC	2.68252933367611	2.63195487033113
AHR	hIL1B_2hr_High__logFC	1.8049299983242	3.96430758078413
AHR	hIL1B_8hr_High__logFC	3.2379919483221	2.40197703157113
AHR	hIL1B_24hr_High__logFC	3.03441805567981	3.01074702666814
AHR	hIL6_2hr_Low__logFC	0.651959080231453	0.560571571695619
AHR	hIL6_8hr_Low__logFC	0.392888699828962	-3.05165175071121
AHR	hIL6_24hr_Low__logFC	-1.1749514954601	0.614878863986929
AHR	hIL6_2hr_Middle__logFC	0.909387239768386	2.95875888849535
AHR	hIL6_8hr_Middle__logFC	-0.374671970438786	-2.86128006514373
AHR	hIL6_24hr_Middle__logFC	0.306758283340809	0.240171113480518
AHR	hIL6_2hr_High__logFC	1.72750073664476	1.58514883102061
AHR	hIL6_8hr_High__logFC	0.418769987083416	-1.78769907622456
AHR	hIL6_24hr_High__logFC	1.14166101525102	1.28381982502393
AHR	IPA_8hr_Middle__logFC	2.43344160147913	2.02094915729093
AHR	IPA_24hr_Middle__logFC	0.360087732707053	0.937964163593479
AHR	IPA_8hr_High__logFC	3.18642845160804	1.44253813451178
AHR	IPA_24hr_High__logFC	2.73802662847458	5.33634759581768
AHR	INAH_2hr_Low__logFC	1.1470900160266	-0.159643357082856
AHR	INAH_8hr_Low__logFC	1.92321101800906	0.932567222650843
AHR	INAH_24hr_Low__logFC	1.96063029574736	3.69739807698651
AHR	INAH_2hr_Middle__logFC	-0.661684914429516	0.0544295742965414
AHR	INAH_8hr_Middle__logFC	2.69562915108699	1.93831193830969
AHR	INAH_24hr_Middle__logFC	2.44641963518011	4.96337848738956
AHR	INAH_2hr_High__logFC	-1.42143812049231	-1.05638148940331
AHR	INAH_8hr_High__logFC	3.05978333860182	3.43560866582563
AHR	INAH_24hr_High__logFC	2.26552531704484	5.3265820924949
AHR	KC_2hr_Low__logFC	-0.75231300443626	1.06039549972459
AHR	KC_8hr_Low__logFC	-0.0855487169690642	-2.91652894626746
AHR	KC_24hr_Low__logFC	1.04983829377564	2.49135183422737
AHR	KC_2hr_Middle__logFC	0.88014337925752	1.65035546842333
AHR	KC_8hr_Middle__logFC	1.40812856466521	-0.131285785297017
AHR	KC_24hr_Middle__logFC	2.40201571177198	2.55892569994935
AHR	KC_2hr_High__logFC	-0.314341439353288	1.17331054202925
AHR	KC_8hr_High__logFC	2.90221286661689	2.90327507365095
AHR	KC_24hr_High__logFC	1.94758282270546	2.71947431235421
AHR	LBT_2hr_Low__logFC	-0.810490715738694	-2.32890571239168
AHR	LBT_8hr_Low__logFC	-0.553594071694889	-4.14476949880393
AHR	LBT_24hr_Low__logFC	-1.83660157769108	0.23307217637699
AHR	LBT_2hr_Middle__logFC	1.93616649473414	-0.00754697903451597
AHR	LBT_8hr_Middle__logFC	2.9279927434607	1.91158815112482
AHR	LBT_24hr_Middle__logFC	-0.361135963828077	0.993190538147546
AHR	LBT_2hr_High__logFC	0.000788356752599247	-0.461314357128204
AHR	LBT_8hr_High__logFC	4.11623951572201	6.29781597260217
AHR	LBT_24hr_High__logFC	1.45254822742593	-0.0536210691916377
AHR	LS_2hr_Low__logFC	1.00785802827098	0.323966255998897
AHR	LS_8hr_Low__logFC	0.0365134855858712	-1.80857950789047
AHR	LS_24hr_Low__logFC	-1.37428940539764	0.321955172445696
AHR	LS_2hr_Middle__logFC	0.0140604108067929	-1.38583118610854
AHR	LS_8hr_Middle__logFC	0.296619850797139	-2.74142602868727
AHR	LS_24hr_Middle__logFC	1.3700924612592	-0.516404745407498
AHR	LS_2hr_High__logFC	0.843873276026566	-1.11705038652625
AHR	LS_8hr_High__logFC	-2.32072436305756	-9.47181801629081
AHR	LS_24hr_High__logFC	-1.49506943751513	-5.65193894426522
AHR	LNX_8hr_Middle__logFC	0.407271976808793	-3.20665277603292
AHR	LNX_24hr_Middle__logFC	0.289037183013289	0.415741190525365
AHR	LNX_8hr_High__logFC	1.67789798482995	-1.07365855880231
AHR	LNX_24hr_High__logFC	0.82464129473498	-0.309400129552034
AHR	MEF_8hr_Middle__logFC	0.618971516996822	-1.20627799013469
AHR	MEF_24hr_Middle__logFC	1.96985164747292	0.503398135611278
AHR	MEF_8hr_High__logFC	-0.686787180431021	-3.78463802915244
AHR	MEF_24hr_High__logFC	1.72839166777943	3.04453654019611
AHR	MLX_8hr_Middle__logFC	0.155691097753787	0.450377334659815
AHR	MLX_24hr_Middle__logFC	-0.144349184771584	0.412255630497012
AHR	MLX_8hr_High__logFC	0.945401344348787	3.62385540241965
AHR	MLX_24hr_High__logFC	0.918654513769774	1.6771103893888
AHR	MFM_8hr_Middle__logFC	-0.399439353092879	0.541670527188752
AHR	MFM_24hr_Middle__logFC	1.12520688107713	0.85954631047184
AHR	MFM_8hr_High__logFC	1.25524793259869	1.74154940276554
AHR	MFM_24hr_High__logFC	0.695631431609909	0.787230731651096
AHR	MP_2hr_Low__logFC	2.41538971002436	1.21344703612286
AHR	MP_8hr_Low__logFC	3.87656083756023	3.16416312065201
AHR	MP_24hr_Low__logFC	0.833267662203133	0.674219084453428
AHR	MP_2hr_Middle__logFC	0.74553069780744	1.01027677072704
AHR	MP_8hr_Middle__logFC	3.38178396554412	5.51986214187742
AHR	MP_24hr_Middle__logFC	1.39184637365676	1.33043290373353
AHR	MP_2hr_High__logFC	2.85304675302936	3.45545717519898
AHR	MP_8hr_High__logFC	3.97215641793895	6.65438524968351
AHR	MP_24hr_High__logFC	2.70061648584165	4.23699578354011
AHR	MTZ_8hr_Middle__logFC	-0.778041287554249	-2.75252635389977
AHR	MTZ_24hr_Middle__logFC	-1.03755633246132	-0.292518174530747
AHR	MTZ_8hr_High__logFC	-1.74625578887282	-4.99703112571361
AHR	MTZ_24hr_High__logFC	0.387306998743069	1.74925904517668
AHR	MDP_8hr_Middle__logFC	0.793210734225434	0.48663982515138
AHR	MDP_24hr_Middle__logFC	1.4353948496323	-0.288984104817987
AHR	MDP_8hr_High__logFC	1.5736826545369	2.06116950722267
AHR	MDP_24hr_High__logFC	1.09334958513344	1.15540040711872
AHR	DAPM_8hr_Low__logFC	0.193835801815372	-1.03475873620499
AHR	DAPM_24hr_Low__logFC	0.477722245706871	2.10650665591492
AHR	DAPM_8hr_Middle__logFC	1.52404027345724	-1.02932615844745
AHR	DAPM_24hr_Middle__logFC	2.00601392968202	2.96666212532745
AHR	DAPM_8hr_High__logFC	2.46152243396716	2.71965518875959
AHR	DAPM_24hr_High__logFC	1.23715746791093	1.19177971018412
AHR	MTS_2hr_Low__logFC	-2.04568775935896	-3.18595009554503
AHR	MTS_8hr_Low__logFC	-0.848776315348879	-1.44140138834024
AHR	MTS_24hr_Low__logFC	-2.74064181937989	-1.24646860919917
AHR	MTS_2hr_Middle__logFC	-1.0246418251422	-3.95228667839312
AHR	MTS_8hr_Middle__logFC	-2.26195157986571	-4.026014300064
AHR	MTS_24hr_Middle__logFC	-2.05885612404761	-0.611825178582295
AHR	MTS_2hr_High__logFC	-1.48691503439793	-2.83614466078342
AHR	MTS_8hr_High__logFC	-0.56789587603648	-3.33489786294276
AHR	MTS_24hr_High__logFC	-1.68465306728544	0.8630067742672
AHR	MEX_8hr_Middle__logFC	3.53284073165799	2.37551582438171
AHR	MEX_24hr_Middle__logFC	0.849879670790231	-0.577679969089629
AHR	MEX_8hr_High__logFC	3.90922392440009	5.74723507163739
AHR	MEX_24hr_High__logFC	3.06720265468871	4.44149805704855
AHR	MCT_8hr_Middle__logFC	1.38938759443666	1.77767464365036
AHR	MCT_24hr_Middle__logFC	0.749793679624007	0.536157827198633
AHR	MCT_8hr_High__logFC	-0.464922779828713	1.46747152780567
AHR	MCT_24hr_High__logFC	1.21069958327949	4.16851235277905
AHR	MXS_8hr_Middle__logFC	0.81204409077719	-0.998505550804662
AHR	MXS_24hr_Middle__logFC	0.514159093611417	-1.15916029712875
AHR	MXS_8hr_High__logFC	1.41430396189597	0.111797435150628
AHR	MXS_24hr_High__logFC	2.85580843584474	4.03486459035264
AHR	ANIT_2hr_Low__logFC	1.80919345792	1.85178323375798
AHR	ANIT_8hr_Low__logFC	2.15405182162987	-1.74557012112817
AHR	ANIT_24hr_Low__logFC	1.83787838657657	-0.119052081341034
AHR	ANIT_2hr_Middle__logFC	2.02461295402166	1.57265562092458
AHR	ANIT_8hr_Middle__logFC	0.666106992442411	-3.51067920352507
AHR	ANIT_24hr_Middle__logFC	1.65197163411636	-2.20080930021866
AHR	ANIT_2hr_High__logFC	1.86692964057294	2.35353651744838
AHR	ANIT_8hr_High__logFC	2.22584437321845	-1.55598138433717
AHR	ANIT_24hr_High__logFC	2.72020393364115	0.435670330950063
AHR	NPX_8hr_Middle__logFC	-0.560813506397898	-0.647853536986454
AHR	NPX_24hr_Middle__logFC	-0.996229434646137	0.404536414408941
AHR	NPX_8hr_High__logFC	0.660250424647306	-1.4861074129913
AHR	NPX_24hr_High__logFC	0.478425122454248	1.8621631720703
AHR	NZD_24hr_Middle__logFC	0.554029571995589	0.393640250881072
AHR	NZD_24hr_High__logFC	-1.77561459888112	-6.09729083208586
AHR	NIC_8hr_Middle__logFC	-0.289008236441016	-2.16400323129363
AHR	NIC_24hr_Middle__logFC	-0.213627808402064	2.51194897499299
AHR	NIC_8hr_High__logFC	-0.964521709172241	-1.51659010437994
AHR	NIC_24hr_High__logFC	1.11448551726742	3.5758904540912
AHR	NIF_8hr_Middle__logFC	0.219014250673961	-0.927188347762763
AHR	NIF_24hr_Middle__logFC	0.561390135085205	-2.1412005763872
AHR	NIF_8hr_High__logFC	-0.508544518649084	-4.15129348184439
AHR	NIF_24hr_High__logFC	1.61616898279424	-0.259471030386859
AHR	NIM_8hr_Middle__logFC	1.67799702102465	0.90255780161095
AHR	NIM_24hr_Middle__logFC	-0.315038993379413	-0.74648682706178
AHR	NIM_8hr_High__logFC	0.00969675745825984	-1.22573171148612
AHR	NIM_24hr_High__logFC	-0.700269302975518	-2.12154142709736
AHR	NFT_2hr_Low__logFC	-0.256288514405486	-1.05449527983345
AHR	NFT_8hr_Low__logFC	0.543879523346771	-0.158644159893855
AHR	NFT_24hr_Low__logFC	-0.956532073856338	-1.88519725192119
AHR	NFT_2hr_Middle__logFC	-1.09220448913689	-1.07027035593815
AHR	NFT_8hr_Middle__logFC	2.05700049898948	0.617186050139705
AHR	NFT_24hr_Middle__logFC	0.0808405062997391	-1.20214782006538
AHR	NFT_2hr_High__logFC	2.43660254119317	1.57053925243983
AHR	NFT_8hr_High__logFC	1.6149424822292	1.90471200193774
AHR	NFT_24hr_High__logFC	1.63009989591149	2.90807600653579
AHR	NFZ_8hr_Middle__logFC	0.616262988984307	-1.8005034294386
AHR	NFZ_24hr_Middle__logFC	0.32674565503627	-1.56675812498425
AHR	NFZ_8hr_High__logFC	1.7730450056894	-0.012172572675112
AHR	NFZ_24hr_High__logFC	1.13647164890212	1.49127341974312
AHR	DEN_8hr_Middle__logFC	-0.872845718354605	-4.93047914038999
AHR	DEN_24hr_Middle__logFC	-2.94269077433955	-8.83317691142296
AHR	DEN_8hr_High__logFC	-0.562025543321395	-4.97518727609083
AHR	DEN_24hr_High__logFC	-2.4874459588052	-6.06208709670092
AHR	OPZ_2hr_Low__logFC	2.2720860878831	1.45351648730841
AHR	OPZ_8hr_Low__logFC	2.78474328825753	-1.45112525537877
AHR	OPZ_24hr_Low__logFC	2.26404053345067	0.412350536638987
AHR	OPZ_2hr_Middle__logFC	2.14949703557978	1.90917020803077
AHR	OPZ_8hr_Middle__logFC	2.39511419963697	-2.25165784770143
AHR	OPZ_24hr_Middle__logFC	1.63559090065793	-0.904289261363506
AHR	OPZ_2hr_High__logFC	1.53446995134959	0.831772093488387
AHR	OPZ_8hr_High__logFC	1.83920010986606	-0.794697677419884
AHR	OPZ_24hr_High__logFC	0.0149936576235502	-4.05754071035607
AHR	PAP_8hr_Middle__logFC	0.60519090085876	-2.09939764003209
AHR	PAP_24hr_Middle__logFC	0.404492862343134	0.25438418242637
AHR	PAP_8hr_High__logFC	-0.402530660239332	-4.35337438362813
AHR	PAP_24hr_High__logFC	-0.156885529089134	-3.40139464265017
AHR	PML_8hr_Middle__logFC	-0.306474530020397	-2.26088805404925
AHR	PML_24hr_Middle__logFC	0.98039233054725	0.118770134394119
AHR	PML_8hr_High__logFC	0.676282746448032	1.24666984020732
AHR	PML_24hr_High__logFC	1.18657449148327	1.40413021997713
AHR	PEN_8hr_Middle__logFC	-0.406615729659415	-2.0612165887418
AHR	PEN_24hr_Middle__logFC	0.555407001416675	1.89142866644208
AHR	PEN_8hr_High__logFC	0.0393767355200777	-0.0192052540434348
AHR	PEN_24hr_High__logFC	0.406578623482646	1.53689524089273
AHR	PH_2hr_Low__logFC	-0.0883939808301685	0.525818345886764
AHR	PH_8hr_Low__logFC	-0.312459596927932	0.36238186513155
AHR	PH_24hr_Low__logFC	-0.54522141749393	-0.839382810807059
AHR	PH_2hr_Middle__logFC	0.407402805693121	0.482153076534934
AHR	PH_8hr_Middle__logFC	-0.755240341455397	-2.55521480345866
AHR	PH_24hr_Middle__logFC	0.381686785697355	-0.221537180990363
AHR	PH_2hr_High__logFC	-0.288572061776875	1.28453549129266
AHR	PH_8hr_High__logFC	2.06875041695946	1.3766534724454
AHR	PH_24hr_High__logFC	1.01481008984068	-0.850197661411232
AHR	PHA_8hr_Low__logFC	-1.14809845107272	-0.205384776321808
AHR	PHA_24hr_Low__logFC	0.80028065056547	1.46314605842256
AHR	PHA_8hr_Middle__logFC	-1.3055757894353	1.74970222300307
AHR	PHA_24hr_Middle__logFC	0.551660668036228	0.381064907322181
AHR	PHA_8hr_High__logFC	0.305241869664795	2.27249618870772
AHR	PHA_24hr_High__logFC	0.560666456241914	-1.36143191426923
AHR	PCT_8hr_Middle__logFC	0.507562507592473	-1.99779283661755
AHR	PCT_24hr_Middle__logFC	1.40686617225053	-1.47558632385491
AHR	PCT_8hr_High__logFC	-0.9070002466091	-4.19777486858132
AHR	PCT_24hr_High__logFC	1.58211688358955	-0.579631939815074
AHR	PB_2hr_Low__logFC	0.770906848116314	0.454520937722373
AHR	PB_8hr_Low__logFC	0.541099410546122	-0.558526226119627
AHR	PB_24hr_Low__logFC	-0.208354672088292	-0.63337279883471
AHR	PB_2hr_Middle__logFC	-0.402833115672811	-1.55118183322119
AHR	PB_8hr_Middle__logFC	2.45470651014289	1.01401261116485
AHR	PB_24hr_Middle__logFC	1.49479182832101	0.788596788504602
AHR	PB_2hr_High__logFC	0.185168843775647	-2.96994143393433
AHR	PB_8hr_High__logFC	-1.32486968256643	-3.7771172106128
AHR	PB_24hr_High__logFC	-0.486532141363488	-2.74689721910936
AHR	NPAA_8hr_Middle__logFC	0.445076458901949	-0.546434528963782
AHR	NPAA_24hr_Middle__logFC	-0.0903630737893378	0.574745415255158
AHR	NPAA_8hr_High__logFC	0.411446473634732	0.894755706770629
AHR	NPAA_24hr_High__logFC	1.96048172144896	3.71197340118053
AHR	PhB_2hr_Low__logFC	-0.516918346000722	-0.277764725004218
AHR	PhB_8hr_Low__logFC	-1.07102730327893	-1.48573028980812
AHR	PhB_24hr_Low__logFC	-2.01272781454385	-3.70919672495601
AHR	PhB_2hr_Middle__logFC	1.61031897930964	2.32707661633591
AHR	PhB_8hr_Middle__logFC	0.696492475530078	0.672192672577536
AHR	PhB_24hr_Middle__logFC	0.421841893731504	1.74880219469085
AHR	PhB_2hr_High__logFC	2.07282679601474	5.87746266094042
AHR	PhB_8hr_High__logFC	0.76598189466474	0.080823138028955
AHR	PhB_24hr_High__logFC	1.47888970184209	2.85893170157753
AHR	PHE_2hr_Low__logFC	1.21743251234031	-0.463246882966864
AHR	PHE_8hr_Low__logFC	1.08101499591325	-2.18034236086568
AHR	PHE_24hr_Low__logFC	0.682602033856183	1.83998873325323
AHR	PHE_2hr_Middle__logFC	1.06155949654637	1.90721919210919
AHR	PHE_8hr_Middle__logFC	1.46028943130256	1.52669270017037
AHR	PHE_24hr_Middle__logFC	-0.782559815796412	0.131196254209926
AHR	PHE_2hr_High__logFC	1.34440049202739	0.461397553248956
AHR	PHE_8hr_High__logFC	0.652631662292529	-1.67167707122179
AHR	PHE_24hr_High__logFC	-0.275774117769075	-0.229534100448871
AHR	PHO_8hr_Low__logFC	-0.310828489239756	-1.96788632145084
AHR	PHO_24hr_Low__logFC	-0.688961791653918	-1.05835490510924
AHR	PHO_8hr_Middle__logFC	0.0209436261810865	-3.14370906903621
AHR	PHO_24hr_Middle__logFC	-1.52880298099641	-2.33068125921511
AHR	PHO_8hr_High__logFC	-2.53656620185609	-3.67273421292616
AHR	PMZ_8hr_Middle__logFC	1.21337497524111	-1.01944676593872
AHR	PMZ_24hr_Middle__logFC	1.14446929439444	3.17373342785354
AHR	PMZ_8hr_High__logFC	0.88441211210933	0.788620827980087
AHR	PMZ_24hr_High__logFC	2.99736520773286	5.84187129408662
AHR	PPL_8hr_Low__logFC	1.01586530365227	2.38223678967551
AHR	PPL_24hr_Low__logFC	1.42607032564416	0.958659737620514
AHR	PPL_8hr_Middle__logFC	1.7804700250948	3.74990676961525
AHR	PPL_24hr_Middle__logFC	2.01986016652228	2.57276790683787
AHR	PPL_8hr_High__logFC	1.31900553282525	1.85950851969445
AHR	PPL_24hr_High__logFC	2.24170465507653	1.6705612201886
AHR	PTU_2hr_Low__logFC	-0.247027877700038	0.435053947192014
AHR	PTU_8hr_Low__logFC	-2.6084431802357	-5.75949146788803
AHR	PTU_24hr_Low__logFC	-0.215396723254062	-2.70810142727602
AHR	PTU_2hr_Middle__logFC	-1.95008908289109	-2.7547052720676
AHR	PTU_8hr_Middle__logFC	-2.3263923391988	-5.18543501000153
AHR	PTU_24hr_Middle__logFC	-1.65930023590797	-1.47557485297939
AHR	PTU_2hr_High__logFC	-2.53907919814649	-3.07570348192027
AHR	PTU_8hr_High__logFC	-1.28356462044723	-1.68350864068059
AHR	PTU_24hr_High__logFC	-1.1396804375102	-3.21481238506566
AHR	QND_8hr_Middle__logFC	1.10512372321162	2.52386405100409
AHR	QND_24hr_Middle__logFC	1.37216485830081	3.87227852902673
AHR	QND_8hr_High__logFC	0.988506179874302	1.09123230233545
AHR	QND_24hr_High__logFC	1.60062082160553	5.30784821027676
AHR	RAN_8hr_Middle__logFC	0.344753107630071	-0.941727327459396
AHR	RAN_24hr_Middle__logFC	2.14484005657363	3.8158275124059
AHR	RAN_8hr_High__logFC	1.01857787836961	1.15626411755753
AHR	RAN_24hr_High__logFC	1.9635643032295	3.41793676535677
AHR	RIF_2hr_Low__logFC	-0.0968653481260806	-0.913426579111248
AHR	RIF_8hr_Low__logFC	0.484268526317416	0.603153020336139
AHR	RIF_24hr_Low__logFC	0.577198852116725	-0.495778518500448
AHR	RIF_2hr_Middle__logFC	-0.342566185204594	-1.13718019885355
AHR	RIF_8hr_Middle__logFC	3.08848776833569	3.80954328511079
AHR	RIF_24hr_Middle__logFC	1.266140449195	2.30975488912431
AHR	RIF_2hr_High__logFC	-0.137157523245691	-1.18738207863005
AHR	RIF_8hr_High__logFC	2.06639593380257	3.135224269863
AHR	RIF_24hr_High__logFC	2.01279154840953	3.72370676481859
AHR	RGZ_8hr_Low__logFC	-1.30465666020831	-2.67424187488943
AHR	RGZ_24hr_Low__logFC	-1.43278595255218	-2.6895481829515
AHR	RGZ_8hr_Middle__logFC	0.214700772169179	-1.06826659818826
AHR	RGZ_24hr_Middle__logFC	-0.685563597693071	-1.09821406138125
AHR	RGZ_8hr_High__logFC	1.70268471540605	0.67633474960017
AHR	RGZ_24hr_High__logFC	1.53603173831614	0.623841748296942
AHR	ROT_8hr_Low__logFC	-0.733606312614028	-1.50563853854337
AHR	ROT_24hr_Low__logFC	-0.631217027544432	-1.37481685845968
AHR	ROT_8hr_Middle__logFC	-0.799079194799324	0.0983167994996007
AHR	ROT_24hr_Middle__logFC	-2.34700662579254	-2.88734003689277
AHR	ROT_8hr_High__logFC	-2.20067458753119	-2.85702993002378
AHR	ROT_24hr_High__logFC	-1.95026238099657	-2.96418714541554
AHR	SST_8hr_Middle__logFC	0.453929981263847	1.84894919418869
AHR	SST_24hr_Middle__logFC	1.49010879367321	3.72688655777882
AHR	SST_8hr_High__logFC	0.22590799088655	1.07525612210798
AHR	SST_24hr_High__logFC	0.697818060620742	2.15556056106444
AHR	SS_2hr_Low__logFC	0.976752422572592	-1.00080117512385
AHR	SS_8hr_Low__logFC	0.110079142695925	-0.900687081235316
AHR	SS_24hr_Low__logFC	0.237203376355342	-1.01319056295721
AHR	SS_2hr_Middle__logFC	0.639369226027659	-0.777721188479217
AHR	SS_8hr_Middle__logFC	0.451859853345048	-0.605827688554625
AHR	SS_24hr_Middle__logFC	-0.385170454722982	-1.85448530630622
AHR	SS_2hr_High__logFC	0.0617634163663128	-0.641401788599745
AHR	SS_8hr_High__logFC	-0.429703418696107	-0.860047309784282
AHR	SS_24hr_High__logFC	1.01013783774001	-0.0816704096545019
AHR	SUL_8hr_Middle__logFC	0.345508454059132	-4.1324721886798
AHR	SUL_24hr_Middle__logFC	2.3490178452052	0.280527179190415
AHR	SUL_8hr_High__logFC	0.314042161784444	-4.04836328647183
AHR	SUL_24hr_High__logFC	-0.981593068382741	-4.71949448196187
AHR	SLP_8hr_Middle__logFC	0.503785928204897	2.94202553457759
AHR	SLP_24hr_Middle__logFC	-1.48415841614921	0.619466708482016
AHR	SLP_8hr_High__logFC	0.774170820209946	3.27644359807248
AHR	SLP_24hr_High__logFC	1.09487391718259	2.51399483227513
AHR	TAC_8hr_Middle__logFC	1.65294719775205	0.556775647017074
AHR	TAC_24hr_Middle__logFC	1.91123843292092	3.14121050576809
AHR	TAC_8hr_High__logFC	1.38216248572631	1.71350286804992
AHR	TAC_24hr_High__logFC	1.65906085712228	2.9679773017405
AHR	TMX_8hr_Middle__logFC	-0.268365834812883	0.114199514928408
AHR	TMX_24hr_Middle__logFC	2.3465577448679	5.07350148549499
AHR	TMX_8hr_High__logFC	1.58455069425541	1.29418703701075
AHR	TMX_24hr_High__logFC	1.7592358709772	3.86014040080323
AHR	TAN_8hr_Middle__logFC	-1.71486021129855	-1.98913088819978
AHR	TAN_24hr_Middle__logFC	0.358065961791618	1.20390126561505
AHR	TAN_8hr_High__logFC	-1.8181176537283	-1.72961125919927
AHR	TAN_24hr_High__logFC	-1.09586675836846	0.230549603813922
AHR	TBF_8hr_Middle__logFC	1.87569670921833	0.763631643496268
AHR	TBF_24hr_Middle__logFC	2.91959093124579	2.19807511920488
AHR	TBF_8hr_High__logFC	1.64045010871529	1.56831822982851
AHR	TBF_24hr_High__logFC	2.10060376356259	3.88300408186835
AHR	TC_2hr_Low__logFC	-0.292404543911637	-0.404943917823206
AHR	TC_8hr_Low__logFC	-1.20648126809477	-0.756989753255957
AHR	TC_24hr_Low__logFC	1.73639313136671	3.98492864507197
AHR	TC_2hr_Middle__logFC	-1.36781667313161	-2.67868983414041
AHR	TC_8hr_Middle__logFC	-0.949385987816082	-1.27852832736091
AHR	TC_24hr_Middle__logFC	0.0690603350951698	-0.581606427061651
AHR	TC_2hr_High__logFC	-1.94442607389023	-4.08450777023857
AHR	TC_8hr_High__logFC	-1.44222690092586	-3.02403156372287
AHR	TC_24hr_High__logFC	1.78279974767075	2.6494299345264
AHR	TEO_8hr_Middle__logFC	1.68666850873497	0.277443256536234
AHR	TEO_24hr_Middle__logFC	1.57397899872404	1.60820088246822
AHR	TEO_8hr_High__logFC	-1.05520732355055	-4.12434783810354
AHR	TEO_24hr_High__logFC	0.768549946969801	0.665012865106116
AHR	TAA_2hr_Low__logFC	-2.47886781064666	-5.55032891694301
AHR	TAA_8hr_Low__logFC	-1.74743371549799	-2.16280804350081
AHR	TAA_24hr_Low__logFC	1.46361785761839	1.29787720719643
AHR	TAA_2hr_Middle__logFC	-0.691870396425152	-3.16091410768221
AHR	TAA_8hr_Middle__logFC	-1.77327805810567	-1.78084582898713
AHR	TAA_24hr_Middle__logFC	1.17020565955048	1.27605647495033
AHR	TAA_2hr_High__logFC	1.0854317716336	-1.68592856365298
AHR	TAA_8hr_High__logFC	-0.964296558324989	-1.14512422685803
AHR	TAA_24hr_High__logFC	1.52052347826153	2.27891106402006
AHR	TRZ_2hr_Low__logFC	1.11634089929692	0.764460468001742
AHR	TRZ_8hr_Low__logFC	0.91028020544616	0.0644410059500244
AHR	TRZ_24hr_Low__logFC	0.342555948668534	2.65394416088797
AHR	TRZ_2hr_Middle__logFC	0.198349160169706	-0.816802796367272
AHR	TRZ_8hr_Middle__logFC	0.25729535700485	-1.52975213580965
AHR	TRZ_24hr_Middle__logFC	2.14632911278522	2.71404249783667
AHR	TRZ_2hr_High__logFC	2.44326895288684	1.70978169672831
AHR	TRZ_8hr_High__logFC	2.51705316710595	2.60286720172956
AHR	TRZ_24hr_High__logFC	1.11003574630983	0.327888923846429
AHR	TCP_8hr_Middle__logFC	0.329889629013005	-0.737281481660138
AHR	TCP_24hr_Middle__logFC	0.589494771052929	-1.56188945240532
AHR	TCP_8hr_High__logFC	0.307922307161096	1.60386364122673
AHR	TCP_24hr_High__logFC	1.11270703605666	0.286065544529825
AHR	TIO_8hr_Middle__logFC	-0.295767583862589	-0.332651965409076
AHR	TIO_24hr_Middle__logFC	-0.825890458873886	-0.0886181950989401
AHR	TIO_8hr_High__logFC	1.33851671152027	1.09088269994768
AHR	TIO_24hr_High__logFC	0.627533908612928	0.134227058570311
AHR	TLB_8hr_Middle__logFC	-2.19850616582822	-1.36676897435213
AHR	TLB_24hr_Middle__logFC	-0.32829533243823	0.0854304664176097
AHR	TLB_8hr_High__logFC	-0.848724324503498	1.2064050652974
AHR	TLB_24hr_High__logFC	-0.304802105710366	-0.632937972666141
AHR	TGFB1_2hr_Low__logFC	-1.2535182381961	-1.63183849360246
AHR	TGFB1_8hr_Low__logFC	-0.0551160513012919	0.59609152863023
AHR	TGFB1_24hr_Low__logFC	0.90494074409405	3.22410419877781
AHR	TGFB1_2hr_Middle__logFC	-0.239481859600424	-0.600564867247881
AHR	TGFB1_8hr_Middle__logFC	1.02189741815637	1.88139740672157
AHR	TGFB1_24hr_Middle__logFC	0.957527966921713	3.47864120915682
AHR	TGFB1_2hr_High__logFC	-0.277749064304654	-0.0908163481475319
AHR	TGFB1_8hr_High__logFC	0.737787360226889	1.95685531107334
AHR	TGFB1_24hr_High__logFC	1.09814521234642	3.65548096104812
AHR	TZM_8hr_Low__logFC	-0.376905609886421	-0.946534212061278
AHR	TZM_24hr_Low__logFC	1.51722954157335	0.40922921138062
AHR	TZM_8hr_Middle__logFC	-1.09470161911773	-3.19860507131284
AHR	TZM_24hr_Middle__logFC	-1.74804901886363	-3.53037226711312
AHR	TZM_8hr_High__logFC	-1.52861989157101	-3.02382414733204
AHR	TZM_24hr_High__logFC	-1.58017239042217	-2.64762385542647
AHR	TMD_8hr_Low__logFC	0.434478631877493	0.299047202636088
AHR	TMD_24hr_Low__logFC	-0.869451512226489	-0.391406565645611
AHR	TMD_8hr_Middle__logFC	0.239811497730842	0.646874133059521
AHR	TMD_24hr_Middle__logFC	1.26951310336208	-0.0728320472002846
AHR	TMD_8hr_High__logFC	0.535607563204427	0.197554737920936
AHR	TMD_24hr_High__logFC	1.67119233788397	1.40622331273923
AHR	TUN_8hr_Low__logFC	-0.761776876151873	-0.699139005019247
AHR	TUN_24hr_Low__logFC	-0.303001137300078	-0.163093059675785
AHR	TUN_8hr_Middle__logFC	-0.799493018952859	-1.03165854213734
AHR	TUN_24hr_Middle__logFC	-0.432944137819296	-0.169026651033156
AHR	TUN_8hr_High__logFC	0.108827339355725	-0.122772622973086
AHR	TUN_24hr_High__logFC	0.032645841701284	-0.610567580031029
AHR	VPA_2hr_Low__logFC	-3.04110265848664	-4.30451555689349
AHR	VPA_8hr_Low__logFC	1.14367722002623	1.99080454949337
AHR	VPA_24hr_Low__logFC	0.322422463954875	2.7971741667544
AHR	VPA_2hr_Middle__logFC	-1.81739669240379	-4.12937423618134
AHR	VPA_8hr_Middle__logFC	0.553035649554082	1.58733406741809
AHR	VPA_24hr_Middle__logFC	0.720067189083189	5.57736654098101
AHR	VPA_2hr_High__logFC	-1.65327670511755	-1.11156310826674
AHR	VPA_8hr_High__logFC	-0.680177178132699	1.33732734245276
AHR	VPA_24hr_High__logFC	1.47991803950168	5.89559874722096
AHR	VLF_24hr_Middle__logFC	0.866459588811919	2.80551260272597
AHR	VLF_24hr_High__logFC	0.216659573381652	0.956628567083071
AHR	VA_8hr_Middle__logFC	0.0764012397817135	0.383432163919262
AHR	VA_24hr_Middle__logFC	-0.150378651449837	2.86738025749074
AHR	VA_8hr_High__logFC	0.617068886031037	0.897758215989388
AHR	VA_24hr_High__logFC	-0.756234012982319	-0.601962185289065
AR	DNP_8hr_Low__logFC	-1.796936958042	0.723664723512479
AR	DNP_24hr_Low__logFC	-0.048200675928573	0.197905648687825
AR	DNP_8hr_Middle__logFC	0.0870905819125103	2.59409198554963
AR	DNP_24hr_Middle__logFC	0.365396181719846	-0.128008574177224
AR	DNP_8hr_High__logFC	0.233154900423627	2.94005043289362
AR	DNP_24hr_High__logFC	-0.692170437160928	-0.133488438186617
AR	X2NF_8hr_Low__logFC	-1.8274491502587	-0.261332336120358
AR	X2NF_24hr_Low__logFC	-1.49734464108874	-2.57737875207004
AR	X2NF_8hr_Middle__logFC	-1.81908629637002	-0.775305454198918
AR	X2NF_24hr_Middle__logFC	-2.73078466512275	-3.77230375124269
AR	X2NF_8hr_High__logFC	-1.28881530488558	0.0722830535724223
AR	X2NF_24hr_High__logFC	-2.4503877152976	-1.73656622232328
AR	LPS_8hr_Low__logFC	-1.15948713953261	2.69060127530486
AR	LPS_24hr_Low__logFC	-0.0204301665287617	3.08716678448586
AR	LPS_8hr_Middle__logFC	-1.35445295088405	2.03957848972345
AR	LPS_24hr_Middle__logFC	0.0832896830995131	3.93032285280029
AR	LPS_8hr_High__logFC	-1.51204409467025	2.55482481486346
AR	LPS_24hr_High__logFC	0.773116259120584	5.65657192894048
AR	MNU_8hr_Low__logFC	-4.31755435036213	-8.89441585625493
AR	MNU_24hr_Low__logFC	-4.23006745262648	-7.69616051268294
AR	MNU_8hr_Middle__logFC	-4.32266097340145	-7.10984938314912
AR	MNU_24hr_Middle__logFC	-3.72535793537438	-5.13359295701809
AR	MNU_8hr_High__logFC	-3.21664018446893	-8.41469127531386
AR	MNU_24hr_High__logFC	-3.99258442928465	-7.27688978369998
AR	NMOR_8hr_Low__logFC	-2.60849790136505	-6.58627248999776
AR	NMOR_24hr_Low__logFC	-2.83211595779495	-6.28558675972561
AR	NMOR_8hr_Middle__logFC	-4.53842167900052	-10.1156020361259
AR	NMOR_24hr_Middle__logFC	-5.43475884332644	-12.2477110966209
AR	NMOR_8hr_High__logFC	-6.01578929339181	-14.2926693303356
AR	NMOR_24hr_High__logFC	-5.84823227229035	-12.4172150054203
AR	TNF_8hr_Low__logFC	-2.09988942077764	-1.64212072350987
AR	TNF_24hr_Low__logFC	-1.0941327479453	0.625556374869594
AR	TNF_8hr_Middle__logFC	-1.68717897489113	-0.124345874954548
AR	TNF_24hr_Middle__logFC	-0.690421783409048	1.81944357434107
AR	TNF_8hr_High__logFC	-2.40727591250709	-0.20314813744009
AR	TNF_24hr_High__logFC	-0.705648250202005	2.65558987024723
AR	WY_2hr_Low__logFC	1.52732315068102	0.798814767713594
AR	WY_8hr_Low__logFC	1.69558201302771	1.34035719375574
AR	WY_24hr_Low__logFC	1.09717322078609	-0.161494047405691
AR	WY_2hr_Middle__logFC	2.22031362266441	3.28648487384838
AR	WY_8hr_Middle__logFC	1.87341075285323	0.502104447206316
AR	WY_24hr_Middle__logFC	0.719119117352192	-0.499681268775708
AR	WY_2hr_High__logFC	2.28964563536785	0.90630576290104
AR	WY_8hr_High__logFC	-0.0584164822899697	-0.463213339950697
AR	WY_24hr_High__logFC	-0.543360782656867	1.45570410977424
AR	ACA_8hr_Middle__logFC	-0.884101079881603	-0.486991814786251
AR	ACA_24hr_Middle__logFC	0.869541446865372	1.03636456814965
AR	ACA_8hr_High__logFC	0.207853245438658	1.29228959819993
AR	ACA_24hr_High__logFC	-1.80826355742061	-1.21074381984351
AR	AAA_8hr_Low__logFC	-0.988216190619787	-1.42821253286239
AR	AAA_24hr_Low__logFC	0.289443494559238	-1.15941630275181
AR	AAA_8hr_Middle__logFC	-2.86411065751265	-3.31106676297296
AR	AAA_24hr_Middle__logFC	-0.801929338836326	-1.30091846010497
AR	AAA_8hr_High__logFC	-3.12146289727178	-3.45706225858486
AR	AAA_24hr_High__logFC	-0.0285418159580589	-0.872789649293022
AR	AAF_8hr_Middle__logFC	0.411331136282449	-0.964492583123816
AR	AAF_24hr_Middle__logFC	-0.834263651309014	-1.80734631242337
AR	AAF_8hr_High__logFC	-0.103374179028154	-0.365910076475299
AR	AAF_24hr_High__logFC	0.593054178703726	1.65719064732451
AR	APAP_2hr_Low__logFC	-2.09173493641882	-2.98025848866909
AR	APAP_8hr_Low__logFC	-4.86472050048344	-5.8488423709543
AR	APAP_24hr_Low__logFC	-2.72358802060042	-2.50503546579979
AR	APAP_2hr_Middle__logFC	-2.75981355243336	-0.433377021397939
AR	APAP_8hr_Middle__logFC	-5.97841392885347	-7.65707615862
AR	APAP_24hr_Middle__logFC	-2.17560301081934	-2.26936096184577
AR	APAP_2hr_High__logFC	-2.42861187045088	-1.23255443701328
AR	APAP_8hr_High__logFC	-3.74999198414575	-4.17122374718799
AR	APAP_24hr_High__logFC	-2.5230395394999	-0.307094083546408
AR	ACZ_8hr_Middle__logFC	-1.31399976252202	-1.27794557520728
AR	ACZ_24hr_Middle__logFC	-0.148195496162174	-1.71958232202076
AR	ACZ_8hr_High__logFC	-0.266770833205204	0.686073989438151
AR	ACZ_24hr_High__logFC	-1.11095403626821	-3.00451684101425
AR	ADP_2hr_Low__logFC	1.05890146291308	0.848446814765434
AR	ADP_8hr_Low__logFC	-1.75000906641289	-2.61990112399483
AR	ADP_24hr_Low__logFC	1.14081073942965	0.665723349412224
AR	ADP_2hr_Middle__logFC	-1.12446501354724	-0.529236965376725
AR	ADP_8hr_Middle__logFC	0.815743956574792	1.36347435574766
AR	ADP_24hr_Middle__logFC	0.965299128830132	1.64274034834871
AR	ADP_2hr_High__logFC	1.88828055250467	1.6368401684569
AR	ADP_8hr_High__logFC	-0.159504140640143	2.62296300590109
AR	ADP_24hr_High__logFC	-2.22686160314252	0.530827550543647
AR	AFB1_8hr_Low__logFC	-6.93152731593835	-14.7753071851456
AR	AFB1_24hr_Low__logFC	-3.70408509248709	-6.47192525181184
AR	AFB1_8hr_Middle__logFC	-5.71423999355086	-13.3528666038698
AR	AFB1_24hr_Middle__logFC	-5.40463543320506	-9.54844781361317
AR	AFB1_8hr_High__logFC	-2.13243989381563	-3.7780433902133
AR	AFB1_24hr_High__logFC	-4.41663593114196	-6.07530471849466
AR	AJM_8hr_Middle__logFC	0.389027519874843	0.359329541394878
AR	AJM_24hr_Middle__logFC	-0.568447080500458	-0.606197597467724
AR	AJM_8hr_High__logFC	0.586661598463397	1.35564565544261
AR	AJM_24hr_High__logFC	-0.417781850678808	-0.856340375983567
AR	APL_2hr_Low__logFC	-0.501671999341476	-2.8714373758765
AR	APL_8hr_Low__logFC	0.20787446780945	-0.0966713920891475
AR	APL_24hr_Low__logFC	1.17939722984469	-0.961214282298137
AR	APL_2hr_Middle__logFC	-1.93136901480701	-4.41834077226577
AR	APL_8hr_Middle__logFC	-1.19441129292478	-0.762396623347616
AR	APL_24hr_Middle__logFC	0.095768071060073	-1.61650937920067
AR	APL_2hr_High__logFC	-1.16284604225225	-5.46032051554875
AR	APL_8hr_High__logFC	-0.77996571220351	-1.81355896038477
AR	APL_24hr_High__logFC	-0.609706728414196	-3.50845560016541
AR	AA_2hr_Low__logFC	-0.338206741901839	1.37231242762609
AR	AA_8hr_Low__logFC	-0.993495483782277	-1.24835266695425
AR	AA_24hr_Low__logFC	0.604311228750394	0.841219077631023
AR	AA_2hr_Middle__logFC	-1.02095879702003	-0.848008472558176
AR	AA_8hr_Middle__logFC	-0.185281856014508	-2.68613718970245
AR	AA_24hr_Middle__logFC	-0.0405030567210528	0.432890824930204
AR	AA_2hr_High__logFC	-0.118845449204987	-0.649185967138204
AR	AA_8hr_High__logFC	-2.91433364216326	-3.39357823145852
AR	AA_24hr_High__logFC	-4.76459236113984	-5.00428595901803
AR	ADM_24hr_Middle__logFC	0.633841122293079	2.86870896605275
AR	ADM_24hr_High__logFC	0.729104390515475	4.06625152380776
AR	AM_2hr_Low__logFC	1.01469442838599	-0.678440487228754
AR	AM_8hr_Low__logFC	-0.531970383994181	-3.63504688721694
AR	AM_24hr_Low__logFC	1.40336263818059	-0.71563526578119
AR	AM_2hr_Middle__logFC	0.0925689110763725	-0.553417582365156
AR	AM_8hr_Middle__logFC	0.193438559667806	-1.92649116797709
AR	AM_24hr_Middle__logFC	1.050060716325	-1.19296016938718
[truncated: 386,634 more rows]
